# Supplementary material for: A validated pangenome-scale metabolic model for the Klebsiella pneumoniae species complex
Source: Microb Genom. 2024 Feb 20;10(2):001206. doi: 10.1099/mgen.0.001206 (PMC10926698; doi:10.1099/mgen.0.001206)
Supplement: Supplementary material 2 [file mgen-10-1206-s002.xlsx]

## Sheet: Table S1 - Data Summary
Assembly name	Strain name	Species	ST	Ecological group	Host	Source or infection	Country	Year	Genome reference	Metabolic modelling reference	Experimental Data	Num GFA dead ends	N50	Pass modelling QC	iYL1228 genes	iYL1228 reactions	iYL1228 gapfilling	iKp1289 genes	iKp1289 reactions	iKp1289 gapfilling	KpSC pan v1 genes	KpSC pan v1 reactions	KpSC pan v1 gapfilling	KpSC pan v2 genes	KpSC pan v2 reactions	KpSC pan v2 gapfilling	Genome size	Genome accession	Reads accession	Sequencing method	Biosample accession	virulence_score	resistance_score	num_resistance_classes	num_resistance_genes	Yersiniabactin	YbST	Colibactin	CbST	Aerobactin	AbST	Salmochelin	SmST	RmpADC	RmST	rmpA2	wzi	K_locus	K_type
16703_5#10	INF077	Klebsiella pneumoniae	ST37	Hospital acquired	Human	Urinary tract	Australia	2013	PMID: 35641522	-	N	0	372950	Y	1223	2259	-	1234	2352	-	1237	2305	-	1674	3333	-	5290488	-	ERR1008636	Illumina	SAMEA3357078	0	0	0	0	-	0	-	0	-	0	-	0	-	0	-	wzi14	KL14	K14
16703_5#13	INF080	Klebsiella pneumoniae	ST1694	Hospital acquired	Human	Urinary tract	Australia	2013	PMID: 35641522	-	N	0	347226	Y	1209	2255	TDPDRE; TDPDRR	1266	2438	-	1225	2303	-	1674	3335	-	5650888	-	ERR1008639	Illumina	SAMEA3357083	0	0	0	0	-	0	-	0	-	0	-	0	-	0	-	wzi150	KL63	K63
16703_5#14	INF081	Klebsiella variicola subsp. variicola	ST3080	Hospital acquired	Human	Other	Australia	2013	PMID: 35641522	-	N	0	455035	Y	1208	2253	-	1229	2365	TKT1_c0; TKT2_c0	1235	2310	-	1703	3341	-	5654285	-	ERR1008640	Illumina	SAMEA3357085	0	0	0	0	-	0	-	0	-	0	-	0	-	0	-	wzi338	KL105	unknown (KL105)
16703_5#15	INF082	Klebsiella pneumoniae	ST3041	Hospital acquired	Human	Urinary tract	Australia	2013	PMID: 35641522	-	N	0	142982	Y	1214	2256	TDPDRE; TDPDRR	1245	2380	-	1230	2304	-	1669	3333	-	5536774	-	ERR1008641	Illumina	SAMEA3357087	0	0	0	0	-	0	-	0	-	0	-	0	-	0	-	wzi273	KL30	K30
16703_5#16	INF083	Klebsiella pneumoniae	ST3046	Hospital acquired	Human	Urinary tract	Australia	2013	PMID: 35641522	-	N	2	443899	Y	1220	2261	TDPDRE; TDPDRR	1247	2392	TKT1_c0; TKT2_c0	1234	2309	-	1687	3336	-	5438162	-	ERR1008642	Illumina	SAMEA3357089	0	0	0	0	-	0	-	0	-	0	-	0	-	0	-	wzi264	KL22	K22
16703_5#17	INF084	Klebsiella pneumoniae	ST661	Hospital acquired	Human	Urinary tract	Australia	2013	PMID: 35641522	-	N	0	504806	Y	1210	2255	-	1223	2338	-	1227	2302	-	1669	3324	-	5288557	-	ERR1008643	Illumina	SAMEA3357091	1	0	0	0	ybt 4; plasmid	65	-	0	-	0	-	0	-	0	-	wzi209	KL47	K47
16703_5#1	INF068	Klebsiella pneumoniae	ST584	Hospital acquired	Human	Respiratory	Australia	2013	PMID: 35641522	-	N	0	358818	Y	1220	2261	TDPDRE; TDPDRR	1250	2386	LEUTAi_c0; TYRTA_c0; rxn00493_c0; PHETA1_c0	1230	2306	-	1685	3338	-	5442210	-	ERR1008628	Illumina	SAMEA3357059	0	0	0	0	-	0	-	0	-	0	-	0	-	0	-	wzi227	KL60	K60
16703_5#20	INF087	Klebsiella pneumoniae	ST3050	Community acquired	Human	Wound or tissue	Australia	2013	PMID: 35641522	-	Y	0	526500	Y	1199	2251	TDPDRE; TDPDRR	1232	2369	LEUTAi_c0; TYRTA_c0; rxn00493_c0; PHETA1_c0	1212	2296	-	1656	3326	-	5403214	-	ERR1008646	Illumina	SAMEA3357098	0	0	7	8	-	0	-	0	-	0	-	0	-	0	-	wzi109	KL36	K36
16703_5#21	INF088	Klebsiella pneumoniae	ST111	Hospital acquired	Human	Urinary tract	Australia	2013	PMID: 35641522	-	N	1	219750	Y	1214	2258	TDPDRE; TDPDRR	1251	2387	LEUTAi_c0; TYRTA_c0; rxn00493_c0; PHETA1_c0	1226	2302	-	1677	3336	-	5461757	-	ERR1008647	Illumina	SAMEA3357100	0	0	0	0	-	0	-	0	-	0	-	0	-	0	-	wzi350	KL113	unknown (KL113)
16703_5#22	INF089	Klebsiella quasipneumoniae subsp. quasipneumoniae	ST3091	Community acquired	Human	Urinary tract	Australia	2013	PMID: 35641522	-	Y	0	773890	Y	1187	2239	TDPDRE; TDPDRR	1218	2376	-	1207	2293	-	1676	3337	-	5436842	-	ERR1008648	Illumina	SAMEA3357102	0	0	0	0	-	0	-	0	-	0	-	0	-	0	-	-	KL11	K11
16703_5#23	INF090	Klebsiella pneumoniae	ST185	Hospital acquired	Human	Urinary tract	Australia	2013	PMID: 35641522	-	N	0	332392	Y	1219	2250	-	1250	2391	-	1234	2296	-	1686	3326	-	5341280	-	ERR1008649	Illumina	SAMEA3357103	0	0	0	0	-	0	-	0	-	0	-	0	-	0	-	wzi362	KL130	unknown (KL130)
16703_5#24	INF091	Klebsiella pneumoniae	ST45	Hospital acquired	Human	Urinary tract	Australia	2013	PMID: 35641522	-	N	0	319097	Y	1216	2258	TDPDRE; TDPDRR	1242	2391	-	1230	2306	-	1694	3336	-	5486364	-	ERR1008650	Illumina	SAMEA3357106	1	0	1	1	ybt 10; ICEKp4	78	-	0	-	0	-	0	-	0	-	wzi101	KL24	K24
16703_5#25	INF092	Klebsiella pneumoniae	ST2415	Hospital acquired	Human	Respiratory	Australia	2013	PMID: 35641522	-	N	0	583464	Y	1212	2256	TDPDRE; TDPDRR	1230	2350	-	1226	2303	-	1654	3323	-	5296939	-	ERR1008651	Illumina	SAMEA3357108	0	0	0	0	-	0	-	0	-	0	-	0	-	0	-	wzi363	KL131	unknown (KL131)
16703_5#26	INF093	Klebsiella pneumoniae	ST323	Hospital acquired	Human	Wound or tissue	Australia	2013	PMID: 35641522	-	N	2	371443	Y	1211	2257	TDPDRE; TDPDRR	1248	2381	LEUTAi_c0; TYRTA_c0; rxn00493_c0; PHETA1_c0; TKT1_c0; TKT2_c0	1222	2302	-	1671	3337	-	5749691	-	ERR1008652	Illumina	SAMEA3357109	0	1	7	10	-	0	-	0	-	0	-	0	-	0	-	wzi262	KL21	K21
16703_5#27	INF094	Klebsiella pneumoniae	ST323	Hospital acquired	Human	Urinary tract	Australia	2013	PMID: 35641522	-	N	0	371554	Y	1211	2257	TDPDRE; TDPDRR	1248	2381	LEUTAi_c0; TYRTA_c0; rxn00493_c0; PHETA1_c0; TKT1_c0; TKT2_c0	1222	2302	-	1671	3337	-	5754636	-	ERR1008653	Illumina	SAMEA3357111	0	1	7	10	-	0	-	0	-	0	-	0	-	0	-	wzi262	KL21	K21
16703_5#28	INF095	Klebsiella pneumoniae	ST268	Hospital acquired	Human	Urinary tract	Australia	2013	PMID: 35641522	-	N	0	422003	Y	1222	2261	TDPDRE; TDPDRR	1244	2386	-	1237	2307	-	1681	3345	-	5329217	-	ERR1008654	Illumina	SAMEA3357114	1	0	0	0	ybt 14; ICEKp5 (truncated)	144	-	0	-	0	-	0	-	0	-	wzi95	KL20	K20
16703_5#29	INF096	Klebsiella pneumoniae	ST603	Hospital acquired	Human	Urinary tract	Australia	2013	PMID: 35641522	-	N	0	335176	Y	1215	2258	TDPDRE; TDPDRR	1237	2362	-	1230	2305	-	1686	3335	-	5422340	-	ERR1008655	Illumina	SAMEA3357116	1	0	0	0	ybt 15; ICEKp11	229	-	0	-	0	-	0	-	0	-	wzi385	KL22	K22
16703_5#30	INF097	Klebsiella pneumoniae	ST1307	Hospital acquired	Human	Urinary tract	Australia	2013	PMID: 35641522	-	N	0	404490	Y	1219	2258	-	1233	2354	TKT1_c0; TKT2_c0	1238	2309	-	1677	3333	-	5450574	-	ERR1008656	Illumina	SAMEA3357117	1	0	0	0	ybt 14; ICEKp5	141	-	0	-	0	-	0	-	0	-	wzi202	KL127	unknown (KL127)
16703_5#31	INF098	Klebsiella pneumoniae	ST611	Hospital acquired	Human	Urinary tract	Australia	2013	PMID: 35641522	-	N	0	247576	Y	1210	2253	-	1236	2360	LEUTAi_c0; TYRTA_c0; rxn00493_c0; PHETA1_c0	1229	2303	-	1669	3333	-	5369696	-	ERR1008657	Illumina	SAMEA3356964	0	0	0	0	-	0	-	0	-	0	-	0	-	0	-	wzi333	KL71	K71
16703_5#32	INF099	Klebsiella pneumoniae	ST1583	Hospital acquired	Human	Urinary tract	Australia	2013	PMID: 35641522	-	N	0	428079	Y	1216	2258	TDPDRE; TDPDRR	1232	2354	-	1231	2307	-	1662	3331	-	5284851	-	ERR1008658	Illumina	SAMEA3356966	0	0	0	0	-	0	-	0	-	0	-	0	-	0	-	wzi384	KL102	unknown (KL102)
16703_5#33	INF100	Klebsiella pneumoniae	ST22	Hospital acquired	Human	Wound or tissue	Australia	2013	PMID: 35641522	-	N	0	458478	Y	1204	2248	-	1228	2342	LEUTAi_c0; TYRTA_c0; rxn00493_c0; PHETA1_c0	1216	2293	-	1649	3311	-	5261729	-	ERR1008659	Illumina	SAMEA3356967	0	0	0	0	-	0	-	0	-	0	-	0	-	0	-	wzi9	KL9	K9
16703_5#34	INF101	Klebsiella pneumoniae	ST133	Community acquired	Human	Urinary tract	Australia	2013	PMID: 35641522	-	N	2	374899	Y	1206	2254	TDPDRE; TDPDRR	1252	2417	TKT1_c0; TKT2_c0	1218	2301	-	1679	3334	-	5468103	-	ERR1008660	Illumina	SAMEA3356969	2	0	0	0	ybt 17; ICEKp10	267	clb 3	22	-	0	-	0	-	0	-	wzi180	KL116	unknown (KL116)
16703_5#36	INF103	Klebsiella variicola subsp. variicola	ST3087	Hospital acquired	Human	Urinary tract	Australia	2013	PMID: 35641522	-	N	0	398125	Y	1200	2247	TDPDRE; TDPDRR	1230	2368	-	1224	2303	-	1675	3318	-	5704367	-	ERR1008662	Illumina	SAMEA3356972	0	0	0	0	-	0	-	0	-	0	-	0	-	0	-	wzi223	unknown (KL46)	unknown (K46)
16703_5#37	INF104	Klebsiella pneumoniae	ST45	Hospital acquired	Human	Urinary tract	Australia	2013	PMID: 35641522	-	N	0	319097	Y	1216	2258	TDPDRE; TDPDRR	1242	2391	-	1230	2306	-	1694	3336	-	5486211	-	ERR1008663	Illumina	SAMEA3356973	1	0	1	1	ybt 10; ICEKp4	78	-	0	-	0	-	0	-	0	-	wzi101	KL24	K24
16703_5#39	INF106	Klebsiella pneumoniae	ST690	Hospital acquired	Human	Urinary tract	Australia	2013	PMID: 35641522	-	N	0	1053574	Y	1202	2252	TDPDRE; TDPDRR	1234	2373	-	1218	2300	-	1665	3333	-	5267432	-	ERR1008665	Illumina	SAMEA3356976	0	0	0	0	-	0	-	0	-	0	-	0	-	0	-	wzi275	KL30	K30
16703_5#3	INF070	Klebsiella pneumoniae	ST323	Hospital acquired	Human	Urinary tract	Australia	2013	PMID: 35641522	-	N	0	479411	Y	1211	2257	TDPDRE; TDPDRR	1248	2381	LEUTAi_c0; TYRTA_c0; rxn00493_c0; PHETA1_c0; TKT1_c0; TKT2_c0	1222	2302	-	1672	3338	-	5556003	-	ERR1008629	Illumina	SAMEA3357063	0	1	7	8	-	0	-	0	-	0	-	0	-	0	-	wzi262	KL21	K21
16703_5#40	INF107	Klebsiella pneumoniae	ST3064	Hospital acquired	Human	Urinary tract	Australia	2013	PMID: 35641522	-	N	0	474187	Y	1213	2250	TDPDRE; TDPDRR	1249	2365	-	1221	2293	-	1662	3327	-	5143313	-	ERR1008666	Illumina	SAMEA3356978	0	0	0	0	-	0	-	0	-	0	-	0	-	0	-	wzi115	KL54	K54
16703_5#41	INF108	Klebsiella pneumoniae	ST247	Hospital acquired	Human	Disseminated	Australia	2013	PMID: 35641522	-	N	0	370561	Y	1209	2256	TDPDRE; TDPDRR	1252	2369	LEUTAi_c0; TYRTA_c0; rxn00493_c0; PHETA1_c0	1218	2300	-	1653	3329	-	5175392	-	ERR1008667	Illumina	SAMEA3356980	0	0	0	0	-	0	-	0	-	0	-	0	-	0	-	wzi27	KL10	K10
16703_5#42	INF109	Klebsiella pneumoniae	ST229	Hospital acquired	Human	Respiratory	Australia	2013	PMID: 35641522	-	N	0	349952	Y	1202	2249	TDPDRE; TDPDRR	1235	2387	-	1214	2293	-	1644	3316	-	5106556	-	ERR1008668	Illumina	SAMEA3356981	1	0	0	0	ybt 9; ICEKp3	192-1LV	-	0	-	0	-	0	-	0	-	wzi325	KL63	K63
16703_5#43	INF110	Klebsiella pneumoniae	ST520	Hospital acquired	Human	Respiratory	Australia	2013	PMID: 35641522	-	N	0	338777	Y	1213	2253	TDPDRE; TDPDRR	1230	2356	-	1224	2297	-	1681	3318	-	5423196	-	ERR1008669	Illumina	SAMEA3356984	0	0	3	4	-	0	-	0	-	0	-	0	-	0	-	wzi114	KL2	K2
16703_5#44	INF111	Klebsiella pneumoniae	ST323	Hospital acquired	Human	Urinary tract	Australia	2013	PMID: 35641522	-	N	0	340364	Y	1211	2257	-	1248	2381	LEUTAi_c0; TYRTA_c0; rxn00493_c0; PHETA1_c0; TKT1_c0; TKT2_c0	1222	2302	-	1661	3335	-	5343207	-	ERR1008670	Illumina	SAMEA3356987	0	0	0	0	-	0	-	0	-	0	-	0	-	0	-	wzi262	KL21	K21
16703_5#45	INF112	Klebsiella variicola subsp. variicola	ST2988	Hospital acquired	Human	Urinary tract	Australia	2013	PMID: 35641522	-	N	0	1154239	Y	1194	2246	-	1222	2359	-	1218	2301	-	1692	3327	-	5671649	-	ERR1008671	Illumina	SAMEA3356988	0	0	0	0	-	0	-	0	-	0	-	0	-	0	-	wzi370	KL137	unknown (KL137)
16703_5#46	INF113	Klebsiella pneumoniae	ST321	Hospital acquired	Human	Urinary tract	Australia	2013	PMID: 35641522	-	N	0	266085	Y	1214	2258	TDPDRE; TDPDRR	1259	2389	LEUTAi_c0; TYRTA_c0; rxn00493_c0; PHETA1_c0	1221	2300	-	1677	3336	-	5517361	-	ERR1008672	Illumina	SAMEA3356990	0	0	0	0	-	0	-	0	-	0	-	0	-	0	-	wzi131	KL3	K3
16703_5#47	INF114	Klebsiella variicola subsp. variicola	ST2989	Hospital acquired	Human	Urinary tract	Australia	2013	PMID: 35641522	-	N	2	506433	Y	1219	2255	-	1245	2402	-	1245	2311	-	1713	3337	-	5625890	-	ERR1008673	Illumina	SAMEA3356993	0	0	0	0	-	0	-	0	-	0	-	0	-	0	-	wzi61	KL55	K55
16703_5#48	INF115	Klebsiella pneumoniae	ST323	Hospital acquired	Human	Respiratory	Australia	2013	PMID: 35641522	-	N	0	371454	Y	1211	2257	TDPDRE; TDPDRR	1248	2381	LEUTAi_c0; TYRTA_c0; rxn00493_c0; PHETA1_c0; TKT1_c0; TKT2_c0	1222	2302	-	1667	3336	-	5520025	-	ERR1008674	Illumina	SAMEA3356995	0	1	7	10	-	0	-	0	-	0	-	0	-	0	-	wzi262	KL21	K21
16703_5#4	INF071	Klebsiella pneumoniae	ST607	Hospital acquired	Human	Urinary tract	Australia	2013	PMID: 35641522	-	N	0	370409	Y	1220	2258	-	1245	2385	-	1233	2304	-	1663	3327	-	5501936	-	ERR1008630	Illumina	SAMEA3357065	0	0	0	0	-	0	-	0	-	0	-	0	-	0	-	wzi151	KL48	K48
16703_5#50	INF117	Klebsiella pneumoniae	ST3045	Hospital acquired	Human	Urinary tract	Australia	2013	PMID: 35641522	-	N	0	522095	Y	1207	2254	TDPDRE; TDPDRR	1241	2384	LEUTAi_c0; TYRTA_c0; rxn00493_c0; PHETA1_c0	1220	2299	-	1660	3327	-	5128969	-	ERR1008676	Illumina	SAMEA3356999	0	0	0	0	-	0	-	0	-	0	-	0	-	0	-	wzi118	KL146	unknown (KL146)
16703_5#51	INF118	Klebsiella pneumoniae	ST3073	Hospital acquired	Human	Wound or tissue	Australia	2013	PMID: 35641522	-	N	0	122197	Y	1216	2258	TDPDRE; TDPDRR	1240	2383	-	1231	2305	-	1667	3331	-	5690331	-	ERR1008677	Illumina	SAMEA3357001	0	0	0	0	-	0	-	0	-	0	-	0	-	0	-	wzi364	KL132	unknown (KL132)
16703_5#53	INF120	Klebsiella pneumoniae	ST309	Hospital acquired	Human	Urinary tract	Australia	2013	PMID: 35641522	-	N	0	294176	Y	1219	2259	TDPDRE; TDPDRR	1233	2348	-	1229	2303	-	1677	3336	-	5411633	-	ERR1008679	Illumina	SAMEA3357006	0	0	0	0	-	0	-	0	-	0	-	0	-	0	-	wzi42	KL42	K42
16703_5#54	INF121	Klebsiella pneumoniae	ST221	Hospital acquired	Human	Urinary tract	Australia	2013	PMID: 35641522	-	N	0	522588	Y	1217	2259	TDPDRE; TDPDRR	1233	2357	-	1236	2309	-	1693	3341	-	5488619	-	ERR1008680	Illumina	SAMEA3357007	0	1	7	10	-	0	-	0	-	0	-	0	-	0	-	wzi39	KL39	K39
16703_5#56	INF123	Klebsiella variicola subsp. variicola	ST360	Hospital acquired	Human	Urinary tract	Australia	2013	PMID: 35641522	-	N	0	421997	Y	1203	2248	-	1229	2362	-	1227	2303	-	1685	3324	-	5446437	-	ERR1008682	Illumina	SAMEA3357012	0	0	0	0	-	0	-	0	-	0	-	0	-	0	-	wzi53	KL53	K53
16703_5#59	INF126	Klebsiella pneumoniae	ST1621	Hospital acquired	Human	Urinary tract	Australia	2013	PMID: 35641522	-	N	0	313195	Y	1218	2258	TDPDRE; TDPDRR	1237	2355	-	1228	2302	-	1665	3324	-	5396995	-	ERR1008685	Illumina	SAMEA3357018	0	0	0	0	-	0	-	0	-	0	-	0	-	0	-	wzi97	KL46	K46
16703_5#61	INF128	Klebsiella pneumoniae	ST27	Hospital acquired	Human	Respiratory	Australia	2013	PMID: 35641522	-	N	0	101362	Y	1208	2253	-	1232	2353	LEUTAi_c0; TYRTA_c0; rxn00493_c0; PHETA1_c0	1230	2305	-	1658	3328	-	5465751	-	ERR1008687	Illumina	SAMEA3357022	0	0	1	0	-	0	-	0	-	0	-	0	-	0	-	wzi386	KL169	unknown (KL169)
16703_5#62	INF129	Klebsiella pneumoniae	ST1193	Hospital acquired	Human	Urinary tract	Australia	2013	PMID: 35641522	-	N	0	371048	Y	1212	2256	TDPDRE; TDPDRR	1240	2391	-	1229	2304	-	1663	3324	-	5370390	-	ERR1008688	Illumina	SAMEA3357024	0	0	0	0	-	0	-	0	-	0	-	0	-	0	-	wzi22	KL22	K22
16703_5#63	INF130	Klebsiella pneumoniae	ST1441	Community acquired	Human	Urinary tract	Australia	2013	PMID: 35641522	-	N	0	214694	Y	1211	2256	TDPDRE; TDPDRR	1243	2355	LEUTAi_c0; TYRTA_c0; rxn00493_c0; PHETA1_c0	1219	2299	-	1675	3333	-	5534997	-	ERR1008689	Illumina	SAMEA3357027	0	0	0	0	-	0	-	0	-	0	-	0	-	0	-	wzi100	KL10	K10
16703_5#64	INF131	Klebsiella pneumoniae	ST3066	Hospital acquired	Human	Urinary tract	Australia	2013	PMID: 35641522	-	N	0	180032	Y	1221	2261	TDPDRE; TDPDRR	1241	2387	-	1239	2310	-	1677	3339	-	5254317	-	ERR1008690	Illumina	SAMEA3357029	0	0	0	0	-	0	-	0	-	0	-	0	-	0	-	wzi112	KL13	K13
16703_5#65	INF132	Klebsiella pneumoniae	ST3075	Community acquired	Human	Urinary tract	Australia	2013	PMID: 35641522	-	N	0	371522	Y	1217	2259	TDPDRE; TDPDRR	1255	2410	TKT1_c0; TKT2_c0	1229	2305	-	1670	3337	-	5106253	-	ERR1008691	Illumina	SAMEA3357031	0	0	0	0	-	0	-	0	-	0	-	0	-	0	-	wzi366	KL133	unknown (KL133)
16703_5#67	INF134	Klebsiella pneumoniae	ST20	Community acquired	Human	Disseminated	Australia	2013	PMID: 35641522	-	N	0	293314	Y	1215	2258	TDPDRE; TDPDRR	1255	2400	LEUTAi_c0; TYRTA_c0; rxn00493_c0; PHETA1_c0	1223	2301	-	1664	3331	-	5245103	-	ERR1008693	Illumina	SAMEA3357035	1	0	0	0	ybt 14; ICEKp5	136	-	0	-	0	-	0	-	0	-	wzi84	KL28	K28
16703_5#68	INF135	Klebsiella pneumoniae	ST45	Hospital acquired	Human	Wound or tissue	Australia	2013	PMID: 35641522	-	N	0	319096	Y	1216	2258	TDPDRE; TDPDRR	1242	2391	-	1230	2306	-	1694	3336	-	5486028	-	ERR1008694	Illumina	SAMEA3357037	1	0	1	1	ybt 10; ICEKp4	78	-	0	-	0	-	0	-	0	-	wzi101	KL24	K24
16703_5#69	INF136	Klebsiella variicola subsp. variicola	ST616	Hospital acquired	Human	Wound or tissue	Australia	2013	PMID: 35641522	-	N	0	274106	Y	1209	2254	TDPDRE; TDPDRR	1241	2374	TKT1_c0; TKT2_c0	1232	2309	-	1710	3337	-	5940836	-	ERR1008695	Illumina	SAMEA3357038	0	0	1	1	-	0	-	0	-	0	-	0	-	0	-	wzi304	KL54	K54
16703_5#6	INF073	Klebsiella pneumoniae	ST323	Hospital acquired	Human	Urinary tract	Australia	2013	PMID: 35641522	-	N	0	474754	Y	1211	2257	TDPDRE; TDPDRR	1248	2381	LEUTAi_c0; TYRTA_c0; rxn00493_c0; PHETA1_c0; TKT1_c0; TKT2_c0	1222	2302	-	1659	3334	-	5398912	-	ERR1008632	Illumina	SAMEA3357070	0	1	1	1	-	0	-	0	-	0	-	0	-	0	-	wzi262	KL21	K21
16703_5#71	INF138	Klebsiella pneumoniae	ST458	Hospital acquired	Human	Urinary tract	Australia	2013	PMID: 35641522	-	N	0	387564	Y	1207	2253	-	1249	2385	LEUTAi_c0; TYRTA_c0; rxn00493_c0; PHETA1_c0; TKT1_c0; TKT2_c0	1222	2301	-	1648	3302	-	5164634	-	ERR1008696	Illumina	SAMEA3357042	0	0	0	0	-	0	-	0	-	0	-	0	-	0	-	wzi377	KL142	unknown (KL142)
16703_5#72	INF139	Klebsiella pneumoniae	ST889	Hospital acquired	Human	Urinary tract	Australia	2013	PMID: 35641522	-	N	0	324557	Y	1212	2256	TDPDRE; TDPDRR	1258	2444	-	1227	2305	-	1689	3348	-	5486327	-	ERR1008697	Illumina	SAMEA3357044	1	0	0	0	ybt 14; ICEKp5	151	-	0	-	0	-	0	-	0	-	wzi117	KL54	K54
16703_5#74	INF141	Klebsiella pneumoniae	ST268	Hospital acquired	Human	Disseminated	Australia	2013	PMID: 35641522	-	N	0	407641	Y	1222	2261	TDPDRE; TDPDRR	1244	2386	-	1237	2307	-	1681	3345	-	5329216	-	ERR1008699	Illumina	SAMEA3357048	1	0	0	0	ybt 14; ICEKp5 (truncated)	144	-	0	-	0	-	0	-	0	-	wzi95	KL20	K20
16703_5#78	INF146	Klebsiella pneumoniae	ST111	Hospital acquired	Human	Respiratory	Australia	2013	PMID: 35641522	-	N	0	367925	Y	1214	2258	TDPDRE; TDPDRR	1251	2387	LEUTAi_c0; TYRTA_c0; rxn00493_c0; PHETA1_c0	1226	2302	-	1675	3333	-	5385434	-	ERR1008703	Illumina	SAMEA3357055	0	0	0	0	-	0	-	0	-	0	-	0	-	0	-	wzi63	KL63	K63
16703_5#79	INF147	Klebsiella pneumoniae	ST412	Hospital acquired	Human	Urinary tract	Australia	2013	PMID: 35641522	-	N	0	361101	Y	1214	2257	TDPDRE; TDPDRR	1246	2363	LEUTAi_c0; TYRTA_c0; rxn00493_c0; PHETA1_c0	1230	2305	-	1673	3342	-	5602068	-	ERR1008704	Illumina	SAMEA3357058	1	0	0	0	ybt 10; ICEKp4	92	-	0	-	0	-	0	-	0	-	wzi206	KL57	K57
16703_5#7	INF074	Klebsiella pneumoniae	ST111	Hospital acquired	Human	Disseminated	Australia	2013	PMID: 35641522	-	Y	0	358876	Y	1214	2258	TDPDRE; TDPDRR	1250	2385	LEUTAi_c0; TYRTA_c0; rxn00493_c0; PHETA1_c0	1226	2302	-	1679	3338	-	5413232	-	ERR1008633	Illumina	SAMEA3357072	0	0	0	0	-	0	-	0	-	0	-	0	-	0	-	wzi63	KL63	K63
16703_5#81	INF149	Klebsiella pneumoniae	ST629	Hospital acquired	Human	Urinary tract	Australia	2013	PMID: 35641522	-	N	0	471431	Y	1215	2258	TDPDRE; TDPDRR	1245	2385	TKT1_c0; TKT2_c0	1227	2302	-	1664	3322	-	5258766	-	ERR1008706	Illumina	SAMEA3357062	0	0	0	0	-	0	-	0	-	0	-	0	-	0	-	wzi368	KL134	unknown (KL134)
16703_5#82	INF150	Klebsiella pneumoniae	ST176	Hospital acquired	Human	Other	Australia	2013	PMID: 35641522	-	N	0	433618	Y	1209	2255	TDPDRE; TDPDRR	1247	2393	TKT1_c0; TKT2_c0	1221	2302	-	1656	3334	-	5256890	-	ERR1008707	Illumina	SAMEA3357064	0	0	0	0	-	0	-	0	-	0	-	0	-	0	-	wzi112	KL13	K13
16703_5#84	INF152	Klebsiella variicola subsp. variicola	ST3094	Hospital acquired	Human	Urinary tract	Australia	2013	PMID: 35641522	-	N	0	606849	Y	1200	2247	-	1228	2366	-	1224	2302	-	1688	3323	-	5397037	-	ERR1008709	Illumina	SAMEA3357067	0	0	0	0	-	0	-	0	-	0	-	0	-	0	-	wzi210	KL103	unknown (KL103)
16703_5#85	INF153	Klebsiella pneumoniae	ST3046	Hospital acquired	Human	Urinary tract	Australia	2013	PMID: 35641522	-	N	0	443899	Y	1220	2261	TDPDRE; TDPDRR	1247	2392	TKT1_c0; TKT2_c0	1234	2309	-	1687	3336	-	5437529	-	ERR1008710	Illumina	SAMEA3357069	0	0	0	0	-	0	-	0	-	0	-	0	-	0	-	wzi264	KL22	K22
16703_7#10	INF257	Klebsiella pneumoniae	ST1536	Hospital acquired	Human	Urinary tract	Australia	2013	PMID: 35641522	-	N	0	289127	Y	1199	2246	TDPDRE; TDPDRR	1238	2379	LEUTAi_c0; TYRTA_c0; rxn00493_c0; PHETA1_c0; TKT1_c0; TKT2_c0	1210	2293	-	1638	3296	-	5289021	-	ERR1008720	Illumina	SAMEA3357236	1	0	0	0	ybt 4; plasmid (truncated)	35	-	0	-	0	-	0	-	0	-	-	KL30	K30
16703_7#11	INF258	Klebsiella pneumoniae	ST3074	Hospital acquired	Human	Urinary tract	Australia	2013	PMID: 35641522	-	N	0	328089	Y	1221	2261	TDPDRE; TDPDRR	1251	2389	-	1238	2309	-	1696	3350	-	5591536	-	ERR1008721	Illumina	SAMEA3357238	0	0	0	0	-	0	-	0	-	0	-	0	-	0	-	wzi112	KL13	K13
16703_7#12	INF259	Klebsiella variicola subsp. variicola	ST3086	Hospital acquired	Human	Urinary tract	Australia	2013	PMID: 35641522	-	N	0	450225	Y	1204	2250	-	1229	2366	-	1231	2307	-	1703	3329	-	5745599	-	ERR1008722	Illumina	SAMEA3357240	0	0	0	0	-	0	-	0	-	0	-	0	-	0	-	wzi53	KL53	K53
16703_7#13	INF260	Klebsiella pneumoniae	ST323	Hospital acquired	Human	Respiratory	Australia	2013	PMID: 35641522	-	N	2	479411	Y	1211	2257	TDPDRE; TDPDRR	1248	2381	LEUTAi_c0; TYRTA_c0; rxn00493_c0; PHETA1_c0; TKT1_c0; TKT2_c0	1222	2302	-	1667	3336	-	5452883	-	ERR1008723	Illumina	SAMEA3357242	0	1	8	11	-	0	-	0	-	0	-	0	-	0	-	wzi262	KL21	K21
16703_7#14	INF261	Klebsiella pneumoniae	ST29	Hospital acquired	Human	Urinary tract	Australia	2013	PMID: 35641522	-	N	4	351043	Y	1214	2258	TDPDRE; TDPDRR	1243	2366	TKT1_c0; TKT2_c0	1230	2306	-	1688	3345	-	5605444	-	ERR1008724	Illumina	SAMEA3357244	0	1	7	10	-	0	-	0	-	0	-	0	-	0	-	wzi85	KL30	K30
16703_7#15	INF262	Klebsiella pneumoniae	ST221	Community acquired	Human	Wound or tissue	Australia	2013	PMID: 35641522	-	N	0	276109	Y	1216	2259	TDPDRE; TDPDRR	1232	2357	-	1235	2309	-	1675	3336	-	5557456	-	ERR1008725	Illumina	SAMEA3357246	0	0	0	0	-	0	-	0	-	0	-	0	-	0	-	wzi39	KL39	K39
16703_7#16	INF264	Klebsiella pneumoniae	ST1017	Hospital acquired	Human	Urinary tract	Australia	2013	PMID: 35641522	-	N	0	332525	Y	1217	2259	TDPDRE; TDPDRR	1242	2358	-	1230	2304	-	1683	3338	-	5525063	-	ERR1008726	Illumina	SAMEA3357249	0	0	0	0	-	0	-	0	-	0	-	0	-	0	-	wzi130	KL58	K58
16703_7#17	INF265	Klebsiella pneumoniae	ST1507	Hospital acquired	Human	Respiratory	Australia	2013	PMID: 35641522	-	N	0	428344	Y	1219	2259	TDPDRE; TDPDRR	1234	2352	-	1234	2305	-	1678	3342	-	5413387	-	ERR1008727	Illumina	SAMEA3357251	0	0	0	0	-	0	-	0	-	0	-	0	-	0	-	wzi354	KL114	unknown (KL114)
16703_7#19	INF268	Klebsiella pneumoniae	ST3098	Hospital acquired	Human	Urinary tract	Australia	2013	PMID: 35641522	-	N	0	436966	Y	1216	2258	TDPDRE; TDPDRR	1242	2391	-	1230	2306	-	1704	3338	-	5485136	-	ERR1008729	Illumina	SAMEA3357257	1	0	6	8	ybt 10; ICEKp4	93	-	0	-	0	-	0	-	0	-	wzi101	KL24	K24
16703_7#20	INF269	Klebsiella pneumoniae	ST13	Hospital acquired	Human	Urinary tract	Australia	2013	PMID: 35641522	-	N	0	562386	Y	1199	2244	TDPDRE; TDPDRR	1239	2368	LEUTAi_c0; TYRTA_c0; rxn00493_c0; PHETA1_c0	1210	2290	-	1653	3318	-	5461158	-	ERR1008730	Illumina	SAMEA3357259	2	0	0	0	ybt 17; ICEKp10	239	clb 3	23	-	0	-	0	-	0	-	wzi40	KL3	K3
16703_7#22	INF271	Klebsiella pneumoniae	ST37	Hospital acquired	Human	Urinary tract	Australia	2013	PMID: 35641522	-	N	0	326365	Y	1216	2257	TDPDRE; TDPDRR	1228	2343	-	1231	2303	-	1664	3319	-	5374487	-	ERR1008732	Illumina	SAMEA3357263	0	0	0	0	-	0	-	0	-	0	-	0	-	0	-	wzi50	KL15	K15
16703_7#24	INF273	Klebsiella pneumoniae	ST500	Hospital acquired	Human	Disseminated	Australia	2013	PMID: 35641522	-	N	0	322161	Y	1213	2257	TDPDRE; TDPDRR	1267	2440	TKT1_c0; TKT2_c0	1224	2303	-	1671	3335	-	5450340	-	ERR1008734	Illumina	SAMEA3357267	0	0	0	0	-	0	-	0	-	0	-	0	-	0	-	wzi34	KL34	K34
16703_7#2	INF248	Klebsiella pneumoniae	ST3063	Hospital acquired	Human	Urinary tract	Australia	2013	PMID: 35641522	-	N	0	843218	Y	1212	2257	TDPDRE; TDPDRR	1247	2375	TKT1_c0; TKT2_c0	1228	2304	-	1663	3325	-	5181810	-	ERR1008713	Illumina	SAMEA3357221	0	0	0	0	-	0	-	0	-	0	-	0	-	0	-	wzi95	KL20	K20
16703_7#31	INF282	Klebsiella pneumoniae	ST29	Hospital acquired	Human	Urinary tract	Australia	2014	PMID: 35641522	-	N	2	376128	Y	1214	2258	TDPDRE; TDPDRR	1243	2366	TKT1_c0; TKT2_c0	1230	2306	-	1688	3345	-	5598644	-	ERR1008740	Illumina	SAMEA3357278	0	1	7	10	-	0	-	0	-	0	-	0	-	0	-	wzi85	KL30	K30
16703_7#32	INF283	Klebsiella pneumoniae	ST111	Hospital acquired	Human	Urinary tract	Australia	2013	PMID: 35641522	-	N	0	367375	Y	1214	2258	TDPDRE; TDPDRR	1251	2387	LEUTAi_c0; TYRTA_c0; rxn00493_c0; PHETA1_c0	1226	2302	-	1682	3335	-	5486527	-	ERR1008741	Illumina	SAMEA3357280	1	0	0	0	ybt 7; ICEKp7	67	-	0	-	0	-	0	-	0	-	wzi63	KL63	K63
16703_7#33	INF284	Klebsiella pneumoniae	ST3072	Hospital acquired	Human	Urinary tract	Australia	2014	PMID: 35641522	-	N	0	321165	Y	1210	2255	TDPDRE; TDPDRR	1258	2416	LEUTAi_c0; TYRTA_c0; rxn00493_c0; PHETA1_c0	1228	2305	-	1676	3340	-	5485929	-	ERR1008742	Illumina	SAMEA3357282	0	0	0	0	-	0	-	0	-	0	-	0	-	0	-	wzi160	KL39	K39
16703_7#35	INF286	Klebsiella pneumoniae	ST3096	Hospital acquired	Human	Urinary tract	Australia	2014	PMID: 35641522	-	N	0	422956	Y	1222	2262	TDPDRE; TDPDRR	1247	2357	LEUTAi_c0; TYRTA_c0; rxn00493_c0; PHETA1_c0	1233	2307	-	1678	3338	-	5184393	-	ERR1008744	Illumina	SAMEA3357285	0	0	7	12	-	0	-	0	-	0	-	0	-	0	-	wzi130	KL58	K58
16703_7#36	INF287	Klebsiella variicola subsp. variicola	ST3082	Community acquired	Human	Urinary tract	Australia	2014	PMID: 35641522	-	N	0	1029140	Y	1215	2256	TDPDRE; TDPDRR	1248	2402	TKT1_c0; TKT2_c0	1237	2310	-	1702	3330	-	5599457	-	ERR1008745	Illumina	SAMEA3357287	0	0	0	0	-	0	-	0	-	0	-	0	-	0	-	-	KL57	K57
16703_7#37	INF288	Klebsiella variicola subsp. variicola	ST3084	Hospital acquired	Human	Urinary tract	Australia	2014	PMID: 35641522	-	N	2	244117	Y	1215	2255	TDPDRE; TDPDRR	1240	2398	-	1237	2309	-	1723	3339	-	6100425	-	ERR1008746	Illumina	SAMEA3357290	0	0	0	0	-	0	-	0	-	0	-	0	-	0	-	wzi188	KL125	unknown (KL125)
16703_7#38	INF289	Klebsiella pneumoniae	ST29	Hospital acquired	Human	Urinary tract	Australia	2014	PMID: 35641522	-	N	0	376128	Y	1214	2258	TDPDRE; TDPDRR	1243	2366	TKT1_c0; TKT2_c0	1230	2306	-	1687	3345	-	5598941	-	ERR1008747	Illumina	SAMEA3357292	0	1	7	10	-	0	-	0	-	0	-	0	-	0	-	wzi85	KL30	K30
16703_7#41	INF292	Klebsiella pneumoniae	ST661	Hospital acquired	Human	Urinary tract	Australia	2014	PMID: 35641522	-	N	0	593360	Y	1210	2256	TDPDRE; TDPDRR	1226	2344	-	1223	2301	-	1680	3331	-	5505942	-	ERR1008750	Illumina	SAMEA3357298	1	0	0	0	ybt 4; plasmid	32	-	0	-	0	-	0	-	0	-	wzi84	KL28	K28
16703_7#42	INF294	Klebsiella pneumoniae	ST37	Community acquired	Human	Urinary tract	Australia	2014	PMID: 35641522	-	N	0	319218	Y	1216	2257	TDPDRE; TDPDRR	1228	2343	-	1231	2303	-	1674	3324	-	5334907	-	ERR1008751	Illumina	SAMEA3357300	0	0	0	0	-	0	-	0	-	0	-	0	-	0	-	wzi50	KL15	K15
16703_7#43	INF295	Klebsiella pneumoniae	ST323	Hospital acquired	Human	Urinary tract	Australia	2014	PMID: 35641522	-	N	0	371554	Y	1211	2257	TDPDRE; TDPDRR	1248	2381	LEUTAi_c0; TYRTA_c0; rxn00493_c0; PHETA1_c0; TKT1_c0; TKT2_c0	1222	2302	-	1668	3336	-	5617779	-	ERR1008752	Illumina	SAMEA3357302	0	1	5	6	-	0	-	0	-	0	-	0	-	0	-	wzi262	KL21	K21
16703_7#45	INF297	Klebsiella pneumoniae	ST461	Hospital acquired	Human	Urinary tract	Australia	2014	PMID: 35641522	-	N	0	192620	Y	1204	2254	TDPDRE; TDPDRR	1262	2441	TKT1_c0; TKT2_c0	1221	2303	-	1670	3323	-	5597208	-	ERR1008754	Illumina	SAMEA3357153	0	0	0	0	-	0	-	0	-	0	-	0	-	0	-	wzi149	KL62	K62
16703_7#47	INF300	Klebsiella pneumoniae	ST17	Hospital acquired	Human	Urinary tract	Australia	2014	PMID: 35641522	-	N	0	508593	Y	1221	2261	TDPDRE; TDPDRR	1248	2384	LEUTAi_c0; TYRTA_c0; rxn00493_c0; PHETA1_c0	1232	2306	-	1689	3335	-	5538920	-	ERR1008756	Illumina	SAMEA3357157	1	1	8	11	ybt 15; ICEKp11	68	-	0	-	0	-	0	-	0	-	wzi141	KL25	K25
16703_7#48	INF301	Klebsiella pneumoniae	ST27	Hospital acquired	Human	Respiratory	Australia	2014	PMID: 35641522	-	N	0	109867	Y	1206	2254	TDPDRE; TDPDRR	1232	2354	LEUTAi_c0; TYRTA_c0; rxn00493_c0; PHETA1_c0	1224	2304	-	1652	3325	-	5290390	-	ERR1008757	Illumina	SAMEA3357159	0	0	0	0	-	0	-	0	-	0	-	0	-	0	-	wzi321	KL61	K61
16703_7#50	INF303	Klebsiella pneumoniae	ST3054	Hospital acquired	Human	Wound or tissue	Australia	2014	PMID: 35641522	-	N	0	390138	Y	1214	2258	TDPDRE; TDPDRR	1243	2380	TKT1_c0; TKT2_c0	1226	2302	-	1660	3318	-	5218781	-	ERR1008759	Illumina	SAMEA3357163	0	0	0	0	-	0	-	0	-	0	-	0	-	0	-	wzi441	KL46	K46
16703_7#52	INF306	Klebsiella pneumoniae	ST3069	Hospital acquired	Human	Urinary tract	Australia	2014	PMID: 35641522	-	N	0	404205	Y	1212	2256	-	1233	2374	-	1229	2303	-	1663	3329	-	5247790	-	ERR1008761	Illumina	SAMEA3357167	0	0	0	0	-	0	-	0	-	0	-	0	-	0	-	wzi209	KL47	K47
16703_7#53	INF307	Klebsiella variicola subsp. variicola	ST1456	Hospital acquired	Human	Urinary tract	Australia	2014	PMID: 35641522	-	N	0	387645	Y	1210	2253	TDPDRE; TDPDRR	1238	2372	TKT1_c0; TKT2_c0	1234	2309	-	1716	3330	-	5828449	-	ERR1008762	Illumina	SAMEA3357169	0	0	1	1	-	0	-	0	-	0	-	0	-	0	-	wzi319	KL60	K60
16703_7#54	INF308	Klebsiella pneumoniae	ST1997	Hospital acquired	Human	Urinary tract	Australia	2014	PMID: 35641522	-	N	0	555535	Y	1207	2254	TDPDRE; TDPDRR	1244	2358	-	1221	2300	-	1676	3350	-	5268228	-	ERR1008763	Illumina	SAMEA3357171	0	0	0	0	-	0	-	0	-	0	-	0	-	0	-	wzi84	KL28	K28
16703_7#55	INF309	Klebsiella quasipneumoniae subsp. similipneumoniae	ST1548	Hospital acquired	Human	Urinary tract	Australia	2014	PMID: 35641522	-	N	0	445533	Y	1188	2241	-	1218	2373	-	1208	2294	-	1673	3309	-	5393351	-	ERR1008764	Illumina	SAMEA3357173	0	0	2	2	-	0	-	0	-	0	-	0	-	0	-	wzi231	KL170	unknown (KL170)
16703_7#58	INF314	Klebsiella pneumoniae	ST29	Hospital acquired	Human	Urinary tract	Australia	2014	PMID: 35641522	-	N	0	351043	Y	1214	2258	TDPDRE; TDPDRR	1243	2366	TKT1_c0; TKT2_c0	1230	2306	-	1688	3346	-	5591909	-	ERR1008767	Illumina	SAMEA3357179	0	1	7	10	-	0	-	0	-	0	-	0	-	0	-	wzi85	KL30	K30
16703_7#59	INF315	Klebsiella pneumoniae	ST3057	Hospital acquired	Human	Disseminated	Australia	2014	PMID: 35641522	-	N	0	852527	Y	1212	2257	TDPDRE; TDPDRR	1256	2411	LEUTAi_c0; TYRTA_c0; rxn00493_c0; PHETA1_c0	1226	2305	-	1667	3341	-	5280077	-	ERR1008768	Illumina	SAMEA3357181	1	0	0	0	ybt 10; ICEKp4	109	-	0	-	0	-	0	-	0	-	wzi22	KL30	K30
16703_7#5	INF251	Klebsiella pneumoniae	ST485	Hospital acquired	Human	Urinary tract	Australia	2013	PMID: 35641522	-	N	0	357448	Y	1216	2258	TDPDRE; TDPDRR	1240	2384	-	1227	2303	-	1688	3333	-	5485644	-	ERR1008716	Illumina	SAMEA3357227	0	0	5	5	-	0	-	0	-	0	-	0	-	0	-	wzi84	KL28	K28
16703_7#60	INF316	Klebsiella pneumoniae	ST1997	Hospital acquired	Human	Disseminated	Australia	2014	PMID: 35641522	-	N	0	371389	Y	1207	2254	TDPDRE; TDPDRR	1244	2358	-	1221	2300	-	1676	3350	-	5268233	-	ERR1008769	Illumina	SAMEA3357183	0	0	0	0	-	0	-	0	-	0	-	0	-	0	-	wzi84	KL28	K28
16703_7#61	INF317	Klebsiella pneumoniae	ST792	Hospital acquired	Human	Respiratory	Australia	2014	PMID: 35641522	-	N	0	232895	Y	1211	2255	TDPDRE; TDPDRR	1242	2379	-	1224	2300	-	1672	3331	-	5421036	-	ERR1008770	Illumina	SAMEA3357184	2	0	0	0	ybt 17; ICEKp10	281	clb 3	15	-	0	-	0	-	0	-	wzi25	KL25	K25
16703_7#62	INF318	Klebsiella quasipneumoniae subsp. similipneumoniae	ST1548	Hospital acquired	Human	Respiratory	Australia	2014	PMID: 35641522	-	N	0	375750	Y	1188	2241	-	1218	2373	-	1208	2294	-	1678	3310	-	5425077	-	ERR1008771	Illumina	SAMEA3357186	0	0	2	2	-	0	-	0	-	0	-	0	-	0	-	wzi231	KL170	unknown (KL170)
16703_7#64	INF320	Klebsiella variicola subsp. variicola	ST1142	Hospital acquired	Human	Urinary tract	Australia	2014	PMID: 35641522	-	N	1	382910	Y	1208	2252	-	1238	2373	TKT1_c0; TKT2_c0	1232	2307	-	1711	3333	-	5682742	-	ERR1008773	Illumina	SAMEA3357189	0	0	2	2	-	0	-	0	-	0	-	0	-	0	-	wzi339	KL105	unknown (KL105)
16703_7#68	INF324	Klebsiella pneumoniae	ST3058	Hospital acquired	Human	Urinary tract	Australia	2014	PMID: 35641522	-	N	0	848856	Y	1221	2258	-	1253	2386	-	1239	2308	-	1669	3332	-	5114690	-	ERR1008777	Illumina	SAMEA3357199	0	0	0	0	-	0	-	0	-	0	-	0	-	0	-	wzi104	KL51	K51
16703_7#69	INF325	Klebsiella pneumoniae	ST3048	Hospital acquired	Human	Disseminated	Australia	2014	PMID: 35641522	-	N	0	376149	Y	1211	2256	TDPDRE; TDPDRR	1261	2415	LEUTAi_c0; TYRTA_c0; rxn00493_c0; PHETA1_c0	1222	2302	-	1680	3347	-	5444664	-	ERR1008778	Illumina	SAMEA3357201	0	0	0	0	-	0	-	0	-	0	-	0	-	0	-	wzi2	KL30	K30
16703_7#6	INF252	Klebsiella pneumoniae	ST485	Hospital acquired	Human	Urinary tract	Australia	2013	PMID: 35641522	-	N	0	475828	Y	1216	2258	TDPDRE; TDPDRR	1240	2384	-	1227	2303	-	1683	3332	-	5427255	-	ERR1008717	Illumina	SAMEA3357229	0	0	4	4	-	0	-	0	-	0	-	0	-	0	-	wzi84	KL28	K28
16703_7#71	INF328	Klebsiella pneumoniae	ST37	Hospital acquired	Human	Urinary tract	Australia	2014	PMID: 35641522	-	N	0	348925	Y	1223	2259	-	1234	2352	-	1237	2305	-	1684	3335	-	5534521	-	ERR1008780	Illumina	SAMEA3357206	0	0	0	0	-	0	-	0	-	0	-	0	-	0	-	wzi14	KL14	K14
16703_7#73	INF330	Klebsiella variicola subsp. variicola	ST3089	Hospital acquired	Human	Respiratory	Australia	2014	PMID: 35641522	-	N	0	714460	Y	1209	2252	-	1231	2363	-	1237	2310	-	1710	3336	-	5655175	-	ERR1008782	Illumina	SAMEA3357210	0	0	0	0	-	0	-	0	-	0	-	0	-	0	-	wzi376	KL142	unknown (KL142)
16703_7#78	INF337	Klebsiella pneumoniae	ST27	Hospital acquired	Human	Wound or tissue	Australia	2014	PMID: 35641522	-	N	0	96023	Y	1211	2253	-	1231	2349	LEUTAi_c0; TYRTA_c0; rxn00493_c0; PHETA1_c0	1233	2305	-	1683	3338	-	5375906	-	ERR1008787	Illumina	SAMEA3357220	0	0	0	0	-	0	-	0	-	0	-	0	-	0	-	wzi342	KL109	unknown (KL109)
16703_7#79	INF338	Klebsiella pneumoniae	ST34	Hospital acquired	Human	Urinary tract	Australia	2014	PMID: 35641522	-	N	0	154073	Y	1208	2254	TDPDRE; TDPDRR	1230	2353	-	1216	2297	-	1661	3325	-	5436441	-	ERR1008788	Illumina	SAMEA3357222	0	0	1	0	-	0	-	0	-	0	-	0	-	0	-	wzi96	KL38	K38
16703_7#7	INF253	Klebsiella pneumoniae	ST101	Hospital acquired	Human	Urinary tract	Australia	2013	PMID: 35641522	-	N	0	370494	Y	1205	2248	-	1227	2352	-	1216	2292	-	1646	3314	-	5462920	-	ERR1008718	Illumina	SAMEA3357230	1	0	3	3	ybt 9; ICEKp3	172	-	0	-	0	-	0	-	0	-	wzi137	KL17	K17
16703_7#80	INF340	Klebsiella pneumoniae	ST45	Hospital acquired	Human	Urinary tract	Australia	2014	PMID: 35641522	-	N	0	367600	Y	1216	2258	TDPDRE; TDPDRR	1242	2391	-	1230	2306	-	1695	3339	-	5536366	-	ERR1008789	Illumina	SAMEA3357224	1	0	0	0	ybt 10; ICEKp4	78	-	0	-	0	-	0	-	0	-	wzi101	KL24	K24
16703_7#86	INF347	Klebsiella pneumoniae	ST111	Hospital acquired	Human	Disseminated	Australia	2014	PMID: 35641522	-	N	0	302664	Y	1214	2258	TDPDRE; TDPDRR	1250	2385	LEUTAi_c0; TYRTA_c0; rxn00493_c0; PHETA1_c0	1226	2302	-	1681	3333	-	5701936	-	ERR1008794	Illumina	SAMEA3357239	0	0	0	0	-	0	-	0	-	0	-	0	-	0	-	wzi63	KL63	K63
16703_7#9	INF256	Klebsiella pneumoniae	ST3043	Hospital acquired	Human	Urinary tract	Australia	2013	PMID: 35641522	-	N	0	143012	Y	1205	2251	TDPDRE; TDPDRR	1231	2357	-	1221	2299	-	1661	3327	-	5418369	-	ERR1008719	Illumina	SAMEA3357234	0	0	0	0	-	0	-	0	-	0	-	0	-	0	-	wzi236	KL10	K10
16780_6#12	INF360	Klebsiella pneumoniae	ST323	Hospital acquired	Human	Urinary tract	Australia	2014	PMID: 35641522	-	N	0	372881	Y	1211	2257	TDPDRE; TDPDRR	1248	2381	LEUTAi_c0; TYRTA_c0; rxn00493_c0; PHETA1_c0; TKT1_c0; TKT2_c0	1222	2302	-	1655	3333	-	5337883	-	ERR1015292	Illumina	SAMEA3357266	0	0	5	6	-	0	-	0	-	0	-	0	-	0	-	wzi262	KL21	K21
16780_6#15	KSB1_1A	Klebsiella pneumoniae	ST35	Carriage	Human	Rectal	Australia	2014	PMID: 35999578	-	N	0	350098	Y	1206	2254	TDPDRE; TDPDRR	1261	2412	LEUTAi_c0; TYRTA_c0; rxn00493_c0; PHETA1_c0; TKT1_c0; TKT2_c0	1217	2300	-	1660	3342	-	5310655	-	ERR1015295	Illumina	SAMEA3357274	0	0	0	0	-	0	-	0	-	0	-	0	-	0	-	wzi37	KL22	K22
16780_6#16	KSB1_2A	Klebsiella variicola subsp. variicola	ST596	Carriage	Human	Rectal	Australia	2013	PMID: 35999578	-	N	0	427342	Y	1209	2253	TDPDRE; TDPDRR	1234	2367	-	1232	2308	-	1683	3321	-	5405459	-	ERR1015296	Illumina	SAMEA3357276	0	0	0	0	-	0	-	0	-	0	-	0	-	0	-	wzi35	KL35	K35
16780_6#17	KSB1_4A	Klebsiella pneumoniae	ST5142	Carriage	Human	Rectal	Australia	2013	PMID: 35999578	-	N	0	387344	Y	1216	2258	TDPDRE; TDPDRR	1238	2356	-	1228	2302	-	1669	3326	-	5183209	-	ERR1015297	Illumina	SAMEA3357281	0	0	0	0	-	0	-	0	-	0	-	0	-	0	-	wzi27	KL27	K27
16780_6#18	KSB1_5A	Klebsiella pneumoniae	ST2990	Carriage	Human	Rectal	Australia	2013	PMID: 29340588	-	N	0	409507	Y	1204	2252	TDPDRE; TDPDRR	1243	2396	TKT1_c0; TKT2_c0	1219	2299	-	1653	3327	-	5543305	-	ERR1015298	Illumina	SAMEA3357284	1	0	0	0	ybt 4; plasmid	66	-	0	-	0	-	0	-	0	-	wzi8	KL8	K8
16780_6#21	KSB1_8A	Klebsiella pneumoniae	ST2991	Carriage	Human	Rectal	Australia	2013	PMID: 29340588	-	N	0	273436	Y	1216	2258	TDPDRE; TDPDRR	1244	2362	TKT1_c0; TKT2_c0	1232	2306	-	1694	3341	-	5395116	-	ERR1015300	Illumina	SAMEA3357289	0	0	2	2	-	0	-	0	-	0	-	0	-	0	-	wzi216	KL119	unknown (KL119)
16780_6#22	KSB1_10A	Klebsiella pneumoniae	ST23	Carriage	Human	Throat	Australia	2013	PMID: 29340588	-	N	0	418348	Y	1219	2259	TDPDRE; TDPDRR	1254	2414	-	1233	2307	-	1707	3370	-	5541514	-	ERR1015301	Illumina	SAMEA3357291	3	0	0	0	-	0	-	0	iuc 1	1	iro 1	2	rmp 1; KpVP-1	26	rmpA2_5-54%	wzi1	KL1	K1
16780_6#24	KSB1_3B	Klebsiella variicola subsp. variicola	ST360	Carriage	Human	Rectal	Australia	2013	PMID: 29340588	-	N	0	513801	Y	1203	2248	-	1229	2362	-	1227	2303	-	1685	3324	-	5447036	-	ERR1015303	Illumina	SAMEA3357295	0	0	0	0	-	0	-	0	-	0	-	0	-	0	-	wzi53	KL53	K53
16780_6#25	KSB1_4B	Klebsiella pneumoniae	ST2116	Carriage	Human	Rectal	Australia	2013	PMID: 35999578	-	N	0	185928	Y	1210	2256	TDPDRE; TDPDRR	1236	2362	-	1226	2304	-	1663	3332	-	5528460	-	ERR1015304	Illumina	SAMEA3357297	0	0	0	0	-	0	-	0	-	0	-	0	-	0	-	wzi84	KL28	K28
16780_6#26	KSB1_8B	Klebsiella variicola subsp. variicola	ST2388	Carriage	Human	Rectal	Australia	2013	PMID: 29340588	-	N	0	127488	Y	1177	2232	-	1201	2327	-	1201	2287	-	1656	3296	-	5661128	-	ERR1015305	Illumina	SAMEA3357299	0	0	0	0	-	0	-	0	-	0	-	0	-	0	-	wzi369	KL135	unknown (KL135)
16780_6#28	KSB1_1C	Klebsiella pneumoniae	ST537	Carriage	Human	Rectal	Australia	2013	PMID: 35999578	-	N	0	300734	Y	1199	2242	TDPDRE; TDPDRR	1224	2366	-	1217	2291	-	1650	3306	-	5557445	-	ERR1015307	Illumina	SAMEA3357304	0	0	0	0	-	0	-	0	-	0	-	0	-	0	-	wzi123	KL136	unknown (KL136)
16780_6#2	INF349	Klebsiella variicola subsp. variicola	ST3085	Hospital acquired	Human	Respiratory	Australia	2014	PMID: 35641522	-	N	0	457332	Y	1208	2251	-	1235	2368	-	1232	2306	-	1689	3321	-	5683844	-	ERR1015282	Illumina	SAMEA3357243	0	0	0	0	-	0	-	0	-	0	-	0	-	0	-	wzi61	KL55	K55
16780_6#31	KSB1_4C	Klebsiella pneumoniae	ST1322	Carriage	Human	Rectal	Australia	2013	PMID: 29340588	-	N	0	216080	Y	1210	2255	TDPDRE; TDPDRR	1239	2381	-	1223	2300	-	1673	3334	-	5418142	-	ERR1015308	Illumina	SAMEA3357307	0	0	0	0	-	0	-	0	-	0	-	0	-	0	-	wzi372	KL139	unknown (KL139)
16780_6#32	KSB1_5C	Klebsiella pneumoniae	ST3169	Carriage	Human	Rectal	Australia	2013	PMID: 35999578	-	N	0	104330	Y	1199	2249	TDPDRE; TDPDRR	1225	2346	LEUTAi_c0; TYRTA_c0; rxn00493_c0; PHETA1_c0	1217	2299	-	1646	3300	-	5388052	-	ERR1015298	Illumina	SAMEA3357284	0	0	0	0	-	0	-	0	-	0	-	0	-	0	-	wzi31	KL31	K31
16780_6#33	KSB1_6C	Klebsiella pneumoniae	ST20	Carriage	Human	Rectal	Australia	2013	PMID: 29340588	-	N	0	209189	Y	1215	2258	TDPDRE; TDPDRR	1256	2401	LEUTAi_c0; TYRTA_c0; rxn00493_c0; PHETA1_c0	1223	2301	-	1672	3335	-	5558536	-	ERR1015310	Illumina	SAMEA3357309	0	0	0	0	-	0	-	0	-	0	-	0	-	0	-	wzi84	KL28	K28
16780_6#34	KSB1_7C	Klebsiella pneumoniae	ST15	Carriage	Human	Rectal	Australia	2013	PMID: 35999578	-	Y	0	361809	Y	1211	2255	TDPDRE; TDPDRR	1264	2445	-	1222	2301	-	1662	3326	-	5446036	-	ERR1015311	Illumina	SAMEA3357310	0	0	4	6	-	0	-	0	-	0	-	0	-	0	-	wzi24	KL24	K24
16780_6#35	KSB1_8C	Klebsiella pneumoniae	ST15	Carriage	Human	Rectal	Australia	2013	-	-	N	0	361809	Y	1211	2255	TDPDRE; TDPDRR	1264	2445	-	1222	2301	-	1664	3328	-	5446572	-	ERS711140	Illumina	SAMEA3357311	0	0	4	6	-	0	-	0	-	0	-	0	-	0	-	wzi24	KL24	K24
16780_6#37	KSB1_10C	Klebsiella pneumoniae	ST1966	Carriage	Human	Rectal	Australia	2013	PMID: 29340588	-	N	0	360256	Y	1212	2256	TDPDRE; TDPDRR	1239	2363	-	1223	2302	-	1668	3333	-	5435258	-	ERR1015314	Illumina	SAMEA3357313	0	0	0	0	-	0	-	0	-	0	-	0	-	0	-	wzi130	KL58	K58
16780_6#38	KSB1_1D	Klebsiella pneumoniae	ST45	Carriage	Human	Rectal	Australia	2013	PMID: 29340588	-	N	0	477312	Y	1216	2258	TDPDRE; TDPDRR	1242	2391	-	1230	2306	-	1692	3335	-	5596547	-	ERR1015315	Illumina	SAMEA3357314	1	0	0	0	ybt 10; ICEKp4	78	-	0	-	0	-	0	-	0	-	wzi121	KL43	K43
16780_6#39	KSB1_2D	Klebsiella pneumoniae	ST128	Carriage	Human	Rectal	Australia	2013	PMID: 35999578	-	N	0	386130	Y	1210	2255	TDPDRE; TDPDRR	1230	2360	-	1217	2297	-	1649	3331	-	5216324	-	ERR1015316	Illumina	SAMEA3357315	0	0	0	0	-	0	-	0	-	0	-	0	-	0	-	wzi315	KL6	K6
16780_6#40	KSB1_3D	Klebsiella pneumoniae	ST2136	Carriage	Human	Throat	Australia	2013	PMID: 29340588	-	N	0	97852	Y	1204	2251	TDPDRE; TDPDRR	1238	2369	LEUTAi_c0; TYRTA_c0; rxn00493_c0; PHETA1_c0	1217	2297	-	1644	3326	-	5512557	-	ERR1015317	Illumina	SAMEA3357316	0	0	0	0	-	0	-	0	-	0	-	0	-	0	-	wzi173	KL102	unknown (KL102)
16780_6#41	KSB1_4D	Klebsiella pneumoniae	ST277-1LV	Carriage	Human	Rectal	Australia	2013	PMID: 35999578	-	N	0	429416	Y	1212	2250	TDPDRE; TDPDRR	1248	2370	LEUTAi_c0; TYRTA_c0	1225	2295	-	1682	3328	-	5487300	-	ERR1015304	Illumina	SAMEA3357297	0	0	0	0	-	0	-	0	-	0	-	0	-	0	-	wzi97	KL46	K46
16780_6#42	KSB1_6D	Klebsiella quasipneumoniae subsp. similipneumoniae	ST414	Carriage	Human	Rectal	Australia	2013	PMID: 29340588	-	N	0	330591	Y	1194	2248	TDPDRE; TDPDRR	1213	2346	-	1212	2300	-	1657	3313	-	5356710	-	ERR1015319	Illumina	SAMEA3357318	0	0	0	0	-	0	-	0	-	0	-	0	-	0	-	wzi44	KL123	unknown (KL123)
16780_6#43	KSB1_7D	Klebsiella pneumoniae	ST461	Carriage	Human	Rectal	Australia	2013	PMID: 29340588	-	N	2	283782	Y	1213	2257	TDPDRE; TDPDRR	1272	2446	TKT1_c0; TKT2_c0	1230	2306	-	1681	3336	-	5729963	-	ERR1015320	Illumina	SAMEA3357319	0	0	0	0	-	0	-	0	-	0	-	0	-	0	-	wzi356	KL117	unknown (KL117)
16780_6#47	KSB1_2E	Klebsiella pneumoniae	ST993-1LV	Carriage	Human	Rectal	Australia	2013	PMID: 35999578	-	N	0	217289	Y	1213	2255	-	1236	2359	-	1233	2305	-	1688	3344	-	5745509	-	ERR1015322	Illumina	SAMEA3357323	1	0	0	0	ybt 4; plasmid	33	-	0	-	0	-	0	-	0	-	wzi325	KL56	K56
16780_6#48	KSB1_3E	Klebsiella pneumoniae	ST10-1LV	Carriage	Human	Throat	Australia	2013	PMID: 35999578	-	N	0	100728	Y	1203	2250	TDPDRE; TDPDRR	1257	2413	PItex_c0; SO4tex_c0; rxn05466_c0; NH4tex_c0; TKT1_c0; TKT2_c0	1218	2295	-	1659	3328	-	5585647	-	ERR1015323	Illumina	SAMEA3357324	0	0	0	0	-	0	-	0	-	0	-	0	-	0	-	wzi90	unknown (KL22)	unknown (K22)
16780_6#4	INF351	Klebsiella pneumoniae	ST3051	Hospital acquired	Human	Respiratory	Australia	2014	PMID: 35641522	-	N	0	378893	Y	1209	2255	TDPDRE; TDPDRR	1233	2368	-	1221	2302	-	1688	3350	-	5570162	-	ERR1015284	Illumina	SAMEA3357247	4	0	0	0	ybt 9; ICEKp3	69	-	0	iuc 1	5	iro 1	1	rmp 1; KpVP-1	33	rmpA2_5-54%	wzi95	KL20	K20
16780_6#5	INF352	Klebsiella variicola subsp. variicola	ST347	Hospital acquired	Human	Wound or tissue	Australia	2014	PMID: 35641522	-	N	0	423676	Y	1204	2249	-	1248	2365	-	1229	2305	-	1690	3323	-	5906062	-	ERR1015285	Illumina	SAMEA3357250	0	1	7	10	-	0	-	0	-	0	-	0	-	0	-	wzi244	KL14	K14
16780_6#6	INF353	Klebsiella pneumoniae	ST1109	Hospital acquired	Human	Wound or tissue	Australia	2014	PMID: 35641522	-	N	2	419142	Y	1213	2258	TDPDRE; TDPDRR	1225	2344	LEUTAi_c0; TYRTA_c0; rxn00493_c0; PHETA1_c0; TKT1_c0; TKT2_c0	1228	2306	-	1684	3350	-	5480135	-	ERR1015286	Illumina	SAMEA3357252	0	0	0	0	-	0	-	0	-	0	-	0	-	0	-	wzi115	KL54	K54
16780_6#9	INF356	Klebsiella pneumoniae	ST661	Hospital acquired	Human	Urinary tract	Australia	2014	PMID: 35641522	-	N	0	593360	Y	1210	2256	TDPDRE; TDPDRR	1239	2399	-	1223	2301	-	1670	3328	-	5345877	-	ERR1015289	Illumina	SAMEA3357258	0	0	0	0	-	0	-	0	-	0	-	0	-	0	-	wzi84	KL28	K28
16852_1#10	KSB1_3F	Klebsiella variicola subsp. variicola	ST2089	Carriage	Human	Rectal	Australia	2013	PMID: 29340588	-	N	0	509461	Y	1204	2251	-	1232	2369	-	1229	2307	-	1690	3325	-	5515843	-	ERR1023637	Illumina	SAMEA3357334	0	0	0	0	-	0	-	0	-	0	-	0	-	0	-	wzi66	KL19	K19
16852_1#12	KSB1_5F	Klebsiella pneumoniae	ST831-1LV	Carriage	Human	Rectal	Australia	2013	PMID: 35999578	-	Y	0	526414	Y	1199	2251	TDPDRE; TDPDRR	1237	2370	LEUTAi_c0; TYRTA_c0; rxn00493_c0; PHETA1_c0	1212	2296	-	1648	3325	-	5154164	-	ERR1023629	Illumina	SAMEA3357326	0	0	0	0	-	0	-	0	-	0	-	0	-	0	-	wzi109	KL36	K36
16852_1#14	KSB1_8F	Klebsiella variicola subsp. variicola	ST2992	Carriage	Human	Rectal	Australia	2013	PMID: 29340588	-	N	0	495463	Y	1208	2249	-	1228	2365	-	1234	2305	-	1702	3324	-	5881272	-	ERR1023641	Illumina	SAMEA3357338	0	0	0	0	-	0	-	0	-	0	-	0	-	0	-	wzi69	KL101	unknown (KL101)
16852_1#16	KSB1_10F	Klebsiella variicola subsp. variicola	ST1986	Carriage	Human	Throat	Australia	2013	PMID: 29340588	-	N	0	646394	Y	1208	2252	-	1231	2345	-	1235	2309	-	1695	3326	-	5590704	-	ERR1023643	Illumina	SAMEA3357340	1	0	0	0	ybt 23; ICEKp14	70	-	0	-	0	-	0	-	0	-	wzi370	KL137	unknown (KL137)
16852_1#17	KSB1_1G	Klebsiella pneumoniae	ST37	Carriage	Human	Rectal	Australia	2013	PMID: 35999578	-	N	0	319082	Y	1219	2259	TDPDRE; TDPDRR	1228	2365	-	1229	2303	-	1657	3324	-	5124856	-	ERR1023644	Illumina	SAMEA3357341	0	0	0	0	-	0	-	0	-	0	-	0	-	0	-	wzi50	KL15	K15
16852_1#18	KSB1_2G	Klebsiella variicola subsp. variicola	ST205	Carriage	Human	Rectal	Australia	2013	PMID: 35999578	-	N	0	579757	Y	1205	2252	-	1243	2360	-	1231	2308	-	1687	3324	-	5431408	-	ERR1023645	Illumina	SAMEA3357342	0	0	0	0	-	0	-	0	-	0	-	0	-	0	-	wzi61	KL55	K55
16852_1#19	KSB1_3G	Klebsiella pneumoniae	ST39	Carriage	Human	Rectal	Australia	2013	PMID: 35999578	-	N	0	273893	Y	1221	2254	TDPDRE; TDPDRR	1223	2382	-	1233	2301	-	1696	3342	-	5410233	-	ERR1023646	Illumina	SAMEA3357343	0	0	4	4	-	0	-	0	-	0	-	0	-	0	-	wzi62	KL62	K62
16852_1#20	KSB1_4G	Klebsiella quasipneumoniae subsp. quasipneumoniae	ST2981-3LV	Carriage	Human	Rectal	Australia	2013	PMID: 35999578	-	Y	0	740666	Y	1188	2241	TDPDRE; TDPDRR	1261	2412	-	1203	2291	-	1654	3305	-	5247339	-	ERR1023647	Illumina	SAMEA3357344	0	0	0	0	-	0	-	0	-	0	-	0	-	0	-	wzi312	KL6	K6
16852_1#23	KSB1_8G	Klebsiella pneumoniae	ST35	Carriage	Human	Rectal	Australia	2013	PMID: 35999578	-	N	0	380402	Y	1206	2254	TDPDRE; TDPDRR	1216	2339	LEUTAi_c0; TYRTA_c0; rxn00493_c0; PHETA1_c0; TKT1_c0; TKT2_c0	1217	2300	-	1667	3342	-	5355181	-	ERR1023650	Illumina	SAMEA3357347	0	0	0	0	-	0	-	0	-	0	-	0	-	0	-	wzi37	KL22	K22
16852_1#25	KSB1_10G	Klebsiella pneumoniae	ST1800	Carriage	Human	Rectal	Australia	2014	PMID: 35999578	-	N	0	129136	Y	1207	2255	TDPDRE; TDPDRR	1261	2412	-	1217	2300	-	1644	3321	-	5255540	-	ERR1023652	Illumina	SAMEA3357349	0	0	0	0	-	0	-	0	-	0	-	0	-	0	-	wzi85	KL30	K30
16852_1#26	KSB1_2H	Klebsiella pneumoniae	ST35	Carriage	Human	Rectal	Australia	2014	-	-	N	0	350110	Y	1206	2254	TDPDRE; TDPDRR	1227	2364	LEUTAi_c0; TYRTA_c0; rxn00493_c0; PHETA1_c0; TKT1_c0; TKT2_c0	1217	2300	-	1667	3342	-	5354933	-	ERS711179	Illumina	SAMEA3357350	0	0	0	0	-	0	-	0	-	0	-	0	-	0	-	wzi37	KL22	K22
16852_1#27	KSB1_4H	Klebsiella variicola subsp. variicola	ST4595	Carriage	Human	Rectal	Australia	2014	PMID: 35999578	-	N	0	631011	Y	1200	2251	TDPDRE; TDPDRR	1272	2441	-	1223	2306	-	1684	3323	-	5625385	-	ERR1023654	Illumina	SAMEA3357351	0	0	0	0	-	0	-	0	-	0	-	0	-	0	-	wzi313	KL6	K6
16852_1#2	KSB1_5E	Klebsiella pneumoniae	ST461	Carriage	Human	Rectal	Australia	2013	PMID: 35999578	-	N	2	237897	Y	1215	2258	TDPDRE; TDPDRR	1251	2387	TKT1_c0; TKT2_c0	1232	2307	-	1680	3335	-	5656576	-	ERR1023629	Illumina	SAMEA3357326	0	0	0	0	-	0	-	0	-	0	-	0	-	0	-	wzi300	KL51	K51
16852_1#30	KSB1_7H	Klebsiella pneumoniae	ST111	Carriage	Human	Rectal	Australia	2014	PMID: 35999578	-	N	0	362815	Y	1214	2258	TDPDRE; TDPDRR	1229	2349	LEUTAi_c0; TYRTA_c0; rxn00493_c0; PHETA1_c0	1226	2302	-	1666	3330	-	5176618	-	ERR1023656	Illumina	SAMEA3357354	0	0	0	0	-	0	-	0	-	0	-	0	-	0	-	wzi63	KL63	K63
16852_1#32	KSB1_9H	Klebsiella pneumoniae	ST34	Carriage	Human	Rectal	Australia	2014	-	-	N	0	349408	Y	1208	2254	TDPDRE; TDPDRR	1267	2438	-	1216	2297	-	1654	3320	-	5678557	-	ERS711185	Illumina	SAMEA3357356	0	0	0	0	-	0	-	0	-	0	-	0	-	0	-	wzi356	KL117	unknown (KL117)
16852_1#33	KSB1_10H	Klebsiella pneumoniae	ST345	Carriage	Human	Rectal	Australia	2014	PMID: 35999578	-	N	0	473803	Y	1211	2256	TDPDRE; TDPDRR	1220	2355	TKT1_c0; TKT2_c0	1223	2303	-	1661	3329	-	5350436	-	ERR1023659	Illumina	SAMEA3357357	0	0	0	0	-	0	-	0	-	0	-	0	-	0	-	wzi245	KL15	K15
16852_1#35	KSB1_2I	Klebsiella variicola subsp. variicola	ST2993	Carriage	Human	Rectal	Australia	2014	PMID: 29340588	-	N	0	713230	Y	1190	2245	-	1218	2373	-	1215	2301	-	1655	3312	-	5469131	-	ERR1023661	Illumina	SAMEA3357359	0	0	0	0	-	0	-	0	-	0	-	0	-	0	-	-	KL151	unknown (KL151)
16852_1#36	KSB1_3I	Klebsiella quasipneumoniae subsp. similipneumoniae	ST1548	Carriage	Human	Rectal	Australia	2014	PMID: 29340588	-	N	0	323576	Y	1188	2241	-	1222	2342	-	1208	2294	-	1680	3310	-	5532855	-	ERR1023662	Illumina	SAMEA3357360	0	0	2	2	-	0	-	0	-	0	-	0	-	0	-	wzi231	KL170	unknown (KL170)
16852_1#38	KSB1_6I	Klebsiella pneumoniae	ST252	Carriage	Human	Rectal	Australia	2014	PMID: 35999578	-	N	0	116486	Y	1205	2251	-	1226	2344	-	1222	2298	-	1667	3326	-	5700824	-	ERR1023664	Illumina	SAMEA3357362	0	0	0	0	-	0	-	0	-	0	-	0	-	0	-	wzi81	KL81	K81
16852_1#39	KSB1_8I	Klebsiella pneumoniae	ST127	Carriage	Human	Throat	Australia	2014	PMID: 29340588	-	N	0	410194	Y	1200	2249	TDPDRE; TDPDRR	1256	2397	-	1209	2293	-	1668	3332	-	5460869	-	ERR1023665	Illumina	SAMEA3357363	0	0	0	0	-	0	-	0	-	0	-	0	-	0	-	wzi134	KL30	K30
16852_1#3	KSB1_6E	Klebsiella pneumoniae	ST4553	Carriage	Human	Throat	Australia	2013	PMID: 35999578	-	N	0	404428	Y	1224	2260	-	1232	2373	LEUTAi_c0; TYRTA_c0	1244	2309	-	1684	3340	-	5526288	-	ERR1023630	Illumina	SAMEA3357327	0	0	0	0	-	0	-	0	-	0	-	0	-	0	-	wzi23	KL14	K14
16852_1#40	KSB1_9I	Klebsiella pneumoniae	ST34-1LV	Carriage	Human	Rectal	Australia	2014	-	-	N	0	811490	Y	1208	2254	TDPDRE; TDPDRR	1226	2361	-	1216	2297	-	1666	3322	-	5434510	-	ERS711193	Illumina	SAMEA3357364	1	0	0	0	ybt 10; ICEKp4	90	-	0	-	0	-	0	-	0	-	wzi114	KL111	unknown (KL111)
16852_1#42	KSB1_2J	Klebsiella variicola subsp. variicola	ST355	Carriage	Human	Rectal	Australia	2014	PMID: 35999578	-	N	0	430648	Y	1195	2249	TDPDRE; TDPDRR	1230	2351	-	1214	2301	-	1671	3318	-	5421029	-	ERR1023668	Illumina	SAMEA3357368	0	0	0	0	-	0	-	0	-	0	-	0	-	0	-	wzi388	KL63	K63
16852_1#43	KSB1_3J	Klebsiella pneumoniae	ST152	Carriage	Human	Rectal	Australia	2014	PMID: 35999578	-	N	0	360321	Y	1212	2254	-	1242	2402	-	1224	2300	-	1669	3328	-	5454871	-	ERR1023669	Illumina	SAMEA3357370	1	0	0	0	ybt 10; ICEKp4	91	-	0	-	0	-	0	-	0	-	wzi110	KL149	unknown (KL149)
16852_1#44	KSB1_4J	Klebsiella variicola subsp. variicola	ST208	Carriage	Human	Rectal	Australia	2014	PMID: 35999578	-	N	0	464457	Y	1207	2251	-	1225	2352	-	1232	2307	-	1699	3325	-	5603090	-	ERR1023670	Illumina	SAMEA3357372	0	0	0	0	-	0	-	0	-	0	-	0	-	0	-	wzi532	KL9	K9
16852_1#50	KSB2_2A	Klebsiella variicola subsp. variicola	ST1980	Carriage	Human	Rectal	Australia	2014	-	-	N	0	41126	Y	1196	2235	-	1215	2380	-	1221	2291	PRMICI	1703	3307	PRMICI	6403848	-	ERS711214	Illumina	SAMEA3357385	0	0	0	0	-	0	-	0	-	0	-	0	-	0	-	wzi252	KL17	K17
16852_1#52	KSB2_4A	Klebsiella quasipneumoniae subsp. similipneumoniae	ST1191	Carriage	Human	Rectal	Australia	2014	PMID: 35999578	-	N	0	297885	Y	1186	2244	TDPDRE; TDPDRR	1239	2375	A5PISO_c0	1206	2299	-	1672	3321	-	5316592	-	ERR1023678	Illumina	SAMEA3357390	0	0	0	0	-	0	-	0	-	0	-	0	-	0	-	wzi242	KL13	K13
16852_1#54	KSB2_6A	Klebsiella variicola subsp. variicola	ST641	Carriage	Human	Rectal	Australia	2014	PMID: 35999578	-	N	0	361837	Y	1211	2255	TDPDRE; TDPDRR	1234	2353	-	1234	2310	-	1702	3334	-	5935466	-	ERR1023680	Illumina	SAMEA3357394	0	0	0	0	-	0	-	0	-	0	-	0	-	0	-	wzi318	KL60	K60
16852_1#55	KSB2_7A	Klebsiella pneumoniae	ST3692	Carriage	Human	Rectal	Australia	2014	PMID: 35999578	-	N	0	393620	Y	1224	2262	TDPDRE; TDPDRR	1255	2384	-	1242	2311	-	1673	3338	-	5215968	-	ERR1023681	Illumina	SAMEA3357396	0	0	0	0	-	0	-	0	-	0	-	0	-	0	-	wzi90	KL8	K8
16852_1#56	KSB2_8A	Klebsiella pneumoniae	ST463	Carriage	Human	Rectal	Australia	2014	PMID: 35999578	-	N	2	391097	Y	1222	2261	TDPDRE; TDPDRR	1234	2394	LEUTAi_c0; TYRTA_c0; rxn00493_c0; PHETA1_c0	1237	2310	-	1678	3335	-	5398051	-	ERR1023682	Illumina	SAMEA3357398	0	0	0	0	-	0	-	0	-	0	-	0	-	0	-	wzi356	KL117	unknown (KL117)
16852_1#5	KSB1_8E	Klebsiella variicola subsp. variicola	ST2994	Carriage	Human	Rectal	Australia	2013	PMID: 29340588	-	N	0	628222	Y	1205	2252	TDPDRE; TDPDRR	1236	2379	-	1228	2307	-	1684	3324	-	5404151	-	ERR1023632	Illumina	SAMEA3357329	0	0	0	0	-	0	-	0	-	0	-	0	-	0	-	wzi35	KL35	K35
16852_1#61	KSB2_3B	Klebsiella pneumoniae	ST215	Carriage	Human	Rectal	Australia	2014	PMID: 35999578	-	N	0	308631	Y	1213	2257	TDPDRE; TDPDRR	1230	2361	-	1231	2306	-	1669	3337	-	5378082	-	ERR1023687	Illumina	SAMEA3357410	0	0	0	0	-	0	-	0	-	0	-	0	-	0	-	wzi247	KL16	K16
16852_1#62	KSB2_4B	Klebsiella pneumoniae	ST1731	Carriage	Human	Rectal	Australia	2014	PMID: 35999578	-	N	0	475549	Y	1207	2249	TDPDRE; TDPDRR	1236	2379	-	1225	2298	-	1665	3332	-	5187730	-	ERR1023688	Illumina	SAMEA3357412	0	0	0	0	-	0	-	0	-	0	-	0	-	0	-	wzi43	KL43	K43
16852_1#63	KSB2_6B	Klebsiella pneumoniae	ST215	Carriage	Human	Rectal	Australia	2014	PMID: 35999578	-	N	0	308631	Y	1213	2257	TDPDRE; TDPDRR	1236	2379	-	1231	2306	-	1669	3337	-	5378082	-	ERR1023689	Illumina	SAMEA3357414	0	0	0	0	-	0	-	0	-	0	-	0	-	0	-	wzi247	KL16	K16
16852_1#64	KSB2_7B	Klebsiella pneumoniae	ST215	Carriage	Human	Rectal	Australia	2014	PMID: 35999578	-	N	0	308631	Y	1213	2257	TDPDRE; TDPDRR	1234	2132	-	1231	2306	-	1670	3337	-	5378083	-	ERR1023690	Illumina	SAMEA3357416	0	0	0	0	-	0	-	0	-	0	-	0	-	0	-	wzi247	KL16	K16
16852_1#69	KSB2_3C	Klebsiella pneumoniae	ST310	Carriage	Human	Rectal	Australia	2014	PMID: 35999578	-	N	0	357184	Y	1205	2254	TDPDRE; TDPDRR	1233	2348	LEUTAi_c0; TYRTA_c0; rxn00493_c0; PHETA1_c0; TKT1_c0; TKT2_c0	1216	2300	-	1656	3338	-	5316380	-	ERR1023694	Illumina	SAMEA3357426	0	0	0	0	-	0	-	0	-	0	-	0	-	0	-	wzi128	KL1	K1
16852_1#6	KSB1_9E	Klebsiella pneumoniae	ST359	Carriage	Human	Rectal	Australia	2014	PMID: 35999578	-	N	2	179986	Y	1193	2244	TDPDRE; TDPDRR	1232	2369	LEUTAi_c0; TYRTA_c0; rxn00493_c0; PHETA1_c0; TKT1_c0; TKT2_c0; PItex_c0; SO4tex_c0; rxn05466_c0; NH4tex_c0	1201	2287	-	1621	3282	-	5278107	-	ERR1023633	Illumina	SAMEA3357330	0	0	0	0	-	0	-	0	-	0	-	0	-	0	-	wzi236	KL10	K10
16852_1#70	KSB2_6C	Klebsiella pneumoniae	ST37	Carriage	Human	Rectal	Australia	2014	-	-	N	2	419520	Y	1223	2259	-	1236	2356	-	1237	2305	-	1674	3331	-	5271400	-	ERS711256	Illumina	SAMEA3357427	0	0	1	1	-	0	-	0	-	0	-	0	-	0	-	wzi12	KL12	K12
16852_1#71	KSB2_7C	Klebsiella variicola subsp. variicola	ST3573	Carriage	Human	Rectal	Australia	2014	PMID: 35999578	-	N	1	707012	Y	1205	2253	TDPDRE; TDPDRR	1239	2369	-	1228	2308	-	1681	3324	-	5466404	-	ERR1023696	Illumina	SAMEA3357429	0	0	0	0	-	0	-	0	-	0	-	0	-	0	-	wzi359	KL121	unknown (KL121)
16852_1#72	KSB2_8B	Klebsiella pneumoniae	ST2267	Carriage	Human	Rectal	Australia	2014	PMID: 35999578	-	N	0	352425	Y	1224	2261	-	1225	2344	TKT1_c0; TKT2_c0	1247	2313	-	1674	3338	-	5150593	LR890451-LR890455	ERR1023691	Illumina	SAMEA3357418	0	0	0	0	-	0	-	0	-	0	-	0	-	0	-	wzi202	KL127	unknown (KL127)
16852_1#73	KSB2_9C	Klebsiella pneumoniae	ST788	Carriage	Human	Rectal	Australia	2014	PMID: 35999578	-	N	2	430497	Y	1209	2255	TDPDRE; TDPDRR	1256	2414	-	1225	2303	-	1648	3328	-	5270368	-	ERR1023698	Illumina	SAMEA3357433	0	0	1	1	-	0	-	0	-	0	-	0	-	0	-	wzi8	KL8	K8
16852_1#74	KSB2_10C	Klebsiella pneumoniae	ST661	Carriage	Human	Rectal	Australia	2014	PMID: 35999578	-	N	2	610982	Y	1209	2255	TDPDRE; TDPDRR	1261	2412	-	1222	2300	-	1679	3336	-	5424994	-	ERR1023699	Illumina	SAMEA3357435	1	0	0	0	ybt 15; ICEKp11	273	-	0	-	0	-	0	-	0	-	wzi101	KL24	K24
16852_1#75	KSB2_1D	Klebsiella variicola subsp. variicola	ST2995	Carriage	Human	Rectal	Australia	2014	PMID: 29340588	-	N	0	479909	Y	1201	2250	TDPDRE; TDPDRR	1251	2387	TKT1_c0; TKT2_c0	1221	2303	-	1687	3328	-	5373513	-	ERR1023700	Illumina	SAMEA3357437	0	0	0	0	-	0	-	0	-	0	-	0	-	0	-	wzi170	KL134	unknown (KL134)
16852_1#77	KSB2_3D	Klebsiella pneumoniae	ST23	Carriage	Human	Rectal	Australia	2014	-	-	N	0	306732	Y	1218	2259	TDPDRE; TDPDRR	1261	2412	TKT1_c0; TKT2_c0	1232	2307	-	1713	3373	-	5686176	-	ERS711270	Illumina	SAMEA3357441	5	0	0	0	ybt 1; ICEKp10	47-1LV	clb 2	29	iuc 1	1	iro 1	2	-,rmp 1; KpVP-1	0,34	rmpA2_3-47%	wzi1	KL1	K1
16852_1#78	KSB2_4D	Klebsiella pneumoniae	ST35	Carriage	Human	Rectal	Australia	2014	PMID: 35999578	-	N	0	361247	Y	1206	2254	TDPDRE; TDPDRR	1249	2401	LEUTAi_c0; TYRTA_c0; rxn00493_c0; PHETA1_c0; TKT1_c0; TKT2_c0	1217	2300	-	1662	3342	-	5384044	-	ERR1023703	Illumina	SAMEA3357443	1	0	0	0	ybt 9; ICEKp3	179	-	0	-	0	-	0	-	0	-	wzi37	KL22	K22
16852_1#80	KSB2_6D	Klebsiella pneumoniae	ST111	Carriage	Human	Rectal	Australia	2014	PMID: 35999578	-	N	0	368277	Y	1214	2258	TDPDRE; TDPDRR	1247	2400	LEUTAi_c0; TYRTA_c0; rxn00493_c0; PHETA1_c0	1226	2302	-	1666	3330	-	5180309	-	ERR1023704	Illumina	SAMEA3357447	0	0	0	0	-	0	-	0	-	0	-	0	-	0	-	wzi63	KL63	K63
16852_1#81	KSB2_7D	Klebsiella pneumoniae	ST35	Carriage	Human	Rectal	Australia	2014	-	-	N	0	361247	Y	1206	2254	TDPDRE; TDPDRR	1239	2371	LEUTAi_c0; TYRTA_c0; rxn00493_c0; PHETA1_c0; TKT1_c0; TKT2_c0	1217	2300	-	1662	3342	-	5384150	-	ERS711278	Illumina	SAMEA3357449	1	0	0	0	ybt 9; ICEKp3	179	-	0	-	0	-	0	-	0	-	wzi37	KL22	K22
16852_1#89	MSB1_8A	Klebsiella pneumoniae	ST231	Carriage	Human	Sputum	Australia	2014	PMID: 35999578	-	N	0	392359	Y	1213	2254	-	1225	2362	-	1225	2299	-	1680	3323	-	6048709	-	ERR1023711	Illumina	SAMEA3357466	1	2	11	18	ybt 15; ICEKp11	230	-	0	-	0	-	0	-	0	-	wzi64	KL64	K64
16852_1#8	KSB1_7F	Klebsiella pneumoniae	ST857	Carriage	Human	Rectal	Australia	2013	PMID: 35999578	-	Y	0	545707	Y	1212	2257	TDPDRE; TDPDRR	1223	2360	LEUTAi_c0; TYRTA_c0; rxn00493_c0; PHETA1_c0	1224	2303	-	1668	3332	-	5354947	CP031814-CP031816	ERR1023640	Illumina	SAMEA3357337	0	0	0	0	-	0	-	0	-	0	-	0	-	0	-	wzi241	KL13	K13
16852_1#9	KSB1_2F	Klebsiella variicola subsp. variicola	ST2594	Carriage	Human	Rectal	Australia	2013	PMID: 29340588	-	N	0	510932	Y	1207	2250	TDPDRE; TDPDRR	1252	2417	-	1228	2304	-	1687	3324	-	5475326	-	ERR1023636	Illumina	SAMEA3357333	0	0	0	0	-	0	-	0	-	0	-	0	-	0	-	wzi170	KL134	unknown (KL134)
16870_7#10	KSB1_9B	Klebsiella variicola subsp. variicola	ST2996	Carriage	Human	Rectal	Australia	2013	PMID: 29340588	-	N	12	372993	Y	1189	2245	TDPDRE; TDPDRR	1248	2381	-	1210	2299	-	1689	3328	-	5569835	-	ERR1023724	Illumina	SAMEA3357301	0	0	0	0	-	0	-	0	-	0	-	0	-	0	-	wzi259	KL20	K20
16870_7#23	INF001	Klebsiella variicola subsp. variicola	ST3090	Hospital acquired	Human	Urinary tract	Australia	2013	PMID: 35641522	-	N	1	661601	Y	1196	2249	TDPDRE; TDPDRR	1266	2438	-	1218	2303	-	1669	3320	-	5608651	-	ERR1023737	Illumina	SAMEA3356945	0	0	0	0	-	0	-	0	-	0	-	0	-	0	-	-	KL3	K3
16870_7#24	INF002	Klebsiella pneumoniae	ST133	Hospital acquired	Human	Respiratory	Australia	2013	PMID: 35641522	-	N	2	355107	Y	1206	2254	TDPDRE; TDPDRR	1241	2375	TKT1_c0; TKT2_c0	1218	2301	-	1678	3334	-	5607363	-	ERR1023738	Illumina	SAMEA3356946	2	0	0	0	ybt 17; ICEKp10	267	clb 3	19	-	0	-	0	-	0	-	wzi180	KL116	unknown (KL116)
16870_7#25	INF003	Klebsiella pneumoniae	ST323	Hospital acquired	Human	Other	Australia	2013	PMID: 35641522	-	N	0	371554	Y	1211	2257	TDPDRE; TDPDRR	1260	2411	LEUTAi_c0; TYRTA_c0; rxn00493_c0; PHETA1_c0; TKT1_c0; TKT2_c0	1222	2302	-	1661	3333	-	5479309	-	ERR1023739	Illumina	SAMEA3356947	0	1	7	10	-	0	-	0	-	0	-	0	-	0	-	wzi262	KL21	K21
16870_7#26	INF004	Klebsiella pneumoniae	ST345	Hospital acquired	Human	Urinary tract	Australia	2013	PMID: 35641522	-	N	2	473803	Y	1210	2256	TDPDRE; TDPDRR	1232	2369	TKT1_c0; TKT2_c0	1222	2303	-	1655	3324	-	5317365	-	ERR1023740	Illumina	SAMEA3356948	0	0	0	0	-	0	-	0	-	0	-	0	-	0	-	wzi245	KL15	K15
16870_7#27	INF005	Klebsiella variicola subsp. variicola	ST641	Hospital acquired	Human	Respiratory	Australia	2013	PMID: 35641522	-	N	0	370380	Y	1210	2255	TDPDRE; TDPDRR	1240	2398	TKT1_c0; TKT2_c0	1233	2310	-	1704	3334	-	5884951	-	ERR1023741	Illumina	SAMEA3356949	0	0	1	2	-	0	-	0	-	0	-	0	-	0	-	wzi318	KL60	K60
16870_7#28	INF006	Klebsiella pneumoniae	ST35	Hospital acquired	Human	Other	Australia	2013	PMID: 35641522	-	N	0	380351	Y	1206	2254	TDPDRE; TDPDRR	1234	2373	LEUTAi_c0; TYRTA_c0; rxn00493_c0; PHETA1_c0; TKT1_c0; TKT2_c0	1217	2300	-	1671	3343	-	5548094	-	ERR1023742	Illumina	SAMEA3356950	1	0	0	0	ybt 4; plasmid	38	-	0	-	0	-	0	-	0	-	wzi37	KL22	K22
16870_7#2	INF169	Klebsiella variicola subsp. variicola	ST1688	Hospital acquired	Human	Disseminated	Australia	2013	PMID: 35641522	-	N	0	482317	Y	1206	2254	TDPDRE; TDPDRR	1232	2355	-	1229	2309	-	1692	3332	-	5668713	-	ERR1023716	Illumina	SAMEA3357097	0	0	0	0	-	0	-	0	-	0	-	0	-	0	-	wzi57	KL57	K57
16870_7#32	INF011	Klebsiella pneumoniae	ST1393	Hospital acquired	Human	Urinary tract	Australia	2013	PMID: 35641522	-	N	0	381128	Y	1206	2253	TDPDRE; TDPDRR	1259	2412	-	1221	2300	-	1662	3330	-	5431574	-	ERR1023746	Illumina	SAMEA3356954	1	0	0	0	ybt 0; ICEKp13	118	-	0	-	0	-	0	-	0	-	wzi8	KL8	K8
16870_7#33	INF012	Klebsiella pneumoniae	ST690	Hospital acquired	Human	Urinary tract	Australia	2013	PMID: 35641522	-	N	0	789307	Y	1202	2252	TDPDRE; TDPDRR	1246	2372	-	1218	2300	-	1665	3333	-	5263436	-	ERR1023747	Illumina	SAMEA3356955	0	0	0	0	-	0	-	0	-	0	-	0	-	0	-	wzi275	KL30	K30
16870_7#34	INF013	Klebsiella pneumoniae	ST1583	Hospital acquired	Human	Urinary tract	Australia	2013	PMID: 35641522	-	N	0	394798	Y	1216	2258	TDPDRE; TDPDRR	1251	2393	-	1231	2307	-	1662	3331	-	5228020	-	ERR1023748	Illumina	SAMEA3356956	0	0	0	0	-	0	-	0	-	0	-	0	-	0	-	wzi384	KL102	unknown (KL102)
16870_7#38	INF017	Klebsiella pneumoniae	ST35	Hospital acquired	Human	Wound or tissue	Australia	2013	PMID: 35641522	-	N	0	295748	Y	1207	2254	TDPDRE; TDPDRR	1256	2401	LEUTAi_c0; TYRTA_c0; rxn00493_c0; PHETA1_c0	1218	2300	-	1662	3342	-	5379499	-	ERR1023750	Illumina	SAMEA3356960	0	0	0	0	-	0	-	0	-	0	-	0	-	0	-	wzi37	KL22	K22
16870_7#3	INF196	Klebsiella pneumoniae	ST66	Hospital acquired	Human	Wound or tissue	Australia	2013	PMID: 35641522	-	N	4	162466	Y	1214	2257	TDPDRE; TDPDRR	1249	2389	LEUTAi_c0; TYRTA_c0; rxn00493_c0; PHETA1_c0	1228	2304	-	1688	3345	-	5541552	-	ERR1023717	Illumina	SAMEA3357134	5	0	0	0	ybt 12; ICEKp10	316	clb 1	9	iuc 2	6	iro 2	6	rmp 2; KpVP-2	2	-	wzi257	KL2	K2
16870_7#40	INF019	Klebsiella pneumoniae	ST20	Hospital acquired	Human	Urinary tract	Australia	2013	PMID: 35641522	-	N	0	380140	Y	1211	2253	TDPDRE; TDPDRR	1235	2360	LEUTAi_c0; TYRTA_c0; rxn00493_c0; PHETA1_c0	1219	2296	-	1671	3332	-	5666038	-	ERR1023752	Illumina	SAMEA3356962	1	0	0	0	ybt 14; ICEKp5	137	-	0	-	0	-	0	-	0	-	wzi84	KL28	K28
16870_7#41	INF020	Klebsiella pneumoniae	ST20	Hospital acquired	Human	Urinary tract	Australia	2013	PMID: 35641522	-	N	0	313909	Y	1215	2258	TDPDRE; TDPDRR	1254	2386	LEUTAi_c0; TYRTA_c0; rxn00493_c0; PHETA1_c0	1223	2301	-	1676	3338	-	5614829	-	ERR1023753	Illumina	SAMEA3356963	0	0	1	2	-	0	-	0	-	0	-	0	-	0	-	wzi84	KL28	K28
16870_7#44	INF023	Klebsiella pneumoniae	ST2997	Hospital acquired	Human	Urinary tract	Australia	2013	PMID: 35641522	-	N	2	370286	Y	1216	2257	-	1236	2379	LEUTAi_c0; TYRTA_c0	1232	2305	-	1667	3326	-	5395667	-	ERR1023756	Illumina	SAMEA3356971	0	0	0	0	-	0	-	0	-	0	-	0	-	0	-	wzi380	KL158	unknown (KL158)
16870_7#45	INF024	Klebsiella pneumoniae	ST1138	Hospital acquired	Human	Respiratory	Australia	2013	PMID: 35641522	-	N	0	112176	Y	1214	2254	-	1242	2391	-	1234	2304	-	1681	3336	-	5493990	-	ERR1023757	Illumina	SAMEA3356974	0	0	1	0	-	0	-	0	-	0	-	0	-	0	-	wzi71	KL71	K71
16870_7#46	INF025	Klebsiella pneumoniae	ST491	Hospital acquired	Human	Respiratory	Australia	2013	PMID: 35641522	-	N	0	204043	Y	1216	2257	-	1246	2358	LEUTAi_c0; TYRTA_c0	1236	2308	-	1680	3339	-	5337120	-	ERR1023758	Illumina	SAMEA3356977	0	1	7	8	-	0	-	0	-	0	-	0	-	0	-	wzi108	KL118	unknown (KL118)
16870_7#48	INF027	Klebsiella pneumoniae	ST215	Hospital acquired	Human	Respiratory	Australia	2013	PMID: 35641522	-	N	0	437171	Y	1213	2257	TDPDRE; TDPDRR	1230	2348	-	1231	2306	-	1679	3339	-	5456839	-	ERR1023760	Illumina	SAMEA3356982	1	0	0	0	ybt 5; ICEKp6	11	-	0	-	0	-	0	-	0	-	wzi247	KL16	K16
16870_7#49	INF028	Klebsiella pneumoniae	ST45	Community acquired	Human	Urinary tract	Australia	2013	PMID: 35641522	-	N	0	436826	Y	1216	2258	TDPDRE; TDPDRR	1202	2368	-	1230	2306	-	1692	3339	-	5403044	-	ERR1023761	Illumina	SAMEA3356983	1	0	0	0	ybt 10; ICEKp4	78	-	0	-	0	-	0	-	0	-	wzi101	KL24	K24
16870_7#4	INF229	Klebsiella pneumoniae	ST221	Hospital acquired	Human	Urinary tract	Australia	2013	PMID: 35641522	-	N	430	36376	N	-	-	-	-	-	-	-	-	-	-	-	-	5406177	-	ERR1023718	Illumina	SAMEA3357188	0	0	0	0	-	0	-	0	-	0	-	0	-	0	-	wzi39	unknown (KL50)	unknown (K50)
16870_7#51	INF030	Klebsiella pneumoniae	ST3038	Hospital acquired	Human	Urinary tract	Australia	2013	PMID: 35641522	-	N	1	150946	Y	1214	2258	TDPDRE; TDPDRR	1228	2361	LEUTAi_c0; TYRTA_c0; rxn00493_c0; PHETA1_c0	1221	2301	-	1672	3337	-	5391677	-	ERR1023763	Illumina	SAMEA3356986	0	0	7	10	-	0	-	0	-	0	-	0	-	0	-	wzi267	KL24	K24
16870_7#54	INF033	Klebsiella pneumoniae	ST27	Hospital acquired	Human	Respiratory	Australia	2013	PMID: 35641522	-	N	0	91245	Y	1206	2252	TDPDRE; TDPDRR	1255	2408	LEUTAi_c0; TYRTA_c0; rxn00493_c0; PHETA1_c0	1224	2302	-	1667	3327	-	5468626	-	ERR1023766	Illumina	SAMEA3356992	0	0	1	0	-	0	-	0	-	0	-	0	-	0	-	wzi90	KL22	K22
16870_7#55	INF034	Klebsiella quasipneumoniae subsp. similipneumoniae	ST3097-1LV	Hospital acquired	Human	Urinary tract	Australia	2013	PMID: 35641522	-	N	0	755313	Y	1176	2236	-	1226	2324	-	1195	2289	-	1647	3307	-	5087487	-	ERR1023767	Illumina	SAMEA3356994	0	0	0	0	-	0	-	0	-	0	-	0	-	0	-	wzi331	KL7	K7
16870_7#56	INF035	Klebsiella quasipneumoniae subsp. similipneumoniae	ST3097-1LV	Hospital acquired	Human	Urinary tract	Australia	2013	PMID: 35641522	-	N	0	755313	Y	1176	2236	-	1238	2358	-	1195	2289	-	1647	3307	-	5087681	-	ERR1023768	Illumina	SAMEA3356996	0	0	0	0	-	0	-	0	-	0	-	0	-	0	-	wzi331	KL7	K7
16870_7#57	INF036	Klebsiella variicola subsp. variicola	ST360	Hospital acquired	Human	Urinary tract	Australia	2013	PMID: 35641522	-	N	0	384777	Y	1203	2248	-	1256	2401	-	1227	2303	-	1678	3322	-	5464244	-	ERR1023769	Illumina	SAMEA3356998	0	0	0	0	-	0	-	0	-	0	-	0	-	0	-	wzi53	KL53	K53
16870_7#59	INF038	Klebsiella pneumoniae	ST60	Hospital acquired	Human	Disseminated	Australia	2013	PMID: 35641522	-	N	0	369780	Y	1209	2255	TDPDRE; TDPDRR	1237	2360	TKT1_c0; TKT2_c0; TALA_c0	1217	2298	-	1660	3338	-	5226483	-	ERR1023771	Illumina	SAMEA3357002	1	0	0	0	ybt 2; ICEKp1	324	-	0	-	0	iro 3 (truncated)	7	rmp 3; ICEKp1	32	-	wzi5	KL5	K5
16870_7#5	INF263	Klebsiella pneumoniae	ST221	Hospital acquired	Human	Urinary tract	Australia	2013	PMID: 35641522	-	N	16	203911	Y	1206	2230	TDPDRE; TDPDRR; AGPAT160; AGPAT161; AGPAT181; GMHEPAT; GMHEPK	1250	2394	CYSTL_c0; GMHEPAT_c0; GMHEPK_c0; CYSTS_c0; rxn00950_c0	1224	2280	AGPAT160; AGPAT161; AGPAT181; GMHEPAT; GMHEPK	1656	3302	AGPAT160; AGPAT161; AGPAT181	5443556	-	ERR1023719	Illumina	SAMEA3357248	0	0	0	0	-	0	-	0	-	0	-	0	-	0	-	wzi39	unknown (KL39)	unknown (K39)
16870_7#60	INF039	Klebsiella pneumoniae	ST2931	Hospital acquired	Human	Disseminated	Australia	2013	PMID: 35641522	-	N	0	321995	Y	1214	2257	TDPDRE; TDPDRR	1240	2380	-	1227	2302	-	1670	3334	-	5182482	-	ERR1023772	Illumina	SAMEA3357004	0	0	0	0	-	0	-	0	-	0	-	0	-	0	-	wzi385	KL22	K22
16870_7#61	INF040	Klebsiella pneumoniae	ST20	Community acquired	Human	Urinary tract	Australia	2013	PMID: 35641522	-	N	0	317596	Y	1215	2258	TDPDRE; TDPDRR	1240	2373	LEUTAi_c0; TYRTA_c0; rxn00493_c0; PHETA1_c0	1223	2301	-	1672	3335	-	5577046	-	ERR1023773	Illumina	SAMEA3357005	0	0	0	0	-	0	-	0	-	0	-	0	-	0	-	wzi84	KL28	K28
16870_7#62	INF041	Klebsiella pneumoniae	ST1263	Hospital acquired	Human	Urinary tract	Australia	2013	PMID: 35641522	-	N	0	360754	Y	1219	2259	TDPDRE; TDPDRR	1240	2374	-	1238	2309	-	1687	3339	-	5321475	-	ERR1023774	Illumina	SAMEA3357008	0	0	7	9	-	0	-	0	-	0	-	0	-	0	-	wzi100	KL10	K10
16870_7#66	INF045	Klebsiella pneumoniae	ST1547	Hospital acquired	Human	Urinary tract	Australia	2013	PMID: 35641522	-	N	0	268428	Y	1215	2258	TDPDRE; TDPDRR	1239	2156	LEUTAi_c0; TYRTA_c0; rxn00493_c0; PHETA1_c0	1223	2301	-	1659	3326	-	5475610	-	ERR1023778	Illumina	SAMEA3357015	0	0	0	0	-	0	-	0	-	0	-	0	-	0	-	wzi186	KL2	K2
16870_7#67	INF046	Klebsiella pneumoniae	ST182	Hospital acquired	Human	Urinary tract	Australia	2013	PMID: 35641522	-	N	0	339047	Y	1219	2258	TDPDRE	1248	2381	-	1234	2304	-	1684	3332	-	5551700	-	ERR1023779	Illumina	SAMEA3357017	1	0	0	0	ybt 10; ICEKp4	110	-	0	-	0	-	0	-	0	-	wzi209	KL47	K47
16870_7#68	INF047	Klebsiella variicola subsp. variicola	ST3077	Community acquired	Human	Urinary tract	Australia	2013	PMID: 35641522	-	N	0	449324	Y	1218	2254	-	1257	2424	-	1246	2312	-	1707	3326	-	5539521	-	ERR1023780	Illumina	SAMEA3357019	0	0	0	0	-	0	-	0	-	0	-	0	-	0	-	wzi357	KL120	unknown (KL120)
16870_7#69	INF048	Klebsiella variicola subsp. variicola	ST616	Community acquired	Human	Urinary tract	Australia	2013	PMID: 35641522	-	N	0	379310	Y	1209	2253	TDPDRE; TDPDRR	1241	2364	-	1232	2308	-	1701	3333	-	5697076	-	ERR1023781	Illumina	SAMEA3357021	0	0	1	1	-	0	-	0	-	0	-	0	-	0	-	wzi304	KL54	K54
16870_7#6	INF267	Klebsiella variicola subsp. variicola	ST3078	Hospital acquired	Human	Disseminated	Australia	2013	PMID: 35641522	-	N	137	112317	Y	1205	2251	GLA	1232	2350	GLA_c0; PItex_c0; SO4tex; rxn_05466_c0; NH4tex_c0	1232	2308	-	1696	3329	-	5622692	-	ERR1023720	Illumina	SAMEA3357255	0	0	0	0	-	0	-	0	-	0	-	0	-	0	-	wzi389	unknown (KL107)	unknown (KL107)
16870_7#71	INF050	Klebsiella pneumoniae	ST323	Hospital acquired	Human	Respiratory	Australia	2013	PMID: 35641522	-	N	0	479411	Y	1211	2257	TDPDRE; TDPDRR	1239	2381	LEUTAi_c0; TYRTA_c0; rxn00493_c0; PHETA1_c0; TKT1_c0; TKT2_c0	1222	2302	-	1667	3336	-	5516094	-	ERR1023783	Illumina	SAMEA3357025	0	1	7	10	-	0	-	0	-	0	-	0	-	0	-	wzi262	KL21	K21
16870_7#72	INF051	Klebsiella pneumoniae	ST882	Community acquired	Human	Respiratory	Australia	2013	PMID: 35641522	-	N	0	370442	Y	1204	2246	TDPDRE; TDPDRR	1244	2386	LEUTAi_c0; TYRTA_c0	1212	2289	-	1655	3334	-	5196492	-	ERR1023784	Illumina	SAMEA3357026	1	0	0	0	ybt 0; ICEKp9	122	-	0	-	0	-	0	-	0	-	wzi248	KL16	K16
16870_7#73	INF052	Klebsiella pneumoniae	ST3071	Community acquired	Human	Wound or tissue	Australia	2013	PMID: 35641522	-	N	0	394992	Y	1215	2258	TDPDRE; TDPDRR	1235	2358	-	1231	2306	-	1665	3334	-	5295770	-	ERR1023785	Illumina	SAMEA3357028	0	0	0	0	-	0	-	0	-	0	-	0	-	0	-	wzi278	KL35	K35
16870_7#74	INF053	Klebsiella pneumoniae	ST113	Hospital acquired	Human	Disseminated	Australia	2013	PMID: 35641522	-	N	1	294806	Y	1222	2261	TDPDRE; TDPDRR	1230	2348	-	1232	2305	-	1673	3336	-	5449485	-	ERR1023786	Illumina	SAMEA3357030	0	0	0	0	-	0	-	0	-	0	-	0	-	0	-	wzi355	KL114	unknown (KL114)
16870_7#75	INF054	Klebsiella pneumoniae	ST1322	Hospital acquired	Human	Urinary tract	Australia	2013	PMID: 35641522	-	N	0	343183	Y	1210	2255	TDPDRE; TDPDRR	1242	2374	-	1223	2300	-	1673	3334	-	5419095	-	ERR1023787	Illumina	SAMEA3357032	0	0	0	0	-	0	-	0	-	0	-	0	-	0	-	wzi372	KL139	unknown (KL139)
16870_7#76	INF055	Klebsiella pneumoniae	ST268	Hospital acquired	Human	Urinary tract	Australia	2013	PMID: 35641522	-	N	0	422003	Y	1222	2261	TDPDRE; TDPDRR	1238	2385	-	1237	2307	-	1681	3345	-	5328693	-	ERR1023788	Illumina	SAMEA3357034	1	0	0	0	ybt 14; ICEKp5	151	-	0	-	0	-	0	-	0	-	wzi95	KL20	K20
16870_7#77	INF056	Klebsiella pneumoniae	ST3042	Hospital acquired	Human	Urinary tract	Australia	2013	PMID: 35641522	-	N	0	136802	Y	1215	2256	-	1239	2363	-	1235	2306	-	1673	3333	-	5491680	-	ERR1023789	Illumina	SAMEA3357036	1	0	1	0	ybt 14; ICEKp5	135	-	0	-	0	-	0	-	0	-	wzi18	KL18	K18
16870_7#78	INF057	Klebsiella pneumoniae	ST27	Hospital acquired	Human	Urinary tract	Australia	2013	PMID: 35641522	-	N	0	96024	Y	1210	2252	-	1239	2358	LEUTAi_c0; TYRTA_c0; rxn00493_c0; PHETA1_c0	1232	2304	-	1671	3332	-	5802468	-	ERR1023790	Illumina	SAMEA3357039	0	0	0	0	-	0	-	0	-	0	-	0	-	0	-	wzi267	KL142	unknown (KL142)
16870_7#79	INF058	Klebsiella variicola subsp. variicola	ST3076	Hospital acquired	Human	Urinary tract	Australia	2013	PMID: 35641522	-	N	0	458024	Y	1215	2254	-	1243	2382	TKT1_c0; TKT2_c0	1242	2311	-	1719	3334	-	5819678	-	ERR1023791	Illumina	SAMEA3357041	0	1	9	10	-	0	-	0	-	0	-	0	-	0	-	wzi382	KL101	unknown (KL101)
16870_7#7	INF342	Klebsiella pneumoniae	ST3099	Hospital acquired	Human	Disseminated	Australia	2014	PMID: 35641522	-	N	4	215084	Y	1224	2261	TDPDRE; TDPDRR	1242	2391	-	1238	2309	-	1693	3334	-	5610691	-	ERR1023721	Illumina	SAMEA3357228	0	0	0	0	-	0	-	0	-	0	-	0	-	0	-	wzi173	unknown (KL155)	unknown (KL155)
16870_7#81	INF060	Klebsiella pneumoniae	ST603	Hospital acquired	Human	Urinary tract	Australia	2013	PMID: 35641522	-	N	0	329397	Y	1216	2258	TDPDRE; TDPDRR	1225	2345	-	1231	2305	-	1677	3334	-	5299434	-	ERR1023793	Illumina	SAMEA3357045	0	0	0	0	-	0	-	0	-	0	-	0	-	0	-	wzi385	KL22	K22
16870_7#82	INF062	Klebsiella pneumoniae	ST230	Hospital acquired	Human	Respiratory	Australia	2013	PMID: 35641522	-	N	0	359335	Y	1221	2259	-	1225	2345	TKT1_c0; TKT2_c0	1240	2310	-	1698	3344	-	5755125	-	ERR1023794	Illumina	SAMEA3357047	0	0	0	0	-	0	-	0	-	0	-	0	-	0	-	wzi442	KL167	unknown (KL167)
16870_7#83	INF063	Klebsiella pneumoniae	ST110	Community acquired	Human	Wound or tissue	Australia	2013	PMID: 35641522	-	N	0	333385	Y	1209	2254	TDPDRE; TDPDRR	1236	2362	-	1217	2297	-	1652	3323	-	5373926	-	ERR1023795	Illumina	SAMEA3357049	0	0	0	0	-	0	-	0	-	0	-	0	-	0	-	wzi194	KL108	unknown (KL108)
16870_7#86	INF067	Klebsiella pneumoniae	ST45	Hospital acquired	Human	Wound or tissue	Australia	2013	PMID: 35641522	-	N	0	436835	Y	1216	2258	TDPDRE; TDPDRR	1251	2409	-	1230	2306	-	1682	3333	-	5414068	-	ERR1023797	Illumina	SAMEA3357057	1	0	0	0	ybt 10; ICEKp4	78	-	0	-	0	-	0	-	0	-	wzi101	KL24	K24
16870_8#10	INF166	Klebsiella pneumoniae	ST2370	Hospital acquired	Human	Respiratory	Australia	2013	PMID: 35641522	-	N	0	334923	Y	1214	2257	TDPDRE; TDPDRR	1232	2347	-	1224	2301	-	1663	3326	-	5346390	-	ERR1023805	Illumina	SAMEA3357092	1	0	0	0	ybt 4; plasmid	36	-	0	-	0	-	0	-	0	-	wzi50	KL15	K15
16870_8#11	INF167	Klebsiella pneumoniae	ST2370	Hospital acquired	Human	Urinary tract	Australia	2013	PMID: 35641522	-	N	0	348925	Y	1214	2257	TDPDRE; TDPDRR	1242	2380	-	1224	2301	-	1664	3326	-	5346867	-	ERR1023806	Illumina	SAMEA3357094	1	0	0	0	ybt 4; plasmid	36	-	0	-	0	-	0	-	0	-	wzi50	KL15	K15
16870_8#13	INF170	Klebsiella pneumoniae	ST2116	Hospital acquired	Human	Urinary tract	Australia	2013	PMID: 35641522	-	N	0	197728	Y	1210	2256	-	1233	2350	-	1226	2304	-	1673	3337	-	5725184	-	ERR1023808	Illumina	SAMEA3357099	0	0	0	0	-	0	-	0	-	0	-	0	-	0	-	wzi84	KL28	K28
16870_8#15	INF172	Klebsiella pneumoniae	ST540	Hospital acquired	Human	Urinary tract	Australia	2013	PMID: 35641522	-	N	0	147723	Y	1214	2255	-	1257	2424	TKT1_c0; TKT2_c0	1226	2300	-	1652	3312	-	5176874	-	ERR1023810	Illumina	SAMEA3357104	0	0	0	0	-	0	-	0	-	0	-	0	-	0	-	wzi336	KL9	K9
16870_8#16	INF173	Klebsiella pneumoniae	ST256	Hospital acquired	Human	Respiratory	Australia	2013	PMID: 35641522	-	N	0	399212	Y	1223	2259	-	1251	2387	-	1237	2305	-	1673	3332	-	5174003	-	ERR1023811	Illumina	SAMEA3357105	0	0	0	0	-	0	-	0	-	0	-	0	-	0	-	wzi209	KL47	K47
16870_8#18	INF175	Klebsiella pneumoniae	ST1165	Hospital acquired	Human	Urinary tract	Australia	2013	PMID: 35641522	-	N	0	323672	Y	1223	2261	-	1251	2387	TKT1_c0; TKT2_c0	1243	2310	-	1692	3339	-	5255743	-	ERR1023813	Illumina	SAMEA3357110	0	0	0	0	-	0	-	0	-	0	-	0	-	0	-	wzi286	KL45	K45
16870_8#19	INF176	Klebsiella pneumoniae	ST37	Hospital acquired	Human	Urinary tract	Australia	2013	PMID: 35641522	-	N	2	358663	Y	1223	2259	-	1226	2344	-	1237	2305	-	1692	3337	-	5539532	-	ERR1023814	Illumina	SAMEA3357112	1	0	0	0	ybt 15; ICEKp11	275	-	0	-	0	-	0	-	0	-	wzi14	KL14	K14
16870_8#1	INF155	Klebsiella pneumoniae	ST882	Hospital acquired	Human	Urinary tract	Australia	2013	PMID: 35641522	-	N	0	384702	Y	1204	2246	TDPDRE; TDPDRR	1233	2368	LEUTAi_c0; TYRTA_c0	1212	2289	-	1674	3341	-	5450005	-	ERR1023798	Illumina	SAMEA3357073	1	0	4	6	ybt 10; ICEKp4	87	-	0	-	0	-	0	-	0	-	wzi249	KL16	K16
16870_8#21	INF178	Klebsiella pneumoniae	ST111	Hospital acquired	Human	Disseminated	Australia	2013	PMID: 35641522	-	N	0	367925	Y	1214	2258	TDPDRE; TDPDRR	1240	2379	LEUTAi_c0; TYRTA_c0; rxn00493_c0; PHETA1_c0	1226	2302	-	1675	3333	-	5385552	-	ERR1023816	Illumina	SAMEA3357115	0	0	0	0	-	0	-	0	-	0	-	0	-	0	-	wzi63	KL63	K63
16870_8#22	INF179	Klebsiella pneumoniae	ST111	Hospital acquired	Human	Respiratory	Australia	2013	PMID: 35641522	-	N	0	367925	Y	1214	2258	TDPDRE; TDPDRR	1237	2361	LEUTAi_c0; TYRTA_c0; rxn00493_c0; PHETA1_c0	1226	2302	-	1675	3333	-	5385263	-	ERR1023817	Illumina	SAMEA3357118	0	0	0	0	-	0	-	0	-	0	-	0	-	0	-	wzi63	KL63	K63
16870_8#23	INF180	Klebsiella pneumoniae	ST661	Hospital acquired	Human	Urinary tract	Australia	2013	PMID: 35641522	-	N	0	607747	Y	1210	2256	TDPDRE; TDPDRR	1217	2376	-	1223	2301	-	1681	3331	-	5506838	-	ERR1023818	Illumina	SAMEA3357119	1	0	0	0	ybt 4; plasmid	32	-	0	-	0	-	0	-	0	-	wzi84	KL28	K28
16870_8#24	INF181	Klebsiella variicola subsp. variicola	ST347	Hospital acquired	Human	Urinary tract	Australia	2013	PMID: 35641522	-	N	1	533057	Y	1204	2249	-	1223	2359	-	1229	2305	-	1696	3326	-	5838578	-	ERR1023819	Illumina	SAMEA3357120	0	1	7	10	-	0	-	0	-	0	-	0	-	0	-	wzi244	KL14	K14
16870_8#26	INF183	Klebsiella pneumoniae	ST36	Hospital acquired	Human	Urinary tract	Australia	2013	PMID: 35641522	-	N	0	318387	Y	1220	2259	TDPDRE; TDPDRR	1246	2404	-	1235	2305	-	1685	3334	-	5557484	-	ERR1023821	Illumina	SAMEA3357122	0	0	0	0	-	0	-	0	-	0	-	0	-	0	-	wzi299	KL51	K51
16870_8#27	INF184	Klebsiella pneumoniae	ST3062	Hospital acquired	Human	Urinary tract	Australia	2013	PMID: 35641522	-	N	0	339607	Y	1219	2258	-	1221	2347	-	1238	2307	-	1675	3328	-	5262106	-	ERR1023822	Illumina	SAMEA3357123	0	1	6	9	-	0	-	0	-	0	-	0	-	0	-	wzi387	KL124	unknown (KL124)
16870_8#29	INF187	Klebsiella quasipneumoniae subsp. similipneumoniae	ST480	Community acquired	Human	Respiratory	Australia	2013	PMID: 35641522	-	N	0	368731	Y	1189	2242	-	1249	2390	-	1211	2298	-	1675	3326	-	5227835	-	ERR1023824	Illumina	SAMEA3357125	0	0	0	0	-	0	-	0	-	0	-	0	-	0	-	wzi301	KL52	K52
16870_8#31	INF189	Klebsiella variicola subsp. variicola	ST3083	Hospital acquired	Human	Urinary tract	Australia	2013	PMID: 35641522	-	N	0	525212	Y	1199	2249	-	1221	2377	-	1222	2303	-	1678	3317	-	5539460	-	ERR1023826	Illumina	SAMEA3357127	0	0	0	0	-	0	-	0	-	0	-	0	-	0	-	wzi53	unknown (KL53)	unknown (K53)
16870_8#33	INF191	Klebsiella pneumoniae	ST86	Hospital acquired	Human	Respiratory	Australia	2013	PMID: 35641522	-	N	0	325844	Y	1207	2254	TDPDRE; TDPDRR	1217	2376	-	1222	2301	-	1689	3352	-	5422129	-	ERR1023828	Illumina	SAMEA3357129	4	0	0	0	ybt 9; ICEKp3	202	-	0	iuc 1	1	iro 1	1	rmp 1; KpVP-1	26	rmpA2_4*-47%	-	KL2	K2
16870_8#35	INF193	Klebsiella variicola subsp. variicola	ST681	Hospital acquired	Human	Urinary tract	Australia	2013	PMID: 35641522	-	N	0	251072	Y	1198	2247	TDPDRE; TDPDRR	1232	2351	-	1221	2302	-	1677	3318	-	5606571	-	ERR1023830	Illumina	SAMEA3357131	0	0	0	0	-	0	-	0	-	0	-	0	-	0	-	wzi236	KL10	K10
16870_8#36	INF194	Klebsiella pneumoniae	ST185	Hospital acquired	Human	Urinary tract	Australia	2013	PMID: 35641522	-	N	0	358345	Y	1218	2250	-	1268	2421	-	1233	2296	-	1685	3326	-	5341917	-	ERR1023831	Illumina	SAMEA3357132	0	0	0	0	-	0	-	0	-	0	-	0	-	0	-	wzi362	KL130	unknown (KL130)
16870_8#37	INF195	Klebsiella quasipneumoniae subsp. similipneumoniae	ST414	Hospital acquired	Human	Urinary tract	Australia	2013	PMID: 35641522	-	N	0	632487	Y	1195	2249	TDPDRE; TDPDRR	1245	2385	-	1213	2301	-	1656	3309	-	5222113	-	ERR1023832	Illumina	SAMEA3357133	0	0	0	0	-	0	-	0	-	0	-	0	-	0	-	wzi44	KL123	unknown (KL123)
16870_8#38	INF186	Klebsiella quasipneumoniae subsp. similipneumoniae	ST480	Hospital acquired	Human	Wound or tissue	Australia	2013	PMID: 35641522	-	N	0	368731	Y	1189	2242	-	1243	2359	-	1211	2298	-	1675	3326	-	5228098	-	ERR1023833	Illumina	SAMEA3357135	0	0	0	0	-	0	-	0	-	0	-	0	-	0	-	wzi301	KL52	K52
16870_8#39	INF197	Klebsiella pneumoniae	ST27	Hospital acquired	Human	Urinary tract	Australia	2013	PMID: 35641522	-	N	0	94510	Y	1206	2252	TDPDRE; TDPDRR	1229	2352	LEUTAi_c0; TYRTA_c0; rxn00493_c0; PHETA1_c0	1224	2302	-	1667	3302	-	5483628	-	ERR1023834	Illumina	SAMEA3357136	0	0	0	0	-	0	-	0	-	0	-	0	-	0	-	wzi38	unknown (KL38)	unknown (K38)
16870_8#40	INF198	Klebsiella pneumoniae	ST1010	Hospital acquired	Human	Urinary tract	Australia	2013	PMID: 35641522	-	N	0	277252	Y	1215	2256	-	1238	2370	TKT1_c0; TKT2_c0	1236	2307	-	1682	3337	-	5569672	-	ERR1023835	Illumina	SAMEA3357137	0	0	0	0	-	0	-	0	-	0	-	0	-	0	-	wzi377	KL142	unknown (KL142)
16870_8#41	INF199	Klebsiella pneumoniae	ST629	Community acquired	Human	Urinary tract	Australia	2013	PMID: 35641522	-	N	0	338481	Y	1215	2258	TDPDRE; TDPDRR	1231	2356	TKT1_c0; TKT2_c0	1227	2302	-	1658	3322	-	5196953	-	ERR1023836	Illumina	SAMEA3357138	0	0	0	0	-	0	-	0	-	0	-	0	-	0	-	wzi100	KL10	K10
16870_8#42	INF200	Klebsiella pneumoniae	ST292	Community acquired	Human	Wound or tissue	Australia	2013	PMID: 35641522	-	N	0	423456	Y	1221	2261	TDPDRE; TDPDRR	1241	2358	-	1237	2308	-	1669	3331	-	5133253	-	ERR1023837	Illumina	SAMEA3357139	0	0	0	0	-	0	-	0	-	0	-	0	-	0	-	wzi16	KL143	unknown (KL143)
16870_8#44	INF202	Klebsiella pneumoniae	ST3052	Hospital acquired	Human	Urinary tract	Australia	2013	PMID: 35641522	-	N	0	323851	Y	1207	2253	TDPDRE; TDPDRR	1223	2384	-	1215	2296	-	1656	3320	-	5446230	-	ERR1023839	Illumina	SAMEA3357141	0	0	0	0	-	0	-	0	-	0	-	0	-	0	-	wzi349	KL112	unknown (KL112)
16870_8#45	INF203	Klebsiella variicola subsp. variicola	ST3088	Hospital acquired	Human	Urinary tract	Australia	2013	PMID: 35641522	-	N	0	382842	Y	1211	2253	TDPDRE; TDPDRR	1241	2384	-	1234	2308	-	1706	3339	-	5819424	-	ERR1023840	Illumina	SAMEA3357142	0	0	0	0	-	0	-	0	-	0	-	0	-	0	-	wzi251	KL16	K16
16870_8#46	INF204	Klebsiella pneumoniae	ST253	Hospital acquired	Human	Urinary tract	Australia	2013	PMID: 35641522	-	N	0	125082	Y	1208	2255	TDPDRE; TDPDRR	1221	2347	-	1224	2303	-	1670	3340	-	5478400	-	ERR1023841	Illumina	SAMEA3357143	0	0	0	0	-	0	-	0	-	0	-	0	-	0	-	wzi50	KL15	K15
16870_8#47	INF205	Klebsiella pneumoniae	ST3049	Hospital acquired	Human	Urinary tract	Australia	2013	PMID: 35641522	-	N	0	372102	Y	1219	2258	-	1250	2387	-	1236	2305	-	1673	3329	-	5260922	-	ERR1023842	Illumina	SAMEA3357144	0	0	0	0	-	0	-	0	-	0	-	0	-	0	-	wzi56	KL55	K55
16870_8#49	INF207	Klebsiella quasipneumoniae subsp. similipneumoniae	ST1308	Hospital acquired	Human	Respiratory	Australia	2013	PMID: 35641522	-	N	0	275090	Y	1193	2244	-	1221	2347	-	1215	2300	-	1669	3313	-	5370213	-	ERR1023844	Illumina	SAMEA3357146	0	0	0	0	-	0	-	0	-	0	-	0	-	0	-	wzi438	KL144	unknown (KL144)
16870_8#4	INF158	Klebsiella pneumoniae	ST340	Hospital acquired	Human	Disseminated	Australia	2013	PMID: 35641522	-	N	0	197502	Y	1216	2259	TDPDRE; TDPDRR	1248	2381	-	1235	2309	-	1695	3338	-	5629741	GCA_002753055	ERR1023801	ONT	SAMEA3357080	1	2	9	14	ybt 16; ICEKp12	277	-	0	-	0	-	0	-	0	-	wzi50	KL15	K15
16870_8#51	INF209	Klebsiella variicola subsp. variicola	ST681	Hospital acquired	Human	Respiratory	Australia	2013	PMID: 35641522	-	N	0	251072	Y	1198	2247	TDPDRE; TDPDRR	1251	2387	-	1221	2302	-	1677	3318	-	5602134	-	ERR1023846	Illumina	SAMEA3357148	0	0	0	0	-	0	-	0	-	0	-	0	-	0	-	wzi236	KL10	K10
16870_8#53	INF211	Klebsiella pneumoniae	ST281	Community acquired	Human	Respiratory	Australia	2013	PMID: 35641522	-	N	0	388907	Y	1212	2255	-	1234	2370	LEUTAi_c0; TYRTA_c0	1224	2300	-	1676	3342	-	5497735	-	ERR1023848	Illumina	SAMEA3357150	0	0	0	0	-	0	-	0	-	0	-	0	-	0	-	wzi329	KL64	K64
16870_8#54	INF212	Klebsiella variicola subsp. variicola	ST681	Hospital acquired	Human	Disseminated	Australia	2013	PMID: 35641522	-	N	0	270458	Y	1198	2247	TDPDRE; TDPDRR	1222	2356	-	1221	2302	-	1669	3315	-	5478643	-	ERR1023849	Illumina	SAMEA3357152	0	0	0	0	-	0	-	0	-	0	-	0	-	0	-	wzi236	KL10	K10
16870_8#55	INF213	Klebsiella pneumoniae	ST323	Community acquired	Human	Urinary tract	Australia	2013	PMID: 35641522	-	N	0	371554	Y	1211	2257	TDPDRE; TDPDRR	1241	2390	LEUTAi_c0; TYRTA_c0; rxn00493_c0; PHETA1_c0; TKT1_c0; TKT2_c0	1222	2302	-	1658	3333	-	5482093	-	ERR1023850	Illumina	SAMEA3357154	0	1	8	11	-	0	-	0	-	0	-	0	-	0	-	wzi262	KL21	K21
16870_8#56	INF214	Klebsiella pneumoniae	ST111	Hospital acquired	Human	Disseminated	Australia	2013	PMID: 35641522	-	N	0	371939	Y	1214	2258	TDPDRE; TDPDRR	1243	2371	LEUTAi_c0; TYRTA_c0; rxn00493_c0; PHETA1_c0	1226	2302	-	1675	3333	-	5427028	-	ERR1023851	Illumina	SAMEA3357156	0	0	0	0	-	0	-	0	-	0	-	0	-	0	-	wzi63	KL63	K63
16870_8#58	INF216	Klebsiella variicola subsp. variicola	ST3079	Hospital acquired	Human	Urinary tract	Australia	2013	PMID: 35641522	-	N	0	1009122	Y	1204	2249	-	1251	2405	-	1228	2304	-	1678	3317	-	5358564	-	ERR1023853	Illumina	SAMEA3357160	0	0	0	0	-	0	-	0	-	0	-	0	-	0	-	wzi53	KL53	K53
16870_8#59	INF217	Klebsiella variicola subsp. variicola	ST919	Hospital acquired	Human	Urinary tract	Australia	2013	PMID: 35641522	-	N	0	284333	Y	1192	2242	-	1240	2368	-	1217	2298	-	1675	3318	-	5637669	-	ERR1023854	Illumina	SAMEA3357162	0	0	0	0	-	0	-	0	-	0	-	0	-	0	-	wzi198	KL67	K67
16870_8#5	INF159	Klebsiella pneumoniae	ST12	Hospital acquired	Human	Urinary tract	Australia	2013	PMID: 35641522	-	N	0	252157	Y	1215	2258	TDPDRE; TDPDRR	1208	2354	-	1233	2307	-	1686	3335	-	5498565	-	ERR1023802	Illumina	SAMEA3357082	0	0	0	0	-	0	-	0	-	0	-	0	-	0	-	wzi162	KL122	unknown (KL122)
16870_8#60	INF218	Klebsiella variicola subsp. variicola	ST3081	Hospital acquired	Human	Disseminated	Australia	2013	PMID: 35641522	-	N	0	235638	Y	1215	2256	TDPDRE; TDPDRR	1221	2377	TKT1_c0; TKT2_c0	1237	2310	-	1696	3322	-	5800713	-	ERR1023855	Illumina	SAMEA3357164	0	0	0	0	-	0	-	0	-	0	-	0	-	0	-	wzi246	KL15	K15
16870_8#61	INF219	Klebsiella variicola subsp. variicola	ST594	Community acquired	Human	Urinary tract	Australia	2013	PMID: 35641522	-	N	0	479851	Y	1219	2256	-	1248	2384	TKT1_c0; TKT2_c0	1245	2312	-	1709	3336	-	5404882	-	ERR1023856	Illumina	SAMEA3357166	0	0	0	0	-	0	-	0	-	0	-	0	-	0	-	wzi116	KL19	K19
16870_8#62	INF220	Klebsiella pneumoniae	ST1877	Hospital acquired	Human	Respiratory	Australia	2013	PMID: 35641522	-	N	0	345120	Y	1215	2257	-	1237	2400	LEUTAi_c0; TYRTA_c0; rxn00493_c0; PHETA1_c0; TKT1_c0; TKT2_c0	1231	2305	-	1672	3329	-	5288926	-	ERR1023857	Illumina	SAMEA3357168	0	0	0	0	-	0	-	0	-	0	-	0	-	0	-	wzi23	KL14	K14
16870_8#63	INF221	Klebsiella quasipneumoniae subsp. similipneumoniae	ST1822	Hospital acquired	Human	Urinary tract	Australia	2013	PMID: 35641522	-	N	0	403410	Y	1186	2240	-	1233	2352	-	1208	2296	-	1650	3306	-	5318346	-	ERR1023858	Illumina	SAMEA3357170	0	0	0	0	-	0	-	0	-	0	-	0	-	0	-	wzi291	KL48	K48
16870_8#64	INF222	Klebsiella quasipneumoniae subsp. similipneumoniae	ST414	Hospital acquired	Human	Urinary tract	Australia	2013	PMID: 35641522	-	N	0	742547	Y	1195	2249	TDPDRE; TDPDRR	1242	2379	-	1213	2301	-	1656	3309	-	5222599	-	ERR1023859	Illumina	SAMEA3357172	0	0	0	0	-	0	-	0	-	0	-	0	-	0	-	wzi44	KL123	unknown (KL123)
16870_8#66	INF224	Klebsiella pneumoniae	ST336	Hospital acquired	Human	Urinary tract	Australia	2013	PMID: 35641522	-	N	0	435165	Y	1221	2261	TDPDRE; TDPDRR	1241	2381	LEUTAi_c0; TYRTA_c0; rxn00493_c0; PHETA1_c0	1232	2306	-	1678	3335	-	5531144	-	ERR1023861	Illumina	SAMEA3357176	0	0	6	7	-	0	-	0	-	0	-	0	-	0	-	wzi141	KL25	K25
16870_8#67	INF225	Klebsiella pneumoniae	ST86	Community acquired	Human	Urinary tract	Australia	2013	PMID: 35641522	-	N	0	356069	Y	1206	2253	TDPDRE; TDPDRR	1209	2371	-	1221	2300	-	1686	3351	-	5371912	-	ERR1023862	Illumina	SAMEA3357178	4	0	0	0	ybt 9; ICEKp3	183	-	0	iuc 1	1	iro 1	1	rmp 1; KpVP-1	26	rmpA2_2*-47%	wzi2	KL2	K2
16870_8#68	INF226	Klebsiella pneumoniae	ST3068	Hospital acquired	Human	Urinary tract	Australia	2013	PMID: 35641522	-	N	0	383074	Y	1217	2259	TDPDRE; TDPDRR	1280	2456	-	1231	2307	-	1674	3333	-	5469197	-	ERR1023863	Illumina	SAMEA3357180	0	0	0	0	-	0	-	0	-	0	-	0	-	0	-	wzi216	KL119	unknown (KL119)
16870_8#69	INF227	Klebsiella pneumoniae	ST792	Hospital acquired	Human	Urinary tract	Australia	2013	PMID: 35641522	-	N	0	218861	Y	1211	2255	TDPDRE; TDPDRR	1245	2389	-	1224	2300	-	1678	3334	-	5544516	-	ERR1023864	Illumina	SAMEA3357182	2	0	0	0	ybt 17; ICEKp10	281	clb 3	15	-	0	-	0	-	0	-	wzi25	KL25	K25
16870_8#6	INF160	Klebsiella pneumoniae	ST3056	Hospital acquired	Human	Urinary tract	Australia	2013	PMID: 35641522	-	N	0	349040	Y	1204	2253	TDPDRE; TDPDRR	1224	2361	LEUTAi_c0; TYRTA_c0; rxn00493_c0; PHETA1_c0; TKT1_c0; TKT2_c0	1212	2296	-	1647	3297	-	5405786	-	ERR1023803	Illumina	SAMEA3357084	1	0	0	0	ybt 4; plasmid	329	-	0	-	0	-	0	-	0	-	wzi274	KL30	K30
16870_8#71	INF230	Klebsiella quasipneumoniae subsp. similipneumoniae	ST3093	Hospital acquired	Human	Urinary tract	Australia	2013	PMID: 35641522	-	N	0	940513	Y	1185	2242	-	1244	2386	-	1204	2294	-	1655	3309	-	5154131	-	ERR1023865	Illumina	SAMEA3357190	0	0	0	0	-	0	-	0	-	0	-	0	-	0	-	wzi290	KL47	K47
16870_8#74	INF233	Klebsiella pneumoniae	ST180	Hospital acquired	Human	Urinary tract	Australia	2013	PMID: 35641522	-	N	0	276921	Y	1219	2258	-	1261	2418	LEUTAi_c0; TYRTA_c0	1240	2309	-	1692	3342	-	5392921	-	ERR1023868	Illumina	SAMEA3357195	1	0	0	0	ybt 10; ICEKp4	88	-	0	-	0	-	0	-	0	-	wzi24	KL55	K55
16870_8#75	INF234	Klebsiella pneumoniae	ST134	Hospital acquired	Human	Urinary tract	Australia	2013	PMID: 35641522	-	N	0	303117	Y	1206	2254	TDPDRE; TDPDRR	1259	2418	LEUTAi_c0; TYRTA_c0; rxn00493_c0; PHETA1_c0	1223	2303	-	1671	3338	-	5511582	-	ERR1023869	Illumina	SAMEA3357197	0	0	0	0	-	0	-	0	-	0	-	0	-	0	-	wzi168	KL25	K25
16870_8#79	INF238	Klebsiella variicola subsp. variicola	ST347	Hospital acquired	Human	Respiratory	Australia	2013	PMID: 35641522	-	N	0	1141869	Y	1200	2249	-	1221	2347	-	1227	2306	-	1696	3325	-	5544653	-	ERR1035984	Illumina	SAMEA3357204	0	0	0	0	-	0	-	0	-	0	-	0	-	0	-	wzi210	KL103	unknown (KL103)
16870_8#80	INF239	Klebsiella pneumoniae	ST564	Community acquired	Human	Urinary tract	Australia	2013	PMID: 35641522	-	N	0	361516	Y	1222	2261	TDPDRE; TDPDRR	1243	2366	-	1237	2307	-	1679	3335	-	5102262	-	ERR1035985	Illumina	SAMEA3357205	1	0	0	0	ybt 9; ICEKp3	215	-	0	-	0	-	0	-	0	-	wzi28	KL28	K28
16870_8#82	INF241	Klebsiella pneumoniae	ST3072	Hospital acquired	Human	Disseminated	Australia	2013	PMID: 35641522	-	N	0	450670	Y	1211	2256	TDPDRE; TDPDRR	1256	2401	LEUTAi_c0; TYRTA_c0; rxn00493_c0; PHETA1_c0	1229	2306	-	1679	3343	-	5425539	-	ERR1035987	Illumina	SAMEA3357209	1	0	0	0	ybt 4; plasmid	65	-	0	-	0	-	0	-	0	-	wzi160	KL39	K39
16870_8#84	INF243	Klebsiella pneumoniae	ST3072	Hospital acquired	Human	Urinary tract	Australia	2013	PMID: 35641522	-	N	0	321165	Y	1209	2255	TDPDRE; TDPDRR	1231	2349	LEUTAi_c0; TYRTA_c0; rxn00493_c0; PHETA1_c0	1227	2305	-	1675	3340	-	5486048	-	ERR1035989	Illumina	SAMEA3357213	0	0	0	0	-	0	-	0	-	0	-	0	-	0	-	wzi160	KL39	K39
16870_8#85	INF245	Klebsiella variicola subsp. variicola	ST681	Hospital acquired	Human	Respiratory	Australia	2013	PMID: 35641522	-	N	0	251072	Y	1198	2247	TDPDRE; TDPDRR	1232	2369	-	1221	2302	-	1677	3318	-	5604316	-	ERR1035990	Illumina	SAMEA3357215	0	0	0	0	-	0	-	0	-	0	-	0	-	0	-	wzi236	KL10	K10
16870_8#86	INF246	Klebsiella pneumoniae	ST29	Hospital acquired	Human	Urinary tract	Australia	2013	PMID: 35641522	-	N	2	376128	Y	1214	2258	TDPDRE; TDPDRR	1232	2363	TKT1_c0; TKT2_c0	1229	2306	-	1686	3345	-	5605270	-	ERR1035991	Illumina	SAMEA3357217	0	1	7	10	-	0	-	0	-	0	-	0	-	0	-	wzi85	KL30	K30
16870_8#8	INF162	Klebsiella pneumoniae	ST20	Hospital acquired	Human	Urinary tract	Australia	2013	PMID: 35641522	-	N	0	363374	Y	1215	2258	TDPDRE; TDPDRR	1250	2380	LEUTAi_c0; TYRTA_c0; rxn00493_c0; PHETA1_c0	1223	2301	-	1672	3336	-	5340367	-	ERR1035979	Illumina	SAMEA3357088	0	0	0	0	-	0	-	0	-	0	-	0	-	0	-	wzi84	KL28	K28
16870_8#9	INF165	Klebsiella pneumoniae	ST54	Hospital acquired	Human	Urinary tract	Australia	2013	PMID: 35641522	-	N	0	209454	Y	1221	2258	-	1262	2438	-	1238	2305	-	1687	3334	-	5634331	-	ERR1035980	Illumina	SAMEA3357090	0	0	0	0	-	0	-	0	-	0	-	0	-	0	-	wzi14	KL14	K14
18090_3#11	KSB1_2C	Klebsiella variicola subsp. variicola	ST3924	Carriage	Human	Rectal	Australia	2013	PMID: 35999578	-	N	0	547490	Y	1199	2249	TDPDRE; TDPDRR	1231	2349	-	1220	2303	-	1684	3319	-	5679076	-	ERR1215618	Illumina	SAMEA3357305	0	0	0	0	-	0	-	0	-	0	-	0	-	0	-	wzi269	KL25	K25
18090_3#12	KSB1_3C	Klebsiella variicola subsp. variicola	ST3198	Carriage	Human	Throat	Australia	2013	PMID: 35999578	-	N	0	353852	Y	1211	2253	-	1237	2371	-	1239	2311	-	1697	3325	-	5637057	-	ERR1215619	Illumina	SAMEA3357306	0	0	0	0	-	0	-	0	-	0	-	0	-	0	-	-	unknown (KL103)	unknown (KL103)
18090_3#13	KSB1_10D	Klebsiella pneumoniae	ST1728	Carriage	Human	Throat	Australia	2013	PMID: 35999578	-	N	0	231057	Y	1211	2256	TDPDRE; TDPDRR	1227	2347	TKT1_c0; TKT2_c0	1222	2302	-	1661	3329	-	5395180	-	ERR1215620	Illumina	SAMEA3357321	0	0	0	0	-	0	-	0	-	0	-	0	-	0	-	wzi180	KL116	unknown (KL116)
18090_3#14	KSB1_1E	Klebsiella pneumoniae	ST461	Carriage	Human	Rectal	Australia	2013	PMID: 35999578	-	N	0	194803	Y	1215	2257	TDPDRE; TDPDRR	1244	2362	-	1232	2306	-	1677	3333	-	5645954	-	ERR1215621	Illumina	SAMEA3357322	0	0	0	0	-	0	-	0	-	0	-	0	-	0	-	wzi300	KL51	K51
18090_3#1	INF016	Klebsiella pneumoniae	ST27	Hospital acquired	Human	Disseminated	Australia	2013	PMID: 35641522	-	N	0	103804	Y	1211	2253	-	1239	2363	LEUTAi_c0; TYRTA_c0; rxn00493_c0; PHETA1_c0	1233	2305	-	1683	3336	-	5355919	-	ERR1215608	Illumina	SAMEA3356959	0	0	0	0	-	0	-	0	-	0	-	0	-	0	-	wzi342	KL109	unknown (KL109)
18090_3#26	KSB2_5D	Klebsiella variicola subsp. variicola	ST1217-3LV	Carriage	Human	Rectal	Australia	2014	PMID: 35999578	-	N	0	437018	Y	1210	2254	-	1230	2348	TKT1_c0; TKT2_c0	1238	2312	-	1700	3334	-	5516756	-	ERR1215633	Illumina	SAMEA3357445	0	0	0	0	-	0	-	0	-	0	-	0	-	0	-	wzi53	KL53	K53
18090_3#27	KSB2_8C	Klebsiella pneumoniae	ST643	Carriage	Human	Rectal	Australia	2014	PMID: 35999578	-	Y	0	304524	Y	1207	2253	TDPDRE; TDPDRR	1246	2404	-	1215	2296	-	1660	3323	-	5534831	-	ERR1023697	Illumina	SAMEA3357431	0	0	0	0	-	0	-	0	-	0	-	0	-	0	-	wzi38	KL38	K38
18090_3#3	INF066	Klebsiella pneumoniae	ST3070	Hospital acquired	Human	Urinary tract	Australia	2013	PMID: 35641522	-	N	0	358836	Y	1215	2255	-	1255	2426	LEUTAi_c0; TYRTA_c0; rxn00493_c0; PHETA1_c0	1235	2305	-	1676	3338	-	5224599	-	ERR1215610	Illumina	SAMEA3357056	0	0	0	0	-	0	-	0	-	0	-	0	-	0	-	wzi178	KL166	unknown (KL166)
18090_3#5	INF137	Klebsiella pneumoniae	ST3047	Hospital acquired	Human	Urinary tract	Australia	2013	PMID: 35641522	-	N	0	348615	Y	1214	2256	TDPDRE; TDPDRR	1231	2356	-	1225	2302	-	1667	3329	-	5210836	-	ERR1215612	Illumina	SAMEA3357040	0	0	0	0	-	0	-	0	-	0	-	0	-	0	-	-	KL168	unknown (KL168)
18090_3#6	INF228	Klebsiella pneumoniae	ST27	Hospital acquired	Human	Urinary tract	Australia	2013	PMID: 35641522	-	N	0	99536	Y	1210	2252	-	1227	2362	LEUTAi_c0; TYRTA_c0; rxn00493_c0; PHETA1_c0	1232	2304	-	1654	3323	-	5383741	-	ERR1215613	Illumina	SAMEA3357185	0	0	0	0	-	0	-	0	-	0	-	0	-	0	-	wzi267	KL142	unknown (KL142)
18090_3#7	INF254	Klebsiella pneumoniae	ST86	Hospital acquired	Human	Urinary tract	Australia	2013	PMID: 35641522	-	N	0	308207	Y	1207	2254	TDPDRE; TDPDRR	1241	2384	-	1222	2301	-	1689	3352	-	5392476	-	ERR1215614	Illumina	SAMEA3357232	4	0	0	0	ybt 9; ICEKp3 (truncated)	202-1LV	-	0	iuc 1	8	iro 1	1	rmp 1; KpVP-1	26	rmpA2_9*-54%	wzi2	KL2	K2
18090_3#8	INF280	Klebsiella pneumoniae	ST3055	Hospital acquired	Human	Wound or tissue	Australia	2014	PMID: 35641522	-	N	0	520065	Y	1213	2254	-	1241	2360	-	1225	2299	-	1657	3319	-	5122389	-	ERR1215615	Illumina	SAMEA3357275	0	0	0	0	-	0	-	0	-	0	-	0	-	0	-	wzi47	KL47	K47
AH0034R_C4PNMANXX_TCCTGAGC-AAGGAGTA_L006	KSB1_7B	Klebsiella pneumoniae	ST5168	Carriage	Human	Rectal	Australia	2013	PMID: 35999578	-	N	2	321289	Y	1213	2256	TDPDRE; TDPDRR	1233	2350	-	1229	2303	-	1667	3329	-	5163882	-	SRR5082468	Illumina	SAMN06112195	0	0	0	0	-	0	-	0	-	0	-	0	-	0	-	wzi261	KL21	K21
AH0034T_C4PNMANXX_AGGCAGAA-AAGGAGTA_L006	KSB1_6B	Klebsiella variicola subsp. variicola	ST1599	Carriage	Human	Throat	Australia	2013	PMID: 35999578	-	N	7	505499	Y	1200	2252	TDPDRE; TDPDRR	1227	2349	-	1224	2308	-	1694	3328	-	6098062	-	SRR5082490	Illumina	SAMN06112196	0	0	0	0	-	0	-	0	-	0	-	0	-	0	-	wzi201	KL60	K60
AH0095_C4PNMANXX_GGACTCCT-AAGGAGTA_L006	KSB1_5D	Klebsiella pneumoniae	ST340	Carriage	Human	Rectal	Australia	2013	PMID: 35999578	-	N	4	138417	Y	1216	2259	TDPDRE; TDPDRR	1231	2369	-	1235	2309	-	1695	3338	-	5626520	-	SRR5082456	Illumina	SAMN06112197	1	2	9	14	ybt 16; ICEKp12	277	-	0	-	0	-	0	-	0	-	wzi50	KL15	K15
AH0225_C4PNMANXX_CTCTCTAC-AAGGAGTA_L006	KSB1_5G	Klebsiella pneumoniae	ST1464	Carriage	Human	Rectal	Australia	2013	-	-	N	2	283812	Y	1222	2259	-	1246	2363	TKT1_c0; TKT2_c0	1245	2311	-	1691	3338	-	5306415	-	SRS1840601	Illumina	SAMN06112199	0	0	0	0	-	0	-	0	-	0	-	0	-	0	-	wzi211	KL109	unknown (KL109)
AH0297_C4PNMANXX_CGAGGCTG-AAGGAGTA_L006	KSB1_4I	Klebsiella pneumoniae	ST3040	Carriage	Human	Rectal	Australia	2014	-	-	N	2	230424	Y	1211	2256	TDPDRE; TDPDRR	1252	2410	-	1217	2298	-	1658	3328	-	5563144	-	SRS1840595	Illumina	SAMN06112201	0	0	0	0	-	0	-	0	-	0	-	0	-	0	-	wzi281	KL38	K38
AH0352_C4PNMANXX_AAGAGGCA-AAGGAGTA_L006	KSB1_5J	Klebsiella pneumoniae	ST240	Carriage	Human	Rectal	Australia	2014	-	-	N	1	150274	Y	1208	2247	-	1249	2401	-	1228	2297	-	1688	3332	-	5626610	-	SRS1840590	Illumina	SAMN06112202	0	0	0	0	-	0	-	0	-	0	-	0	-	0	-	wzi439	KL144	unknown (KL144)
AH0360_C4PNMANXX_GTAGAGGA-AAGGAGTA_L006	KSB1_7I	Klebsiella pneumoniae	ST34-1LV	Carriage	Human	Rectal	Australia	2014	-	-	N	4	441667	Y	1208	2254	TDPDRE; TDPDRR	1243	2135	-	1216	2297	-	1666	3322	-	5627117	-	SRS1840574	Illumina	SAMN06112203	1	0	0	0	ybt 10; ICEKp4	90	-	0	-	0	-	0	-	0	-	wzi114	KL111	unknown (KL111)
AH0549_C4PNMANXX_AGGCAGAA-CTAAGCCT_L006	KSB2_5B	Klebsiella pneumoniae	ST412	Carriage	Human	Rectal	Australia	2014	-	-	N	2	347453	Y	1212	2255	TDPDRE; TDPDRR	1237	2360	LEUTAi_c0; TYRTA_c0; rxn00493_c0; PHETA1_c0	1228	2303	-	1668	3343	-	5406692	-	SRS1840589	Illumina	SAMN06112205	0	0	0	0	-	0	-	0	-	0	-	0	-	0	-	wzi206	KL57	K57
AH0620_C4PNMANXX_GGACTCCT-CTAAGCCT_L006	KSB2_4C	Klebsiella pneumoniae	ST1049	Carriage	Human	Rectal	Australia	2014	-	-	N	2	294677	Y	1211	2255	TDPDRE; TDPDRR	1239	2373	-	1222	2301	-	1684	3346	-	5554863	-	SRS1840566	Illumina	SAMN06112207	4	0	0	0	ybt 5; ICEKp6 (truncated)	7	-	0	iuc 1	1	iro 1	1	rmp 1; KpVP-1,-	26,0	rmpA2_8*-60%	wzi296	KL5	K5
AUSMDU00003471_S3_L001	KSB1_5H	Klebsiella pneumoniae	ST231	Carriage	Human	Rectal	Australia	2014	PMID: 35999578	-	N	15	226882	Y	1213	2254	-	1209	2076	-	1225	2299	-	1680	3323	-	6034585	-	ERR1215631	Illumina	SAMEA3357352	1	2	11	18	ybt 15; ICEKp11	230	-	0	-	0	-	0	-	0	-	wzi64	unknown (KL107)	unknown (KL107)
AUSMDU00003472_S4_L001	KSB1_6A	Klebsiella variicola subsp. variicola	ST641	Carriage	Human	Rectal	Australia	2013	-	-	N	20	226634	Y	1206	2253	TDPDRE; TDPDRR	1264	2445	PItex_c0; SO4tex_c0; rxn05466_c0; NH4tex_c0; TKT1_c0; TKT2_c0	1229	2308	-	1697	3331	-	5906175	-	ERS711115	Illumina	SAMEA3357286	0	0	0	0	-	0	-	0	-	0	-	0	-	0	-	wzi318	unknown (KL107)	unknown (KL107)
AUSMDU00003473_S5_L001	KSB1_9I	Klebsiella pneumoniae	ST2999	Carriage	Human	Rectal	Australia	2014	-	-	N	0	174767	Y	1219	2258	-	1234	2371	-	1234	2306	-	1674	3334	-	5676169	-	ERS711193	Illumina	SAMEA3357364	0	0	0	0	-	0	-	0	-	0	-	0	-	0	-	wzi445	KL141	unknown (KL141)
AUSMDU00003476_S8_L001	KSB2_2C	Klebsiella pneumoniae	ST323	Carriage	Human	Rectal	Australia	2014	PMID: 35999578	-	N	353	49394	N	-	-	-	-	-	-	-	-	-	-	-	-	5302281	LR890391-LR890394	ERR1215632	Illumina	SAMEA3357423	0	1	7	10	-	0	-	0	-	0	-	0	-	0	-	wzi262	unknown (KL107)	unknown (KL107)
AUSMDU00003480_S12_L001	KSB2_5C	Klebsiella pneumoniae	ST792	Carriage	Human	Rectal	Australia	2014	-	-	N	10	178496	Y	1208	2254	TDPDRE; TDPDRR	1236	2358	-	1221	2299	-	1676	3332	-	5568057	-	SRS1840586	Illumina	SAMN06112214	2	0	0	0	ybt 17; ICEKp10	281	clb 3	15	-	0	-	0	-	0	-	wzi25	unknown (KL25)	unknown (K25)
AUSMDU00003488_S1_L001	KSB1_10I	Klebsiella pneumoniae	ST200	Carriage	Human	Rectal	Australia	2014	-	-	N	7	422182	Y	1177	2236	TDPDRE; TDPDRR; MAN6PI	1229	2350	LEUTAi_c0; TYRTA_c0; rxn00493_c0; PHETA1_c0; PItex_c0; SO4tex_c0; rxn05466_c0; NH4tex_c0; DHFR_c0	1190	2281	MAN6PI	1604	3262	-	4838370	-	SRS1840565	Illumina	SAMN06112217	0	0	0	0	-	0	-	0	-	0	-	0	-	0	-	wzi39	KL13	K13
AUSMDU00003493_S11_L001	INF061	Klebsiella pneumoniae	ST15	Hospital acquired	Human	Respiratory	Australia	2013	PMID: 35641522	-	Y	17	288821	Y	1211	2255	TDPDRE; TDPDRR	1229	2355	-	1222	2301	-	1666	3330	-	5449620	-	SRR5082459	Illumina	SAMN06112218	0	1	9	12	-	0	-	0	-	0	-	0	-	0	-	wzi24	KL24	K24
AUSMDU00003494_S13_L001	INF143	Klebsiella pneumoniae	ST280	Hospital acquired	Human	Urinary tract	Australia	2013	PMID: 35641522	-	N	8	354922	Y	1214	2256	-	1244	2401	-	1231	2303	-	1674	3327	-	5410040	-	SRR5082458	Illumina	SAMN06112219	1	0	0	0	ybt 14; ICEKp5	327	-	0	-	0	-	0	-	0	-	wzi82	KL23	K23
AUSMDU00003497_S4_L001	INF244	Klebsiella variicola subsp. variicola	ST681	Hospital acquired	Human	Urinary tract	Australia	2013	PMID: 35641522	-	N	17	164469	Y	1198	2247	TDPDRE; TDPDRR	1246	2363	-	1221	2302	-	1677	3318	-	5569135	-	SRR5082455	Illumina	SAMN06112220	0	0	0	0	-	0	-	0	-	0	-	0	-	0	-	wzi236	KL10	K10
AUSMDU00003500_S10_L001	INF275	Klebsiella pneumoniae	ST1464	Hospital acquired	Human	Respiratory	Australia	2014	PMID: 35641522	-	N	12	304822	Y	1220	2257	-	1241	2378	-	1243	2309	-	1689	3335	-	5297482	-	SRR5082447	Illumina	SAMN06112221	0	0	0	0	-	0	-	0	-	0	-	0	-	0	-	wzi211	unknown (KL109)	unknown (KL109)
AUSMDU00003502_S14_L001	INF293	Klebsiella pneumoniae	ST3040	Hospital acquired	Human	Urinary tract	Australia	2014	PMID: 35641522	-	N	6	229166	Y	1211	2256	TDPDRE; TDPDRR	1263	2400	-	1217	2298	-	1658	3328	-	5544270	-	SRR5082445	Illumina	SAMN06112223	0	0	0	0	-	0	-	0	-	0	-	0	-	0	-	wzi281	KL38	K38
AUSMDU00003505_S35_L999	INF311	Klebsiella pneumoniae	ST240	Hospital acquired	Human	Respiratory	Australia	2014	PMID: 35641522	-	N	23	124857	Y	1211	2254	-	1231	2365	-	1231	2304	-	1690	3338	-	5633935	-	SRR5082461	Illumina	SAMN06112225	0	0	0	0	-	0	-	0	-	0	-	0	-	0	-	wzi439	unknown (KL107)	unknown (KL107)
AUSMDU00003506_S45_L999	INF312	Klebsiella variicola subsp. variicola	ST2989	Hospital acquired	Human	Disseminated	Australia	2014	PMID: 35641522	-	N	14	286477	Y	1218	2255	-	1232	2360	-	1244	2311	-	1725	3341	-	5798531	-	SRR5082449	Illumina	SAMN06112226	0	0	3	6	-	0	-	0	-	0	-	0	-	0	-	wzi61	KL55	K55
AUSMDU00003507_S55_L999	INF326	Klebsiella pneumoniae	ST412	Hospital acquired	Human	Wound or tissue	Australia	2014	PMID: 35641522	-	N	9	303785	Y	1212	2255	TDPDRE; TDPDRR	1230	2359	LEUTAi_c0; TYRTA_c0; rxn00493_c0; PHETA1_c0	1228	2303	-	1668	3343	-	5396885	-	SRR5082453	Illumina	SAMN06112227	0	0	0	0	-	0	-	0	-	0	-	0	-	0	-	wzi206	unknown (KL57)	unknown (K57)
AUSMDU00003509_S75_L999	INF339	Klebsiella pneumoniae	ST792	Community acquired	Human	Wound or tissue	Australia	2014	PMID: 35641522	-	N	34	144863	Y	1210	2255	TDPDRE; TDPDRR	1232	2360	-	1223	2300	-	1678	3334	-	5593754	-	SRR5082465	Illumina	SAMN06112229	2	0	0	0	ybt 17; ICEKp10	281	clb 3	15	-	0	-	0	-	0	-	wzi25	unknown (KL25)	unknown (K25)
CH0031R_C4PNMANXX_TAGGCATG-GTAAGGAG_L006	KSB1_1B	Klebsiella pneumoniae	ST1213	Carriage	Human	Rectal	Australia	3013	PMID: 29340588	-	N	2	230206	Y	1212	2247	-	1229	2336	LEUTAi_c0; TYRTA_c0	1227	2296	-	1681	3335	-	5575176	-	SRR6175453	Illumina	SAMN07738870	0	1	1	1	-	0	-	0	-	0	-	0	-	0	-	wzi74	KL103	unknown (KL103)
GCF_003965875.1_ASM396587v1	SP	Klebsiella pneumoniae	ST3050	Hospital acquired	Human	-	Egypt	2012	PMID: 30801061	PMID: 31179245	N	-	198754	Y	1199	2251	TDPDRE; TDPDRR	1221	2347	-	1212	2296	-	1661	3328	-	5343887	GCA_003965875.1	-	Illumina	SAMN10141028	0	1	6	8	-	0	-	0	-	0	-	0	-	0	-	wzi109	KL36	K36
GCF_003966075.1_ASM396607v1	SK	Klebsiella pneumoniae	ST101	Hospital acquired	Human	-	Egypt	2012	PMID: 30801061	PMID: 31179245	N	-	183314	Y	1209	2253	-	1243	2366	LEUTAi_c0; TYRTA_c0; rxn00493_c0; PHETA1_c0	1220	2297	-	1658	3324	-	5762428	GCA_003966075.1	-	Illumina	SAMN10141027	1	2	9	12	ybt 9; ICEKp3	183	-	0	-	0	-	0	-	0	-	wzi137	KL17	K17
GCF_003966115.1_ASM396611v1	SF	Klebsiella pneumoniae	ST101	Hospital acquired	Human	-	Egypt	2012	PMID: 30801061	PMID: 31179245	N	-	45979	N	-	-	-	-	-	-	-	-	-	-	-	-	5684559	GCA_003966115.1	-	Illumina	SAMN10141026	1	2	9	10	ybt 9; ICEKp3 (truncated)	183-3LV	-	0	-	0	-	0	-	0	-	wzi137	KL17	K17
GCF_003966135.1_ASM396613v1	HM	Klebsiella pneumoniae	ST101	Hospital acquired	Human	-	Egypt	2012	PMID: 30801061	PMID: 31179245	N	-	175772	Y	1209	2253	-	1237	2359	-	1220	2297	-	1658	3324	-	5759337	GCA_003966135.1	-	Illumina	SAMN10141025	1	2	9	12	ybt 9; ICEKp3	183	-	0	-	0	-	0	-	0	-	wzi137	KL17	K17
K_africana_200023T	SB5857	Klebsiella africana	ST3291	Hospital acquired	Human	-	Senegal	-	PMID: 28181409	PMID: 35277433	Y	-	5243981	Y	1197	2229	-	1243	2426	LEUTAi_c0; TYRTA_c0; rxn00493_c0; PHETA1_c0	1220	2284	-	1680	3337	-	5443802	CP084874-75	-	Illumina + ONT	SAMN22024779	0	0	0	0	-	0	-	0	-	0	-	0	-	0	-	-	KL27	K27
KC0205_C4PNMANXX_GTAGAGGA-GTAAGGAG_L006	INF255	Klebsiella variicola subsp. variicola	ST681	Hospital acquired	Human	Wound or tissue	Australia	2013	PMID: 35641522	-	N	2	205235	Y	1198	2247	TDPDRE; TDPDRR	1238	2372	-	1221	2302	-	1677	3318	-	5585774	-	SRR5082485	Illumina	SAMN06112230	0	0	0	0	-	0	-	0	-	0	-	0	-	0	-	wzi236	KL10	K10
KC0278_C4PNMANXX_GTAGAGGA-ACTGCATA_L006	INF332	Klebsiella pneumoniae	ST29	Hospital acquired	Human	Urinary tract	Australia	2014	PMID: 35641522	-	N	9	249202	Y	1214	2258	TDPDRE; TDPDRR	1238	2354	TKT1_c0; TKT2_c0	1230	2306	-	1687	3345	-	5592849	-	SRR5082464	Illumina	SAMN06112231	0	1	7	10	-	0	-	0	-	0	-	0	-	0	-	wzi85	KL30	K30
Klebsiella_pneumoniae_INF007	INF007	Klebsiella pneumoniae	ST1449	Community acquired	Human	Urinary tract	Australia	2013	PMID: 35641522	-	N	0	5243469	Y	1217	2256	-	1234	2352	-	1236	2306	-	1687	3337	-	5589841	GCA_904859915	ERR1023743	ONT	SAMEA3356951	1	0	0	0	ybt 4; plasmid (truncated)	116	-	0	-	0	-	0	-	0	-	wzi154	KL107	unknown (KL107)
Klebsiella_pneumoniae_INF008	INF008	Klebsiella pneumoniae	ST221	Hospital acquired	Human	Urinary tract	Australia	2013	PMID: 35641522	-	N	0	5325686	Y	1218	2260	TDPDRE; TDPDRR	1240	2383	-	1237	2310	-	1694	3343	-	5562809	GCA_904863205	ERR1023744	ONT	SAMEA3356952	0	1	8	11	-	0	-	0	-	0	-	0	-	0	-	wzi39	KL39	K39
Klebsiella_pneumoniae_INF014	INF014	Klebsiella pneumoniae	ST25	Community acquired	Human	Urinary tract	Australia	2013	PMID: 35641522	-	N	0	5348492	Y	1212	2255	TDPDRE; TDPDRR	1256	2401	-	1226	2301	-	1689	3336	-	5523973	GCA_003432225	ERR1023749	ONT	SAMEA3356957	1	0	4	6	ybt 6; ICEKp5 (truncated)	63-1LV	-	0	-	0	-	0	-	0	-	wzi72	KL2	K2
Klebsiella_pneumoniae_INF018	INF018	Klebsiella pneumoniae	ST323	Hospital acquired	Human	Urinary tract	Australia	2013	PMID: 35641522	-	Y	0	5231789	Y	1200	2246	Histidine auxotroph	1234	2352	Histidine Auxotroph	1215	2293	Histidine auxotroph	1645	3323	Histidine auxotroph	5251512	GCA_904865825	ERR1023751	ONT	SAMEA3356961	0	0	0	0	-	0	-	0	-	0	-	0	-	0	-	wzi262	KL21	K21
Klebsiella_pneumoniae_INF032	INF032	Klebsiella pneumoniae	ST200	Community acquired	Human	Urinary tract	Australia	2013	PMID: 35641522	-	N	0	5111537	Y	1215	2258	TDPDRE; TDPDRR	1247	2365	-	1228	2303	-	1659	3328	-	5111537	GCA_904864565	ERR1023765	ONT	SAMEA3356991	0	0	0	0	-	0	-	0	-	0	-	0	-	0	-	wzi360	KL122	unknown (KL122)
Klebsiella_pneumoniae_INF042	INF042	Klebsiella pneumoniae	ST37	Hospital acquired	Human	Urinary tract	Australia	2013	PMID: 35641522	-	N	0	5337491	Y	1223	2259	-	1250	2417	-	1237	2305	-	1679	3336	-	5519452	GCA_002752995	ERR1023775	ONT	SAMEA3357010	1	0	0	0	ybt 10; ICEKp4	121	-	0	-	0	-	0	-	0	-	wzi14	KL14	K14
Klebsiella_pneumoniae_INF044	INF044	Klebsiella pneumoniae	ST437	Hospital acquired	Human	Urinary tract	Australia	2013	PMID: 35641522	-	N	0	5293781	Y	1215	2258	TDPDRE; TDPDRR	1231	2352	-	1234	2308	-	1687	3337	-	5528965	GCA_904864605	ERR1023777	ONT	SAMEA3357013	0	1	8	10	-	0	-	0	-	0	-	0	-	0	-	wzi109	KL36	K36
Klebsiella_pneumoniae_INF049	INF049	Klebsiella pneumoniae	ST20	Hospital acquired	Human	Urinary tract	Australia	2013	PMID: 35641522	-	N	0	5225165	Y	1219	2258	-	1254	2414	LEUTAi_c0; TYRTA_c0; rxn00493_c0; PHETA1_c0	1231	2303	-	1673	3333	-	5633847	GCA_904863365	ERR1023782	ONT	SAMEA3357023	0	0	0	0	-	0	-	0	-	0	-	0	-	0	-	wzi33	KL64	K64
Klebsiella_pneumoniae_INF059	INF059	Klebsiella pneumoniae	ST37	Hospital acquired	Human	Urinary tract	Australia	2013	PMID: 35641522	-	N	0	5337491	Y	1223	2259	-	1234	2364	-	1237	2305	-	1679	3336	-	5519452	GCA_002753355	ERR1023792	ONT	SAMEA3357043	1	0	0	0	ybt 10; ICEKp4	121	-	0	-	0	-	0	-	0	-	wzi14	KL14	K14
Klebsiella_pneumoniae_INF065	INF065	Klebsiella pneumoniae	ST2998	Hospital acquired	Human	Urinary tract	Australia	2013	PMID: 35641522	-	N	0	5318175	Y	1214	2257	TDPDRE; TDPDRR	1242	2381	LEUTAi_c0; TYRTA_c0; rxn00493_c0; PHETA1_c0	1230	2305	-	1678	3340	-	5565136	GCA_904866425	ERR1023796	ONT	SAMEA3357053	1	0	0	0	ybt 4; plasmid	65	-	0	-	0	-	0	-	0	-	wzi193	KL125	unknown (KL125)
Klebsiella_pneumoniae_INF072	INF072	Klebsiella pneumoniae	ST133	Hospital acquired	Human	Respiratory	Australia	2013	PMID: 35641522	-	N	0	5362699	Y	1207	2254	TDPDRE; TDPDRR	1247	2380	-	1219	2301	-	1671	3332	-	5610430	GCA_904863145	ERR1008631	ONT	SAMEA3357068	0	0	0	0	-	0	-	0	-	0	-	0	-	0	-	wzi180	KL116	unknown (KL116)
Klebsiella_pneumoniae_INF078	INF078	Klebsiella pneumoniae	ST105	Hospital acquired	Human	Urinary tract	Australia	2013	PMID: 35641522	-	N	0	5295441	Y	1208	2254	TDPDRE; TDPDRR	1241	2366	-	1216	2298	-	1665	3341	-	5695354	GCA_003660185	ERR1008637	ONT	SAMEA3357079	1	0	0	0	ybt 15; ICEKp11 (truncated)	238	-	0	-	0	iro 4 (truncated)	33-1LV	-	0	-	wzi383	KL102	unknown (KL102)
Klebsiella_pneumoniae_INF079	INF079	Klebsiella pneumoniae	ST23	Hospital acquired	Human	Urinary tract	Australia	2013	PMID: 35641522	-	N	0	5407002	Y	1219	2259	TDPDRE; TDPDRR	1242	2391	-	1233	2307	-	1713	3372	-	5640934	GCA_904864645	ERR1008638	ONT	SAMEA3357081	5	0	0	0	ybt 1; ICEKp10	47	clb 2	29	iuc 1	1	iro 1	2	rmp 1; KpVP-1	26	rmpA2_6*-47%	wzi1	KL1	K1
Klebsiella_pneumoniae_INF102	INF102	Klebsiella pneumoniae	ST27	Hospital acquired	Human	Urinary tract	Australia	2013	PMID: 35641522	-	N	0	5232790	Y	1207	2253	TDPDRE; TDPDRR	1246	2381	LEUTAi_c0; TYRTA_c0; rxn00493_c0; PHETA1_c0	1225	2303	-	1675	3328	-	5646982	GCA_904866555	ERR1008661	ONT	SAMEA3356970	0	0	0	0	-	0	-	0	-	0	-	0	-	0	-	wzi186	KL2	K2
Klebsiella_pneumoniae_INF116	INF116	Klebsiella pneumoniae	ST36	Hospital acquired	Human	Urinary tract	Australia	2013	PMID: 35641522	-	N	0	5270163	Y	1226	2261	-	1241	2384	-	1245	2309	-	1690	3337	-	5465612	GCA_003432245	ERR1008675	ONT	SAMEA3356997	1	0	0	0	ybt 9; ICEKp3	214	-	0	-	0	-	0	-	0	-	wzi378	KL142	unknown (KL142)
Klebsiella_pneumoniae_INF119	INF119	Klebsiella pneumoniae	ST17	Community acquired	Human	Urinary tract	Australia	2013	PMID: 35641522	-	N	0	5181281	Y	1215	2258	TDPDRE; TDPDRR	1251	2387	LEUTAi_c0; TYRTA_c0; rxn00493_c0; PHETA1_c0	1223	2301	-	1663	3325	-	5414724	GCA_904866435	ERR1008678	ONT	SAMEA3357003	1	0	0	0	ybt 5; ICEKp6	6	-	0	-	0	-	0	-	0	-	wzi82	KL38	K38
Klebsiella_pneumoniae_INF122	INF122	Klebsiella pneumoniae	ST29	Hospital acquired	Human	Urinary tract	Australia	2013	PMID: 35641522	-	N	0	5367150	Y	1215	2258	TDPDRE; TDPDRR	1261	2417	-	1231	2306	-	1675	3341	-	5445934	GCA_904866235	ERR1008681	ONT	SAMEA3357009	0	0	0	0	-	0	-	0	-	0	-	0	-	0	-	wzi85	KL30	K30
Klebsiella_pneumoniae_INF125	INF125	Klebsiella pneumoniae	ST45	Hospital acquired	Human	Urinary tract	Australia	2013	PMID: 35641522	-	N	0	5282782	Y	1216	2258	-	1246	2381	-	1230	2306	-	1693	3339	-	5456823	GCA_003432285	ERR1008684	ONT	SAMEA3357016	1	0	0	0	ybt 10; ICEKp4	78	-	0	-	0	-	0	-	0	-	wzi101	KL24	K24
Klebsiella_pneumoniae_INF133	INF133	Klebsiella pneumoniae	ST323	Hospital acquired	Human	Wound or tissue	Australia	2013	PMID: 35641522	-	N	0	5230102	Y	1212	2257	TDPDRE; TDPDRR	1176	2282	LEUTAi_c0; TYRTA_c0; rxn00493_c0; PHETA1_c0	1223	2302	-	1672	3337	-	5830162	GCA_904863195	ERR1008692	ONT	SAMEA3357033	0	1	8	11	-	0	-	0	-	0	-	0	-	0	-	wzi262	KL21	K21
Klebsiella_pneumoniae_INF142	INF142	Klebsiella pneumoniae	ST340	Hospital acquired	Human	Urinary tract	Australia	2013	PMID: 35641522	-	N	0	5297128	Y	1216	2259	-	1228	2345	-	1235	2309	-	1695	3338	-	5740875	GCA_904865785	ERR1008700	ONT	SAMEA3357050	1	1	8	19	ybt 16; ICEKp12	277	-	0	-	0	-	0	-	0	-	wzi50	KL15	K15
Klebsiella_pneumoniae_INF144	INF144	Klebsiella pneumoniae	ST111	Hospital acquired	Human	Disseminated	Australia	2013	PMID: 35641522	-	N	0	5249355	Y	1214	2258	TDPDRE; TDPDRR	1241	2384	LEUTAi_c0; TYRTA_c0; rxn00493_c0; PHETA1_c0	1226	2302	-	1675	3333	-	5435996	GCA_904865805	ERR1008701	ONT	SAMEA3357052	0	0	0	0	-	0	-	0	-	0	-	0	-	0	-	wzi63	KL63	K63
Klebsiella_pneumoniae_INF145	INF145	Klebsiella pneumoniae	ST35	Hospital acquired	Human	Disseminated	Australia	2013	PMID: 35641522	-	N	0	5267448	Y	1207	2254	TDPDRE; TDPDRR	1241	2384	LEUTAi_c0; TYRTA_c0; rxn00493_c0; PHETA1_c0	1218	2300	-	1667	3345	-	5404716	GCA_904866205	ERR1008702	ONT	SAMEA3357054	0	0	0	0	-	0	-	0	-	0	-	0	-	0	-	wzi84	KL28	K28
Klebsiella_pneumoniae_INF148	INF148	Klebsiella pneumoniae	ST323	Hospital acquired	Human	Urinary tract	Australia	2013	PMID: 35641522	-	N	0	5460439	Y	1212	2257	TDPDRE; TDPDRR	1228	2345	LEUTAi_c0; TYRTA_c0; rxn00493_c0; PHETA1_c0	1223	2302	-	1666	3336	-	5467726	GCA_904863355	ERR1008705	ONT	SAMEA3357060	0	1	7	7	-	0	-	0	-	0	-	0	-	0	-	wzi262	KL21	K21
Klebsiella_pneumoniae_INF151	INF151	Klebsiella pneumoniae	ST93 (subsp. ozaenae)	Hospital acquired	Human	Respiratory	Australia	2013	PMID: 35641522	-	N	0	5369222	Y	1147	2207	TDPDRE; TDPDRR	1241	2384	TYRTA_c0; rxn00493_c0; PHETA1_c0	1160	2254	-	1565	3256	-	5750860	GCA_014218685	ERR1008708	ONT	SAMEA3357066	4	0	0	0	ybt 10; ICEKp4	103	-	0	iuc 2A	4	-	0	rmp 2A; plasmid/chr (truncated)	1	-	wzi127	KL4	K4
Klebsiella_pneumoniae_INF156	INF156	Klebsiella pneumoniae	ST661	Community acquired	Human	Disseminated	Australia	2013	PMID: 35641522	-	N	0	5156999	Y	1210	2256	-	1241	2384	-	1223	2301	-	1662	3327	-	5325147	GCA_904863265	ERR1023799	ONT	SAMEA3357075	0	0	0	0	-	0	-	0	-	0	-	0	-	0	-	wzi373	KL140	unknown (KL140)
Klebsiella_pneumoniae_INF157	INF157	Klebsiella pneumoniae	ST340	Hospital acquired	Human	Disseminated	Australia	2013	PMID: 35641522	-	N	0	5297108	Y	1216	2259	TDPDRE; TDPDRR	1261	2417	-	1235	2309	-	1695	3338	-	5768986	GCA_002753075	ERR1023800	ONT	SAMEA3357077	1	2	10	23	ybt 16; ICEKp12	277	-	0	-	0	-	0	-	0	-	wzi50	KL15	K15
Klebsiella_pneumoniae_INF158	INF158	Klebsiella pneumoniae	ST340	Hospital acquired	Human	Disseminated	Australia	2013	PMID: 35641522	-	N	0	5297118	Y	1216	2259	TDPDRE; TDPDRR	1241	2366	-	1235	2309	-	1695	3338	-	5768996	GCA_002753055	ERR1023801	ONT	SAMEA3357080	1	2	10	23	ybt 16; ICEKp12	277	-	0	-	0	-	0	-	0	-	wzi50	KL15	K15
Klebsiella_pneumoniae_INF161	INF161	Klebsiella pneumoniae	ST661	Hospital acquired	Human	Urinary tract	Australia	2013	PMID: 35641522	-	N	0	5185430	Y	1210	2256	TDPDRE; TDPDRR	1242	2391	-	1223	2301	-	1662	3326	-	5377865	GCA_904866465	ERR1023804	ONT	SAMEA3357086	0	1	1	1	-	0	-	0	-	0	-	0	-	0	-	wzi84	KL28	K28
Klebsiella_pneumoniae_INF163	INF163	Klebsiella pneumoniae	ST340	Hospital acquired	Human	Urinary tract	Australia	2013	PMID: 35641522	-	N	0	5298228	Y	1216	2259	TDPDRE; TDPDRR	1237	2352	-	1235	2309	-	1695	3338	-	5736111	GCA_002753405	SRR5665579	ONT	SAMN07211279	1	1	8	18	ybt 16; ICEKp12	277	-	0	-	0	-	0	-	0	-	wzi50	KL15	K15
Klebsiella_pneumoniae_INF164	INF164	Klebsiella pneumoniae	ST340	Hospital acquired	Human	Urinary tract	Australia	2013	PMID: 35641522	-	N	0	5298563	Y	1216	2259	TDPDRE; TDPDRR	1246	2363	-	1235	2309	-	1695	3338	-	5766536	GCA_002753555	SRR5665578	ONT	SAMN07211280	1	2	10	23	ybt 16; ICEKp12	277	-	0	-	0	-	0	-	0	-	wzi50	KL15	K15
Klebsiella_pneumoniae_INF168	INF168	Klebsiella pneumoniae	ST35	Hospital acquired	Human	Wound or tissue	Australia	2013	PMID: 35641522	-	N	0	5376827	Y	1207	2254	TDPDRE; TDPDRR	1248	2384	LEUTAi_c0; TYRTA_c0; rxn00493_c0; PHETA1_c0	1218	2300	-	1678	3344	-	5594072	GCA_904864475	ERR1023807	ONT	SAMEA3357096	1	0	0	0	ybt 9; ICEKp3	183	-	0	-	0	-	0	-	0	-	wzi16	KL16	K16
Klebsiella_pneumoniae_INF171	INF171	Klebsiella pneumoniae	ST711	Hospital acquired	Human	Urinary tract	Australia	2013	PMID: 35641522	-	N	0	5351009	Y	1215	2258	TDPDRE; TDPDRR	1249	2391	-	1230	2305	-	1691	3348	-	5545620	GCA_904864625	ERR1023809	ONT	SAMEA3357101	1	1	8	16	ybt 8; ICEKp9	168	-	0	-	0	-	0	-	0	-	wzi303	KL54	K54
Klebsiella_pneumoniae_INF174	INF174	Klebsiella pneumoniae	ST3098	Hospital acquired	Human	Urinary tract	Australia	2013	PMID: 35641522	-	N	0	5307101	Y	1216	2258	TDPDRE; TDPDRR	1242	2391	-	1230	2306	-	1704	3338	-	5550173	GCA_904863095	ERR1023812	ONT	SAMEA3357107	1	0	6	8	ybt 10; ICEKp4	93	-	0	-	0	-	0	-	0	-	wzi101	KL24	K24
Klebsiella_pneumoniae_INF177	INF177	Klebsiella pneumoniae	ST3061	Community acquired	Human	Urinary tract	Australia	2013	PMID: 35641522	-	N	0	5355916	Y	1222	2261	TDPDRE; TDPDRR	1241	2366	-	1238	2308	-	1696	3340	-	5756162	GCA_904863315	ERR1023815	ONT	SAMEA3357113	1	0	0	0	ybt 4; plasmid (truncated)	117	-	0	-	0	-	0	-	0	-	wzi8	KL8	K8
Klebsiella_pneumoniae_INF182	INF182	Klebsiella pneumoniae	ST412	Hospital acquired	Human	Urinary tract	Australia	2013	PMID: 35641522	-	N	0	5369040	Y	1214	2257	TDPDRE; TDPDRR	1250	2387	LEUTAi_c0; TYRTA_c0; rxn00493_c0; PHETA1_c0	1230	2305	-	1668	3340	-	5481173	GCA_904865685	ERR1023820	ONT	SAMEA3357121	0	0	0	0	-	0	-	0	-	0	-	0	-	0	-	wzi206	KL57	K57
Klebsiella_pneumoniae_INF188	INF188	Klebsiella pneumoniae	ST17-1LV	Hospital acquired	Human	Wound or tissue	Australia	2013	PMID: 35641522	-	N	0	5220917	Y	1217	2258	-	1263	2419	LEUTAi_c0; TYRTA_c0; rxn00493_c0; PHETA1_c0	1229	2303	-	1681	3331	-	5495587	GCA_904863275	ERR1023825	ONT	SAMEA3357126	0	1	8	12	-	0	-	0	-	0	-	0	-	0	-	wzi197	KL141	unknown (KL141)
Klebsiella_pneumoniae_INF192	INF192	Klebsiella pneumoniae	ST3067	Community acquired	Human	Urinary tract	Australia	2013	PMID: 35641522	-	N	0	5242271	Y	1221	2260	TDPDRE; TDPDRR	1259	2412	-	1239	2310	-	1695	3350	-	5755019	GCA_904863185	ERR1023829	ONT	SAMEA3357130	1	0	0	0	ybt 4; plasmid (truncated)	125	-	0	-	0	-	0	-	0	-	wzi324	KL63	K63
Klebsiella_pneumoniae_INF201	INF201	Klebsiella pneumoniae	ST45	Hospital acquired	Human	Urinary tract	Australia	2013	PMID: 35641522	-	N	0	5284550	Y	1216	2258	TDPDRE; TDPDRR	1235	2357	-	1230	2306	-	1693	3339	-	5465642	GCA_904866415	ERR1023838	ONT	SAMEA3357140	1	0	0	0	ybt 10; ICEKp4	78	-	0	-	0	-	0	-	0	-	wzi101	KL24	K24
Klebsiella_pneumoniae_INF206	INF206	Klebsiella pneumoniae	ST29	Hospital acquired	Human	Urinary tract	Australia	2013	PMID: 35641522	-	N	0	5362796	Y	1215	2258	TDPDRE; TDPDRR	1193	2303	-	1231	2306	-	1691	3350	-	5596264	GCA_003432185	ERR1023843	ONT	SAMEA3357145	0	0	0	0	-	0	-	0	-	0	-	0	-	0	-	wzi327	KL63	K63
Klebsiella_pneumoniae_INF215	INF215	Klebsiella pneumoniae	ST20	Community acquired	Human	Urinary tract	Australia	2013	PMID: 35641522	-	N	0	5202431	Y	1215	2258	TDPDRE; TDPDRR	1263	2419	LEUTAi_c0; TYRTA_c0; rxn00493_c0; PHETA1_c0	1223	2301	-	1672	3332	-	5485243	GCA_904863405	ERR1023852	ONT	SAMEA3357158	0	0	0	0	-	0	-	0	-	0	-	0	-	0	-	wzi113	KL111	unknown (KL111)
Klebsiella_pneumoniae_INF223	INF223	Klebsiella pneumoniae	ST3072	Hospital acquired	Human	Urinary tract	Australia	2013	PMID: 35641522	-	N	0	5271210	Y	1211	2256	TDPDRE; TDPDRR	1237	2361	LEUTAi_c0; TYRTA_c0; rxn00493_c0; PHETA1_c0	1229	2306	-	1691	3346	-	5576053	GCA_904866255	ERR1023860	ONT	SAMEA3357174	0	1	7	10	-	0	-	0	-	0	-	0	-	0	-	wzi160	KL39	K39
Klebsiella_pneumoniae_INF231	INF231	Klebsiella pneumoniae	ST35	Hospital acquired	Human	Urinary tract	Australia	2013	PMID: 35641522	-	N	0	5434095	Y	1207	2254	TDPDRE; TDPDRR	1241	2366	LEUTAi_c0; TYRTA_c0; rxn00493_c0; PHETA1_c0	1218	2300	-	1672	3346	-	5635965	GCA_904863285	ERR1023866	ONT	SAMEA3357192	1	0	0	0	ybt 8; ICEKp3	196	-	0	-	0	-	0	-	0	-	wzi37	KL22	K22
Klebsiella_pneumoniae_INF235	INF235	Klebsiella pneumoniae	ST253	Hospital acquired	Human	Urinary tract	Australia	2013	PMID: 35641522	-	N	0	5146051	Y	1209	2256	TDPDRE; TDPDRR	1241	2366	-	1225	2304	-	1673	3342	-	5596986	GCA_003590665	ERR1035981	ONT	SAMEA3357198	0	0	0	0	-	0	-	0	-	0	-	0	-	0	-	wzi50	KL15	K15
Klebsiella_pneumoniae_INF237	INF237	Klebsiella pneumoniae	ST91 (subsp. ozaenae)	Hospital acquired	Human	Respiratory	Australia	2013	PMID: 35641522	-	N	0	5203185	Y	1167	2226	TDPDRE; TDPDRR	1255	2399	-	1179	2271	-	1590	3277	-	5558988	GCA_003660205	ERR1035983	ONT	SAMEA3357202	4	0	0	0	ybt 10; ICEKp4? (truncated)	111	-	0	iuc 2A	7	-	0	-	0	-	wzi127	unknown (KL4)	unknown (K4)
Klebsiella_pneumoniae_INF242	INF242	Klebsiella pneumoniae	ST3072	Hospital acquired	Human	Urinary tract	Australia	2013	PMID: 35641522	-	N	0	5238074	Y	1211	2256	TDPDRE; TDPDRR	1241	2384	LEUTAi_c0; TYRTA_c0; rxn00493_c0; PHETA1_c0	1229	2306	-	1680	3343	-	5477008	GCA_904866375	ERR1035988	ONT	SAMEA3357211	1	0	0	0	ybt 4; plasmid	65	-	0	-	0	-	0	-	0	-	wzi160	KL39	K39
Klebsiella_pneumoniae_INF247	INF247	Klebsiella pneumoniae	ST3062	Community acquired	Human	Urinary tract	Australia	2013	PMID: 35641522	-	N	0	5206451	Y	1219	2258	-	1246	2381	-	1238	2307	-	1675	3328	-	5366043	GCA_904865745	ERR1008712	ONT	SAMEA3357219	0	1	6	10	-	0	-	0	-	0	-	0	-	0	-	wzi387	KL124	unknown (KL124)
Klebsiella_pneumoniae_INF249	INF249	Klebsiella pneumoniae	ST29	Hospital acquired	Human	Urinary tract	Australia	2013	PMID: 35641522	-	N	0	5583461	Y	1215	2258	TDPDRE; TDPDRR	1241	2384	-	1231	2306	-	1689	3345	-	5676465	GCA_002752775	ERR1008714	ONT	SAMEA3357223	0	1	8	11	-	0	-	0	-	0	-	0	-	0	-	wzi85	KL30	K30
Klebsiella_pneumoniae_INF250	INF250	Klebsiella pneumoniae	ST29	Hospital acquired	Human	Urinary tract	Australia	2013	PMID: 35641522	-	N	0	5355089	Y	1215	2258	TDPDRE; TDPDRR	1241	2366	-	1231	2306	-	1689	3345	-	5683515	GCA_904863395	ERR1008715	ONT	SAMEA3357225	0	1	8	11	-	0	-	0	-	0	-	0	-	0	-	wzi85	KL30	K30
Klebsiella_pneumoniae_INF266	INF266	Klebsiella pneumoniae	ST20	Community acquired	Human	Urinary tract	Australia	2013	PMID: 35641522	-	N	0	5344685	Y	1214	2256	TDPDRE; TDPDRR	1249	2401	LEUTAi_c0; TYRTA_c0; rxn00493_c0; PHETA1_c0	1222	2299	-	1677	3336	-	5611026	GCA_904866335	ERR1008728	ONT	SAMEA3357253	1	0	0	0	ybt 14; ICEKp5	135	-	0	-	0	-	0	-	0	-	wzi84	KL28	K28
Klebsiella_pneumoniae_INF274	INF274	Klebsiella pneumoniae	ST340	Hospital acquired	Human	Urinary tract	Australia	2014	PMID: 35641522	-	N	0	5293333	Y	1216	2259	TDPDRE; TDPDRR	1249	2401	-	1235	2309	-	1695	3338	-	5732044	GCA_002753605	ERR1008735	ONT	SAMEA3357268	1	1	8	18	ybt 16; ICEKp12	278	-	0	-	0	-	0	-	0	-	wzi50	KL15	K15
Klebsiella_pneumoniae_INF277	INF277	Klebsiella pneumoniae	ST323	Hospital acquired	Human	Respiratory	Australia	2014	PMID: 35641522	-	N	0	5230141	Y	1212	2257	TDPDRE; TDPDRR	1249	2401	LEUTAi_c0; TYRTA_c0; rxn00493_c0; PHETA1_c0	1222	2301	-	1667	3335	-	5590549	GCA_904863215	SRR5082454	ONT	SAMN06112222	0	1	8	19	-	0	-	0	-	0	-	0	-	0	-	wzi262	KL21	K21
Klebsiella_pneumoniae_INF278	INF278	Klebsiella pneumoniae	ST340	Hospital acquired	Human	Urinary tract	Australia	2014	PMID: 35641522	-	N	0	5293333	Y	1216	2259	TDPDRE; TDPDRR	1246	2381	-	1234	2309	-	1694	3338	-	5731216	GCA_002752975	ERR1008737	ONT	SAMEA3357272	1	1	8	18	ybt 16; ICEKp12	277	-	0	-	0	-	0	-	0	-	wzi50	KL15	K15
Klebsiella_pneumoniae_INF279	INF279	Klebsiella pneumoniae	ST29	Hospital acquired	Human	Urinary tract	Australia	2014	PMID: 35641522	-	N	0	5356154	Y	1215	2258	TDPDRE; TDPDRR	1249	2401	-	1231	2306	-	1689	3345	-	5685961	GCA_904866405	ERR1008738	ONT	SAMEA3357273	0	1	8	11	-	0	-	0	-	0	-	0	-	0	-	wzi85	KL30	K30
Klebsiella_pneumoniae_INF281	INF281	Klebsiella pneumoniae	ST231	Hospital acquired	Human	Wound or tissue	Australia	2014	PMID: 35641522	-	N	0	5509891	Y	1213	2254	-	1249	2401	-	1225	2299	-	1680	3323	-	6109952	GCA_904865815	ERR1008739	ONT	SAMEA3357277	1	2	11	19	ybt 15; ICEKp11	230	-	0	-	0	-	0	-	0	-	wzi64	KL64	K64
Klebsiella_pneumoniae_INF298	INF298	Klebsiella pneumoniae	ST231	Community acquired	Human	Wound or tissue	Australia	2014	PMID: 35641522	-	N	0	5509884	Y	1213	2254	-	1241	2366	-	1225	2299	-	1680	3323	-	6109940	GCA_904864465	SRR5082469	ONT	SAMN06112224	1	2	11	19	ybt 15; ICEKp11	230	-	0	-	0	-	0	-	0	-	wzi64	KL64	K64
Klebsiella_pneumoniae_INF299	INF299	Klebsiella pneumoniae	ST231	Hospital acquired	Human	Wound or tissue	Australia	2014	PMID: 35641522	-	N	0	5511045	Y	1213	2254	-	1268	2451	-	1225	2299	-	1680	3323	-	6111102	GCA_904866325	ERR1008755	ONT	SAMEA3357155	1	2	11	19	ybt 15; ICEKp11	230	-	0	-	0	-	0	-	0	-	wzi64	KL64	K64
Klebsiella_pneumoniae_INF302	INF302	Klebsiella pneumoniae	ST323	Hospital acquired	Human	Respiratory	Australia	2014	PMID: 35641522	-	N	0	5228896	Y	1212	2257	TDPDRE; TDPDRR	1238	2349	LEUTAi_c0; TYRTA_c0; rxn00493_c0; PHETA1_c0	1223	2302	-	1668	3336	-	5536720	GCA_904865845.1	SRR5082444	ONT	SAMN06112216	0	1	8	11	-	0	-	0	-	0	-	0	-	0	-	wzi262	KL21	K21
Klebsiella_pneumoniae_INF305	INF305	Klebsiella pneumoniae	ST231	Hospital acquired	Human	Wound or tissue	Australia	2014	PMID: 35641522	-	N	0	5513883	Y	1213	2254	-	1241	2366	-	1225	2299	-	1680	3323	-	6113759	GCA_904866445	ERR1008760	ONT	SAMEA3357165	1	2	11	19	ybt 15; ICEKp11	230	-	0	-	0	-	0	-	0	-	wzi64	KL64	K64
Klebsiella_pneumoniae_INF310	INF310	Klebsiella pneumoniae	ST231	Hospital acquired	Human	Wound or tissue	Australia	2014	PMID: 35641522	-	N	0	5511203	Y	1213	2254	-	1246	2381	-	1225	2299	-	1680	3323	-	6111269	GCA_904863135	ERR1008765	ONT	SAMEA3357175	1	2	11	19	ybt 15; ICEKp11	230	-	0	-	0	-	0	-	0	-	wzi64	KL64	K64
Klebsiella_pneumoniae_INF313	INF313	Klebsiella pneumoniae	ST29	Hospital acquired	Human	Urinary tract	Australia	2014	PMID: 35641522	-	N	0	5358293	Y	1215	2258	TDPDRE; TDPDRR	1246	2381	-	1231	2306	-	1689	3345	-	5688260	GCA_904864535	ERR1008766	ONT	SAMEA3357177	0	1	8	11	-	0	-	0	-	0	-	0	-	0	-	wzi85	unknown (KL30)	unknown (K30)
Klebsiella_pneumoniae_INF319	INF319	Klebsiella pneumoniae	ST461	Hospital acquired	Human	Urinary tract	Australia	2014	PMID: 35641522	-	N	0	5364521	Y	1215	2257	TDPDRE; TDPDRR	1246	2404	-	1232	2306	-	1698	3346	-	5871737	GCA_904865695	ERR1008772	ONT	SAMEA3357187	0	0	3	4	-	0	-	0	-	0	-	0	-	0	-	wzi133	KL25	K25
Klebsiella_pneumoniae_INF321	INF321	Klebsiella pneumoniae	ST872	Hospital acquired	Human	Urinary tract	Australia	2014	PMID: 35641522	-	N	0	5095788	Y	1206	2252	TDPDRE; TDPDRR	1246	2381	LEUTAi_c0; TYRTA_c0; rxn00493_c0; PHETA1_c0	1220	2299	-	1664	3320	-	5357440	GCA_904866395	ERR1008774	ONT	SAMEA3357191	0	0	0	0	-	0	-	0	-	0	-	0	-	0	-	wzi394	KL153	unknown (KL153)
Klebsiella_pneumoniae_INF322	INF322	Klebsiella pneumoniae	ST29	Hospital acquired	Human	Urinary tract	Australia	2014	PMID: 35641522	-	N	0	5356173	Y	1215	2258	TDPDRE; TDPDRR	1231	2352	-	1231	2306	-	1689	3345	-	5684599	GCA_002752815	ERR1008775	ONT	SAMEA3357193	0	1	8	11	-	0	-	0	-	0	-	0	-	0	-	wzi85	KL30	K30
Klebsiella_pneumoniae_INF327	INF327	Klebsiella pneumoniae	ST323	Hospital acquired	Human	Urinary tract	Australia	2014	PMID: 35641522	-	N	0	5228889	Y	1212	2257	TDPDRE; TDPDRR	1242	2379	LEUTAi_c0; TYRTA_c0; rxn00493_c0; PHETA1_c0	1223	2302	-	1669	3336	-	5676080	GCA_904866195	ERR1008779	ONT	SAMEA3357203	0	1	5	6	-	0	-	0	-	0	-	0	-	0	-	wzi262	KL21	K21
Klebsiella_pneumoniae_INF329	INF329	Klebsiella pneumoniae	ST323	Community acquired	Human	Urinary tract	Australia	2014	PMID: 35641522	-	N	0	5230561	Y	1212	2257	TDPDRE; TDPDRR	1254	2386	LEUTAi_c0; TYRTA_c0; rxn00493_c0; PHETA1_c0	1223	2302	-	1668	3336	-	5458176	GCA_904863115	ERR1008781	ONT	SAMEA3357208	0	1	6	7	-	0	-	0	-	0	-	0	-	0	-	wzi262	KL21	K21
Klebsiella_pneumoniae_INF331	INF331	Klebsiella pneumoniae	ST86	Hospital acquired	Human	Disseminated	Australia	2014	PMID: 35641522	-	N	0	5243953	Y	1207	2254	TDPDRE; TDPDRR	1233	2348	-	1222	2301	-	1683	3348	-	5428648	GCA_904864505	ERR1008783	ONT	SAMEA3357212	1	0	0	0	ybt 9; ICEKp3 (truncated)	203	-	0	-	0	iro 1	1	rmp 1; KpVP-1	35	-	wzi2	KL2	K2
Klebsiella_pneumoniae_INF333	INF333	Klebsiella pneumoniae	ST323	Hospital acquired	Human	Respiratory	Australia	2014	PMID: 35641522	-	N	0	5227693	Y	1212	2257	TDPDRE; TDPDRR	1227	2347	LEUTAi_c0; TYRTA_c0; rxn00493_c0; PHETA1_c0	1223	2302	-	1668	3336	-	5477591	GCA_904864595	SRR5082463	ONT	SAMN06112228	0	1	8	11	-	0	-	0	-	0	-	0	-	0	-	wzi262	KL21	K21
Klebsiella_pneumoniae_INF334	INF334	Klebsiella pneumoniae	ST105	Hospital acquired	Human	Urinary tract	Australia	2014	PMID: 35641522	-	N	0	5237440	Y	1208	2254	TDPDRE; TDPDRR	1239	2385	LEUTAi_c0; TYRTA_c0	1216	2298	-	1665	3340	-	5526375	GCA_904863075	ERR1008784	ONT	SAMEA3357214	0	0	0	0	-	0	-	0	-	0	-	0	-	0	-	wzi383	KL102	unknown (KL102)
Klebsiella_pneumoniae_INF341	INF341	Klebsiella pneumoniae	ST792	Hospital acquired	Human	Urinary tract	Australia	2014	PMID: 35641522	-	N	0	5516928	Y	1211	2255	TDPDRE; TDPDRR	1241	2366	-	1224	2300	-	1681	3334	-	5722904	GCA_904865755	ERR1008790	ONT	SAMEA3357226	2	0	0	0	ybt 17; ICEKp10	281	clb 3	15	-	0	-	0	-	0	-	wzi25	KL25	K25
Klebsiella_pneumoniae_INF344	INF344	Klebsiella pneumoniae	ST491	Hospital acquired	Human	Urinary tract	Australia	2014	PMID: 35641522	-	N	0	5119445	Y	1218	2257	-	1254	2386	-	1238	2308	-	1682	3339	-	5444434	GCA_904866285	ERR1008791	ONT	SAMEA3357233	0	1	7	8	-	0	-	0	-	0	-	0	-	0	-	wzi108	KL118	unknown (KL118)
Klebsiella_pneumoniae_INF346	INF346	Klebsiella pneumoniae	ST37	Hospital acquired	Human	Respiratory	Australia	2014	PMID: 35641522	-	N	0	5222404	Y	1223	2259	-	1242	2367	-	1237	2305	-	1674	3331	-	5319043	GCA_904866315	ERR1008793	ONT	SAMEA3357237	0	0	1	1	-	0	-	0	-	0	-	0	-	0	-	wzi12	KL12	K12
Klebsiella_pneumoniae_INF348	INF348	Klebsiella pneumoniae	ST34	Hospital acquired	Human	Urinary tract	Australia	2014	PMID: 35641522	-	N	0	5151522	Y	1206	2252	TDPDRE; TDPDRR	1223	2343	-	1214	2296	-	1656	3321	-	5427620	GCA_904863425	ERR1015281	ONT	SAMEA3357241	0	0	0	0	-	0	-	0	-	0	-	0	-	0	-	wzi37	KL22	K22
Klebsiella_pneumoniae_INF350	INF350	Klebsiella pneumoniae	ST45	Hospital acquired	Human	Respiratory	Australia	2014	PMID: 35641522	-	N	0	5357061	Y	1220	2258	-	1248	2384	-	1238	2308	-	1689	3332	-	5509460	GCA_904864525	ERR1015283	ONT	SAMEA3357245	1	0	4	4	ybt 10; ICEKp4	80	-	0	-	0	-	0	-	0	-	wzi50	KL52	K52
Klebsiella_pneumoniae_INF354	INF354	Klebsiella pneumoniae	ST29	Hospital acquired	Human	Urinary tract	Australia	2014	PMID: 35641522	-	N	0	5359358	Y	1215	2258	TDPDRE; TDPDRR	1254	2387	-	1231	2306	-	1689	3345	-	5671180	GCA_904863325	ERR1015287	ONT	SAMEA3357254	0	1	8	11	-	0	-	0	-	0	-	0	-	0	-	wzi85	unknown (KL30)	unknown (K30)
Klebsiella_pneumoniae_INF355	INF355	Klebsiella pneumoniae	ST491	Hospital acquired	Human	Wound or tissue	Australia	2014	PMID: 35641522	-	N	0	5119122	Y	1218	2257	-	1287	2478	LEUTAi_c0; TYRTA_c0	1237	2307	-	1681	3338	-	5442153	GCA_904863245.1	ERR1015427	ONT	SAMEA3357535	0	1	6	7	-	0	-	0	-	0	-	0	-	0	-	wzi108	KL118	unknown (KL118)
Klebsiella_pneumoniae_INF357	INF357	Klebsiella pneumoniae	ST30	Hospital acquired	Human	Urinary tract	Australia	2014	PMID: 35641522	-	N	0	5219342	Y	1226	2261	-	1246	2381	-	1243	2311	-	1696	3355	-	5434792	GCA_904863125	ERR1023722	ONT	SAMEA3357260	0	0	0	0	-	0	-	0	-	0	-	0	-	0	-	wzi64	KL64	K64
Klebsiella_pneumoniae_INF358	INF358	Klebsiella pneumoniae	ST2513	Hospital acquired	Human	Urinary tract	Australia	2014	PMID: 35641522	-	N	0	5300439	Y	1205	2252	TDPDRE; TDPDRR	1246	2381	-	1217	2296	-	1687	3327	-	5570307	GCA_904865675	ERR1015290	ONT	SAMEA3357262	1	0	0	0	ybt 4; plasmid	31	-	0	-	0	-	0	-	0	-	wzi94	KL62	K62
Klebsiella_pneumoniae_INF359	INF359	Klebsiella pneumoniae	ST17	Hospital acquired	Human	Urinary tract	Australia	2014	PMID: 35641522	-	N	0	5328386	Y	1221	2261	-	1228	2345	LEUTAi_c0; TYRTA_c0; rxn00493_c0; PHETA1_c0	1232	2306	-	1701	3339	-	5673124	GCA_904866215	ERR1015291	ONT	SAMEA3357265	1	1	8	12	ybt 15; ICEKp11	68	-	0	-	0	-	0	-	0	-	wzi141	KL25	K25
Klebsiella_pneumoniae_INF361	INF361	Klebsiella pneumoniae	ST491	Hospital acquired	Human	Urinary tract	Australia	2014	PMID: 35641522	-	N	0	5119445	Y	1218	2257	-	1246	2381	LEUTAi_c0; TYRTA_c0	1238	2308	-	1682	3339	-	5447948	GCA_904865735	ERR1015293	ONT	SAMEA3357269	0	1	7	8	-	0	-	0	-	0	-	0	-	0	-	wzi108	KL118	unknown (KL118)
Klebsiella_pneumoniae_kppr1	KPPR1	Klebsiella pneumoniae	ST493	Hospital acquired	Human	-	-	-	PMID: 25291761	PMID: 28375518	N	-	5374834	Y	1216	2258	TDPDRE; TDPDRR	1264	2445	-	1233	2307	-	1689	3360	-	5374834	CP009208.1	-	PacBio	SAMN02982872	1	0	0	0	ybt 2; ICEKp1	321	-	0	-	0	iro 3 (truncated)	21	rmp 3; ICEKp1	145	-	wzi2	KL2	K2
Klebsiella_pneumoniae_KSB1_10J	KSB1_10J	Klebsiella pneumoniae	ST323	Carriage	Human	Rectal	Australia	2014	PMID: 29340588	-	N	0	5228900	Y	1212	2257	TDPDRE; TDPDRR	1241	2397	LEUTAi_c0; TYRTA_c0; rxn00493_c0; PHETA1_c0	1223	2302	-	1669	3336	-	5677989	-	ERR1023674	Illumina	SAMEA3357381	0	1	5	6	-	0	-	0	-	0	-	0	-	0	-	wzi262	KL21	K21
Klebsiella_pneumoniae_KSB1_1H	KSB1_1H	Klebsiella pneumoniae	ST323	Carriage	Human	Rectal	Australia	2014	PMID: 29340588	-	N	0	5230117	Y	1212	2257	TDPDRE; TDPDRR	1227	2341	LEUTAi_c0; TYRTA_c0; rxn00493_c0; PHETA1_c0	1222	2301	-	1665	3335	-	5555092	-	SRR5082487	Illumina	SAMN06112200	0	1	6	6	-	0	-	0	-	0	-	0	-	0	-	wzi262	KL21	K21
Klebsiella_pneumoniae_KSB1_1I	KSB1_1I	Klebsiella pneumoniae	ST661	Carriage	Human	Rectal	Australia	2014	PMID: 35999578	-	N	0	5183069	Y	1210	2256	TDPDRE; TDPDRR	1246	2381	-	1223	2301	-	1672	3327	-	5505832	CP031789-CP031791	ERR1023660	Illumina	SAMEA3357358	1	0	0	0	ybt 4; plasmid	29	-	0	-	0	-	0	-	0	-	wzi101	KL24	K24
Klebsiella_pneumoniae_KSB1_4E	KSB1_4E	Klebsiella pneumoniae	ST323	Carriage	Human	Rectal	Australia	2013	PMID: 29340588	-	N	0	5234963	Y	1212	2257	TDPDRE; TDPDRR	1246	2381	LEUTAi_c0; TYRTA_c0; rxn00493_c0; PHETA1_c0	1223	2302	-	1669	3336	-	5698065	-	ERR1023628	Illumina	SAMEA3357325	0	1	8	11	-	0	-	0	-	0	-	0	-	0	-	wzi262	KL21	K21
Klebsiella_pneumoniae_KSB1_5B	KSB1_5B	Klebsiella pneumoniae	ST15	Carriage	Human	Rectal	Australia	2014	PMID: 35999578	-	Y	0	5260432	Y	1211	2255	TDPDRE; TDPDRR	1237	2358	-	1222	2301	-	1667	3330	-	5537829	-	SRR5082451	Illumina	SAMN06112194	0	1	9	17	-	0	-	0	-	0	-	0	-	0	-	wzi24	KL24	K24
Klebsiella_pneumoniae_KSB1_6F	KSB1_6F	Klebsiella pneumoniae	ST116	Carriage	Human	Rectal	Australia	2013	PMID: 35999578	-	N	0	5183290	Y	1207	2254	TDPDRE; TDPDRR	1228	2343	-	1216	2298	-	1679	3335	-	5425738	LR890627-LR890631	SRR5082475	Illumina	SAMN06112198	1	0	0	0	ybt 4; plasmid	64	-	0	-	0	-	0	-	0	-	wzi316	KL6	K6
Klebsiella_pneumoniae_KSB1_6G	KSB1_6G	Klebsiella pneumoniae	ST37	Carriage	Human	Throat	Australia	2013	PMID: 29340588	-	N	0	5333974	Y	1214	2255	TDPDRE; TDPDRR	1234	2352	-	1224	2299	-	1681	3333	-	5904790	-	ERR1023648	Illumina	SAMEA3357345	0	0	0	0	-	0	-	0	-	0	-	0	-	0	-	wzi394	KL153	unknown (KL153)
Klebsiella_pneumoniae_KSB1_6J	KSB1_6J	Klebsiella pneumoniae	ST323	Carriage	Human	Rectal	Australia	2014	PMID: 29340588	-	N	0	5226186	Y	1212	2257	TDPDRE; TDPDRR	1240	2361	LEUTAi_c0; TYRTA_c0; rxn00493_c0; PHETA1_c0	1223	2302	-	1668	3336	-	5480233	-	SRR5082446	Illumina	SAMN06112204	0	1	8	11	-	0	-	0	-	0	-	0	-	0	-	wzi262	KL21	K21
Klebsiella_pneumoniae_KSB1_7E	KSB1_7E	Klebsiella pneumoniae	ST323	Carriage	Human	Rectal	Australia	2013	PMID: 29340588	-	N	0	5232513	Y	1212	2257	TDPDRE; TDPDRR	1248	2384	LEUTAi_c0; TYRTA_c0; rxn00493_c0; PHETA1_c0	1223	2302	-	1654	3332	-	5480233	-	ERR1023631	Illumina	SAMEA3357328	0	0	0	0	-	0	-	0	-	0	-	0	-	0	-	wzi262	KL21	K21
Klebsiella_pneumoniae_KSB1_7F	KSB1_7F	Klebsiella pneumoniae	ST230	Carriage	Human	Rectal	Australia	2014	PMID: 35999578	-	N	0	5276478	Y	1222	2259	-	1246	2381	-	1241	2310	-	1676	3335	-	5419864	-	ERR1023640	Illumina	SAMEA3357337	0	0	0	0	-	0	-	0	-	0	-	0	-	0	-	wzi202	KL127	unknown (KL127)
Klebsiella_pneumoniae_KSB1_7G	KSB1_7G	Klebsiella pneumoniae	ST37	Carriage	Human	Throat	Australia	2013	PMID: 29340588	-	N	0	5315064	Y	1216	2257	TDPDRE; TDPDRR	1246	2381	-	1231	2303	-	1674	3321	-	5592223	-	ERR1023649	Illumina	SAMEA3357346	1	0	0	0	ybt 4; plasmid	34	-	0	-	0	-	0	-	0	-	wzi50	KL15	K15
Klebsiella_pneumoniae_KSB1_7J	KSB1_7J	Klebsiella pneumoniae	ST37	Carriage	Human	Rectal	Australia	2014	PMID: 29340588	-	N	0	5354543	Y	1223	2259	-	1256	2401	-	1237	2305	-	1675	3334	-	5354543	-	ERR1023671	Illumina	SAMEA3357374	0	0	0	0	-	0	-	0	-	0	-	0	-	0	-	wzi14	KL14	K14
Klebsiella_pneumoniae_KSB1_9A	KSB1_9A	Klebsiella pneumoniae	ST2999	Carriage	Human	Throat	Australia	2013	PMID: 29340588	-	N	0	5242098	Y	1220	2259	-	1246	2381	-	1235	2307	-	1677	3336	-	5819707	-	SRR5665581	Illumina	SAMN07211281	0	0	0	0	-	0	-	0	-	0	-	0	-	0	-	wzi445	KL141	unknown (KL141)
Klebsiella_pneumoniae_KSB1_9J	KSB1_9J	Klebsiella pneumoniae	ST17	Carriage	Human	Rectal	Australia	2014	PMID: 29340588	-	N	0	5356508	Y	1221	2261	TDPDRE; TDPDRR	1246	2381	LEUTAi_c0; TYRTA_c0; rxn00493_c0; PHETA1_c0	1232	2306	-	1681	3334	-	5661247	-	ERR1023673	Illumina	SAMEA3357378	1	0	0	0	ybt 15; ICEKp11	232	-	0	-	0	-	0	-	0	-	wzi141	KL25	K25
Klebsiella_pneumoniae_KSB2_10B	KSB2_10B	Klebsiella pneumoniae	ST323	Carriage	Human	Rectal	Australia	2014	PMID: 29340588	-	N	0	5228900	Y	1212	2257	TDPDRE; TDPDRR	1244	2377	LEUTAi_c0; TYRTA_c0; rxn00493_c0; PHETA1_c0	1223	2302	-	1668	3336	-	5536724	-	ERR1023692	Illumina	SAMEA3357419	0	1	8	11	-	0	-	0	-	0	-	0	-	0	-	wzi262	KL21	K21
Klebsiella_pneumoniae_KSB2_1B	KSB2_1B	Klebsiella pneumoniae	ST323	Carriage	Human	Rectal	Australia	2014	PMID: 29340588	-	N	0	5228889	Y	1212	2257	TDPDRE; TDPDRR	1244	2427	LEUTAi_c0; TYRTA_c0; rxn00493_c0; PHETA1_c0	1223	2302	-	1677	3344	-	6025713	-	ERR1023685	Illumina	SAMEA3357405	0	1	6	7	-	0	-	0	-	0	-	0	-	0	-	wzi262	KL21	K21
Klebsiella_pneumoniae_KSB2_1C	KSB2_1C	Klebsiella pneumoniae	ST20	Carriage	Human	Rectal	Australia	2014	PMID: 35999578	-	N	0	5267503	Y	1215	2258	TDPDRE; TDPDRR	1207	2370	LEUTAi_c0; TYRTA_c0; rxn00493_c0; PHETA1_c0	1223	2301	-	1664	3330	-	5505066	-	ERR1023693	Illumina	SAMEA3357421	0	0	0	0	-	0	-	0	-	0	-	0	-	0	-	wzi84	KL28	K28
Klebsiella_pneumoniae_KSB2_2B	KSB2_2B	Klebsiella pneumoniae	ST323	Carriage	Human	Rectal	Australia	2014	PMID: 29340588	-	N	0	5245448	Y	1212	2257	TDPDRE; TDPDRR	1220	2339	LEUTAi_c0; TYRTA_c0; rxn00493_c0; PHETA1_c0	1222	2301	-	1667	3335	-	5530790	-	SRR5082467	Illumina	SAMN06112211	0	1	8	21	-	0	-	0	-	0	-	0	-	0	-	wzi262	KL21	K21
Klebsiella_pneumoniae_KSB2_5A	KSB2_5A	Klebsiella pneumoniae	ST323	Carriage	Human	Rectal	Australia	2014	PMID: 29340588	-	N	0	5473592	Y	1212	2257	TDPDRE; TDPDRR	1224	2357	LEUTAi_c0; TYRTA_c0; rxn00493_c0; PHETA1_c0	1222	2301	-	1667	3335	-	5536571	-	SRR5082474	Illumina	SAMN06112212	0	1	8	11	-	0	-	0	-	0	-	0	-	0	-	wzi262	KL21	K21
Klebsiella_pneumoniae_KSB2_8B	KSB2_8B	Klebsiella pneumoniae	ST323	Carriage	Human	Rectal	Australia	2014	PMID: 29340588	-	N	0	5233233	Y	1210	2253	TDPDRE; TDPDRR	1231	2367	LEUTAi_c0; TYRTA_c0; rxn00493_c0; PHETA1_c0	1220	2297	-	1664	3329	-	5471126	-	SRR5082466	Illumina	SAMN06112210	0	1	9	11	-	0	-	0	-	0	-	0	-	0	-	wzi262	KL21	K21
Klebsiella_pneumoniae_KSB2_9B	KSB2_9B	Klebsiella pneumoniae	ST25	Carriage	Human	Rectal	Australia	2014	PMID: 35999578	-	N	0	5276668	Y	1213	2256	TDPDRE; TDPDRR	1216	2341	-	1227	2302	-	1690	3336	-	5602540	LR890710-LR890713	SRR5082486	Illumina	SAMN06112206	0	0	4	4	-	0	-	0	-	0	-	0	-	0	-	wzi72	KL2	K2
Klebsiella_quasipneumoniae_INF291	INF291	Klebsiella quasipneumoniae subsp. similipneumoniae	ST3092	Hospital acquired	Human	Disseminated	Australia	2014	PMID: 35641522	-	N	0	5086838	Y	1181	2238	-	1235	2126	-	1200	2291	-	1653	3308	-	5242987	GCA_904864575	ERR1008749	ONT	SAMEA3357296	0	0	0	0	-	0	-	0	-	0	-	0	-	0	-	wzi331	KL7	K7
Klebsiella_variicola_INF022	INF022	Klebsiella variicola subsp. variicola	ST3060	Hospital acquired	Human	Urinary tract	Australia	2013	PMID: 35641522	-	N	0	5265046	Y	1202	2250	TDPDRE; TDPDRR	1211	2347	-	1219	2300	-	1669	3307	-	5583602	GCA_904863055	ERR1023755	ONT	SAMEA3356968	0	0	0	0	-	0	-	0	-	0	-	0	-	0	-	wzi38	KL38	K38
Klebsiella_variicola_INF154	INF154	Klebsiella variicola subsp. variicola	ST925	Hospital acquired	Human	Disseminated	Australia	2013	PMID: 35641522	-	N	0	5474158	Y	1195	2244	-	1233	2368	-	1220	2300	-	1668	3321	-	5904036	GCA_904866265	ERR1008711	ONT	SAMEA3357071	0	0	0	0	-	0	-	0	-	0	-	0	-	0	-	wzi335	KL9	K9
Klebsiella_variicola_INF208	INF208	Klebsiella variicola subsp. variicola	ST925	Hospital acquired	Human	Respiratory	Australia	2013	PMID: 35641522	-	N	0	5460747	Y	1198	2249	-	1241	2376	-	1223	2305	-	1665	3317	-	5850161	GCA_904864495	ERR1023845	ONT	SAMEA3357147	0	0	0	0	-	0	-	0	-	0	-	0	-	0	-	wzi386	KL169	unknown (KL169)
Klebsiella_variicola_INF232	INF232	Klebsiella variicola subsp. variicola	ST681	Hospital acquired	Human	Urinary tract	Australia	2013	PMID: 35641522	-	Y	0	5575290	Y	1190	2239	Histidine auxotroph	1221	2347	Histidine Auxotroph	1217	2296	Histidine auxotroph	1664	3309	Histidine auxotroph	5590240	GCA_904866545	ERR1023867	ONT	SAMEA3357194	0	0	0	0	-	0	-	0	-	0	-	0	-	0	-	wzi69	KL143	unknown (KL143)
Klebsiella_variicola_INF290	INF290	Klebsiella variicola subsp. variicola	ST925	Community acquired	Human	Wound or tissue	Australia	2014	PMID: 35641522	-	N	0	5467529	Y	1196	2249	TDPDRE; TDPDRR	1226	2365	NH4tex_c0; PItex_c0; SO4tex_c0; rxn05466_c0	1217	2303	-	1660	3315	-	5898898	GCA_904865775	ERR1008748	ONT	SAMEA3357294	0	0	0	0	-	0	-	0	-	0	-	0	-	0	-	wzi173	KL102	unknown (KL102)
Klebsiella_variicola_INF336	INF336	Klebsiella variicola subsp. variicola	ST3095	Hospital acquired	Human	Other	Australia	2014	PMID: 35641522	-	N	0	5415482	Y	1190	2243	-	1230	2365	-	1216	2299	-	1685	3306	-	6069270	GCA_904866525	ERR1008786	ONT	SAMEA3357218	0	0	0	0	-	0	-	0	-	0	-	0	-	0	-	wzi306	KL55	K55
Klebsiella_variicola_INF345	INF345	Klebsiella variicola subsp. variicola	ST347	Hospital acquired	Human	Wound or tissue	Australia	2014	PMID: 35641522	-	N	0	5417244	Y	1204	2249	-	1229	2364	-	1229	2305	-	1696	3326	-	5952697	GCA_904864455	ERR1008792	ONT	SAMEA3357235	0	1	8	11	-	0	-	0	-	0	-	0	-	0	-	wzi244	KL14	K14
Klebsiella_variicola_KSB1_10B	KSB1_10B	Klebsiella variicola subsp. variicola	ST641	Carriage	Human	Rectal	Australia	2013	PMID: 29340588	-	N	0	5633878	Y	1212	2256	TDPDRE; TDPDRR	1242	2375	-	1235	2311	-	1698	3329	-	5972745	-	ERR1015306	Illumina	SAMEA3357303	0	0	0	0	-	0	-	0	-	0	-	0	-	0	-	wzi201	KL60	K60
Klebsiella_variicola_KSB1_8D	KSB1_8D	Klebsiella variicola subsp. variicola	ST681	Carriage	Human	Throat	Australia	2013	PMID: 29340588	-	N	0	5397853	Y	1198	2247	TDPDRE; TDPDRR	1264	2445	-	1221	2302	-	1677	3318	-	5723333	-	ERR1015321	Illumina	SAMEA3357320	0	0	0	0	-	0	-	0	-	0	-	0	-	0	-	wzi236	KL10	K10
Klebsiella_variicola_KSB1_8J	KSB1_8J	Klebsiella variicola subsp. variicola	ST601	Carriage	Human	Throat	Australia	2014	PMID: 29340588	-	N	0	5332729	Y	1201	2249	-	1243	2389	-	1228	2306	-	1681	3322	-	5461167	-	ERR1023672	Illumina	SAMEA3357376	0	0	0	0	-	0	-	0	-	0	-	0	-	0	-	wzi289	KL47	K47
Klebsiella_variicola_KSB1_9F	KSB1_9F	Klebsiella variicola subsp. variicola	ST925	Carriage	Human	Rectal	Australia	2013	PMID: 35999578	-	N	0	5696035	Y	1196	2247	TDPDRE; TDPDRR	1266	2456	-	1217	2301	-	1672	3318	-	5976581	LR890512-LR890514	ERR1023642	Illumina	SAMEA3357339	0	0	0	0	-	0	-	0	-	0	-	0	-	0	-	wzi84	KL28	K28
Klebsiella_variicola_KSB2_3A	KSB2_3A	Klebsiella variicola subsp. variicola	ST386	Carriage	Human	Rectal	Australia	2014	PMID: 35999578	-	N	0	5494180	Y	1197	2249	-	1240	2384	-	1221	2304	-	1676	3318	-	5762942	LR890248-LR890253	ERR1023677	Illumina	SAMEA3357388	0	0	0	0	-	0	-	0	-	0	-	0	-	0	-	wzi371	KL138	unknown (KL138)
K_pneumoniae_03-9138-2	SB3332	Klebsiella pneumoniae	ST65	Community acquired	Human	Anal abscess	Martinique	2003	PMID: 28181409	PMID: 35277433	Y	-	5157573	Y	1212	2255	TDPDRE; TDPDRR	1238	2360	-	1223	2300	-	1662	3329	-	5157573	CP084873	-	PacBio	SAMN22024780	0	0	0	0	-	0	-	0	-	0	-	0	-	0	-	wzi157	KL2	K2
K_pneumoniae_04A025	SB20	Klebsiella pneumoniae	ST15	Hospital acquired	Human	Blood	France	1997	PMID: 28181409	PMID: 35277433	Y	-	5351706	Y	1211	2255	TDPDRE; TDPDRR	1240	2384	-	1222	2301	-	1666	3329	-	5504965	CP084871-72	-	Illumina + ONT	SAMN22024781	1	0	5	5	ybt 10; ICEKp4	524-1LV	-	0	-	0	-	0	-	0	-	wzi24	KL24	K24
K_pneumoniae_AR_0049	AR_0049	Klebsiella pneumoniae	ST11	Hospital acquired	Human	-	-	2016	-	PMID: 31179245	N	-	5435743	Y	1216	2259	TDPDRE; TDPDRR	1239	2381	-	1235	2309	-	1686	3338	-	5779484	GCA_001922465.1	-	PacBio	SAMN04014890	0	2	10	22	-	0	-	0	-	0	-	0	-	0	-	wzi174	unknown (KL74)	unknown (K74)
K_pneumoniae_AR_0068	AR_0068	Klebsiella pneumoniae	ST14	Hospital acquired	Human	-	-	2017	-	PMID: 31179245	N	-	5357430	Y	1211	2255	TDPDRE; TDPDRR	1236	2345	-	1222	2301	-	1680	3330	-	5884778	GCA_002055855.1	-	PacBio	SAMN04014909	0	2	9	24	-	0	-	0	-	0	-	0	-	0	-	wzi2	KL2	K2
K_pneumoniae_AR_0098	AR_0098	Klebsiella pneumoniae	ST258	Hospital acquired	Human	-	-	2017	-	PMID: 31179245	N	-	5407749	Y	1216	2259	TDPDRE; TDPDRR	1240	2384	-	1235	2309	-	1683	3333	-	5708390	GCA_002056475.1	-	PacBio	SAMN04014939	0	2	9	18	-	0	-	0	-	0	-	0	-	0	-	wzi29	KL106	unknown (KL106)
K_pneumoniae_AR_0107	AR_0107	Klebsiella pneumoniae	ST1161	Hospital acquired	Human	-	-	2017	-	PMID: 31179245	N	-	5432669	Y	1218	2258	-	1240	2384	-	1238	2308	-	1682	3338	-	5658318	GCA_002202275.1	-	PacBio	SAMN04014948	0	1	7	15	-	0	-	0	-	0	-	0	-	0	-	wzi19	KL19	K19
K_pneumoniae_AR_0113	AR_0113	Klebsiella pneumoniae	ST258	Hospital acquired	Human	-	-	2017	-	PMID: 31179245	N	-	5380979	Y	1220	2259	-	1240	2386	-	1242	2310	-	1696	3337	-	5849839	GCF_002192345.1	-	PacBio	SAMN04014954	0	2	8	17	-	0	-	0	-	0	-	0	-	0	-	wzi154	KL107	unknown (KL107)
K_pneumoniae_AR_0115	AR_0115	Klebsiella pneumoniae	ST258	Hospital acquired	Human	-	-	2017	-	PMID: 31179245	N	-	5351479	Y	1219	2258	-	1247	2389	-	1241	2309	-	1691	3335	-	5666107	GCA_002056385.1	-	PacBio	SAMN04014956	0	2	9	17	-	0	-	0	-	0	-	0	-	0	-	wzi154	KL107	unknown (KL107)
K_pneumoniae_AR_0117	AR_0117	Klebsiella pneumoniae	ST234	Hospital acquired	Human	-	-	2017	-	PMID: 31179245	N	-	5345997	Y	1207	2249	TDPDRE; TDPDRR	1230	2345	LEUTAi_c0; TYRTA_c0; rxn00493_c0; PHETA1_c0	1215	2292	-	1676	3323	-	5838292	GCA_002055765.1	-	PacBio	SAMN04014958	2	2	8	11	ybt 17; ICEKp10	269	clb 3	19	-	0	-	0	-	0	-	wzi114	KL30	K30
K_pneumoniae_AR_0120	AR_0120	Klebsiella pneumoniae	ST258	Hospital acquired	Human	-	-	2017	-	PMID: 31179245	N	-	5514199	Y	1220	2259	-	1244	2390	-	1243	2311	-	1712	3341	-	5995730	GCA_002197225.1	-	PacBio	SAMN04014961	2	2	8	13	ybt 17; ICEKp10 (truncated)	247	clb 3	62	-	0	-	0	-	0	-	wzi154	KL107	unknown (KL107)
K_pneumoniae_AR_0125	AR_0125	Klebsiella pneumoniae	ST258	Hospital acquired	Human	-	-	2017	-	PMID: 31179245	N	-	5322544	Y	1220	2259	-	1247	2389	-	1243	2311	-	1698	3338	-	5726558	GCA_002197505.1	-	PacBio	SAMN04014961	0	3	10	20	-	0	-	0	-	0	-	0	-	0	-	wzi154	KL107	unknown (KL107)
K_pneumoniae_AR_0126	AR_0126	Klebsiella pneumoniae	ST45	Hospital acquired	Human	-	-	2017	-	PMID: 31179245	N	-	5388754	Y	1216	2258	TDPDRE; TDPDRR	1266	2416	-	1229	2305	-	1687	3330	-	5598174	GCF_002192325.1	-	PacBio	SAMN04014967	1	2	8	11	ybt 10; ICEKp4	78	-	0	-	0	-	0	-	0	-	wzi133	KL25	K25
K_pneumoniae_AR_0138	AR_0138	Klebsiella pneumoniae	ST147	Hospital acquired	Human	-	-	2017	-	PMID: 31179245	N	-	5406723	Y	1222	2259	-	1245	2394	-	1238	2305	-	1695	3338	-	5708112	GCA_002192375.1	-	PacBio	SAMN04014979	1	2	10	19	ybt 10; ICEKp4	384	-	0	-	0	-	0	-	0	-	wzi64	KL64	K64
K_pneumoniae_AR_0139	AR_0139	Klebsiella pneumoniae	ST37	Hospital acquired	Human	-	-	2017	-	PMID: 31179245	N	-	5606368	Y	1220	2258	-	1248	2373	-	1234	2304	-	1702	3341	-	6054276	GCA_002202195.1	-	PacBio	SAMN04014980	1	2	11	31	ybt 28; ICEKp6	222	-	0	-	0	-	0	-	0	-	wzi75	KL105	unknown (KL105)
K_pneumoniae_AR_0148	AR_0148	Klebsiella pneumoniae	ST11	Hospital acquired	Human	-	-	2017	-	PMID: 31179245	N	-	5328319	Y	1216	2259	TDPDRE; TDPDRR	1222	2340	-	1235	2309	-	1686	3337	-	5798614	GCA_002202255.1	-	PacBio	SAMN04014989	0	2	10	21	-	0	-	0	-	0	-	0	-	0	-	wzi24	KL24	K24
K_pneumoniae_AR_0152	AR_0152	Klebsiella pneumoniae	ST147	Hospital acquired	Human	-	-	2017	-	PMID: 31179245	N	-	5374770	Y	1222	2259	-	1265	2455	-	1238	2305	-	1698	3337	-	5782129	GCA_002202235.1	-	PacBio	SAMN04014954	1	2	10	18	ybt 9; ICEKp3	173-2LV	-	0	-	0	-	0	-	0	-	wzi64	KL64	K64
K_pneumoniae_BJ1	SB4496	Klebsiella pneumoniae	ST380	Community acquired	Human	Liver abscess	France	2011	PMID: 28181409	PMID: 35277433	Y	-	5258072	Y	1213	2257	TDPDRE; TDPDRR	1239	2360	LEUTAi_c0; TYRTA_c0; rxn00493_c0; PHETA1_c0	1226	2302	-	1676	3329	-	5258072	CP084870	-	Illumina + ONT	SAMN22024782	2	0	0	0	ybt 12; ICEKp10	1	clb 1	1	-	0	-	0	-	0	-	wzi2	KL2	K2
K_pneumoniae_CG43	SB4454	Klebsiella pneumoniae	ST86	Community acquired	Human	Liver abscess	Taiwan	-	PMID: 28181409	PMID: 35277433	Y	-	5166857	Y	1207	2254	TDPDRE; TDPDRR	1231	2344	-	1222	2301	-	1687	3351	-	5386242	NC_022566;NC_005249	-	Public genome	SAMN02603668	3	0	0	0	-	0	-	0	iuc 1	1	iro 1	1	rmp 1; KpVP-1 (truncated)	26-2LV	rmpA2_1	wzi2	unknown (KL2)	unknown (K2)
K_pneumoniae_CIP52_145	SB3341	Klebsiella pneumoniae	ST66	Community acquired	Human	-	Indonesia	before 1935	PMID: 28181409	PMID: 35277433	Y	-	5438894	Y	1215	2258	TDPDRE; TDPDRR	1226	2364	LEUTAi_c0; TYRTA_c0; rxn00493_c0; PHETA1_c0	1229	2305	-	1688	3347	-	5655684	FO834904-06	-	Public genome	SAMEA3283117	5	0	0	0	ybt 12; ICEKp10	315	clb 1	9	iuc 2	24	iro 2	22	rmp 2; KpVP-2	2	-	wzi4	KL2	K2
K_pneumoniae_DHQP1002001	DHQP1002001	Klebsiella pneumoniae	ST34	Hospital acquired	Human	-	-	2016	-	PMID: 31179245	N	-	5184828	Y	1194	2247	TDPDRE; TDPDRR	1253	2412	LEUTAi_c0; TYRTA_c0; rxn00493_c0; PHETA1_c0	1202	2292	-	1656	3334	-	5558458	GCA_001704235.1	-	PacBio	SAMN04448219	0	2	10	19	-	0	-	0	-	0	-	0	-	0	-	wzi116	KL57	K57
K_pneumoniae_DHQP1605752	DHQP1605752_NV	Klebsiella pneumoniae	ST15	Hospital acquired	Human	Hip Abscess	United States	2016	PMID: 29615503	PMID: 31179245	N	-	5377031	Y	1211	2255	TDPDRE; TDPDRR	1254	2414	-	1222	2301	-	1675	3329	-	5816577	GCA_002211905.1	-	PacBio	SAMN07265011	1	3	9	8	ybt 16; ICEKp12	277	-	0	-	0	-	0	-	0	-	wzi2	KL2	K2
K_pneumoniae_KP13	SB4938	Klebsiella pneumoniae	ST442	Hospital acquired	Human	Blood	Brazil	2009	PMID: 28181409	PMID: 35277433	Y	-	5307003	Y	1216	2256	-	1246	2404	-	1230	2303	-	1665	3328	-	5307003	CP003999	-	Public genome	SAMN02641520	1	0	2	0	ybt 0; ICEKp5	223	-	0	-	0	-	0	-	0	-	wzi154	KL107	unknown (KL107)
K_pneumoniae_MGH78578	SB107	Klebsiella pneumoniae	ST38	Hospital acquired	Human	Sputum	USA	1994	PMID: 28181409	PMID: 21296962; PMID: 35277433	N	-	5315120	Y	1229	2262	-	1250	2395	-	1249	2311	-	1695	3340	-	5694894	NC_009648-53	-	Public genome	SAMN02603941	0	1	7	14	-	0	-	0	-	0	-	0	-	0	-	wzi50	KL52	K52
K_pneumoniae_NJST258-1	SB4975	Klebsiella pneumoniae	ST258	Hospital acquired	Human	Urinary tract	USA	2010	PMID: 28181409	PMID: 35277433	Y	-	5263229	Y	1207	2244	-	1234	2349	-	1230	2297	-	1656	3308	-	5540936	NZ_CP006923-928	-	Public genome	SAMN03081502	0	2	6	12	-	0	-	0	-	0	-	0	-	0	-	wzi154	KL107	unknown (KL107)
K_pneumoniae_NTUH_K2044	SB3928	Klebsiella pneumoniae	ST23	Community acquired	Human	Liver abscess	Taiwan	-	PMID: 28181409	PMID: 35277433	Y	-	5248520	Y	1218	2257	TDPDRE; TDPDRR	1241	2390	-	1232	2305	-	1705	3370	-	5472672	NC_012731;NC_006625	-	Public genome	SAMD00060934	4	0	0	0	ybt 2; ICEKp1	326	-	0	iuc 1	1	iro 1,iro 3	19,18	rmp 1; KpVP-1 (truncated),rmp 3; ICEKp1 (truncated)	26-1LV,119	rmpA2_3-47%	wzi1	KL1	K1
K_pneumoniae_SA12	SB4385	Klebsiella pneumoniae	ST23	Community acquired	Human	Liver abscess	France	2008	PMID: 28181409	PMID: 35277433	Y	-	5431677	Y	1219	2259	TDPDRE; TDPDRR	1265	2455	-	1233	2307	-	1713	3373	-	5661819	CP084866-67	-	Illumina + ONT	SAMN22024790	5	0	0	0	ybt 1; ICEKp10	337	clb 2	29	iuc 1	1	iro 1,iro 1	2,2	rmp 1; KpVP-1,rmp 1; KpVP-1	26,26	rmpA2_6*-60%	wzi1	KL1	K1
K_pneumoniae_SA1	SB4021	Klebsiella pneumoniae	ST86	Hospital acquired	Human	Blood/pneumoniae	France	2008	PMID: 28181409	PMID: 35277433	Y	-	5324320	Y	1207	2254	TDPDRE; TDPDRR	1233	2380	-	1222	2301	-	1689	3351	-	5563569	CP084868-69	-	PacBio	SAMN22024789	4	0	0	0	ybt 22; ICEKp12	13	-	0	iuc 1	1	iro 1	1	rmp 1; KpVP-1	26	rmpA2_4-34%	wzi2	KL2	K2
K_pneumoniae_SB1067	SB1067	Klebsiella pneumoniae	ST17	Carriage	Human	Feces	Netherlands	2002	PMID: 28181409	PMID: 35277433	Y	-	5211784	Y	1215	2258	TDPDRE; TDPDRR	1249	2416	LEUTAi_c0; TYRTA_c0; rxn00493_c0; PHETA1_c0	1223	2301	-	1664	3328	-	5510448	CP084860-65	-	Illumina + ONT	SAMN22024791	0	0	0	0	-	0	-	0	-	0	-	0	-	0	-	wzi186	KL2	K2
K_pneumoniae_SB1139	SB1139	Klebsiella pneumoniae	ST37	Carriage	Human	Feces	Netherlands	2002	PMID: 28181409	PMID: 35277433	Y	-	5385248	Y	1219	2259	TDPDRE; TDPDRR	1251	2390	-	1229	2303	-	1667	3330	-	5385248	CP084859	-	Illumina + ONT	SAMN22024792	1	0	0	0	ybt 9; ICEKp3	202-4LV	-	0	-	0	-	0	-	0	-	wzi8	KL8	K8
K_pneumoniae_SB1170	SB1170	Klebsiella pneumoniae	ST45	Carriage	Human	Feces	Netherlands	2002	PMID: 28181409	PMID: 35277433	Y	-	5472677	Y	1216	2258	TDPDRE; TDPDRR	1243	2359	-	1230	2306	-	1695	3336	-	5644528	CP084856-58	-	Illumina + ONT	SAMN22024793	1	0	0	0	ybt 10; ICEKp4	78	-	0	-	0	-	0	-	0	-	wzi101	KL24	K24
K_pneumoniae_SB2390	SB2390	Klebsiella pneumoniae	ST14	Hospital acquired	Human	Urinary tract	Curacao	2002	PMID: 28181409	PMID: 35277433	Y	-	5346560	Y	1210	2255	TDPDRE; TDPDRR	1253	2382	-	1221	2301	-	1670	3329	-	5697330	CP084852-55	-	Illumina + ONT	SAMN22024794	1	1	6	10	ybt 10; ICEKp4	106	-	0	-	0	-	0	-	0	-	wzi2	KL2	K2
K_pneumoniae_SB611	SB611	Klebsiella pneumoniae	ST2668	Environment	Water	-	Netherlands	2000	PMID: 28181409	PMID: 35277433	Y	-	5336167	Y	1199	2251	TDPDRE; TDPDRR	1229	2405	LEUTAi_c0; TYRTA_c0; rxn00493_c0; PHETA1_c0	1210	2297	-	1637	3314	-	5788054	CP084843-51	-	Illumina + ONT	SAMN22024795	0	0	0	0	-	0	-	0	-	0	-	0	-	0	-	-	KL111	unknown (KL111)
K_pneumoniae_SB612	SB612	Klebsiella pneumoniae	ST133	Environment	Water	-	Netherlands	2000	PMID: 28181409	PMID: 35277433	Y	-	5324939	Y	1206	2253	TDPDRE; TDPDRR	1225	2395	-	1218	2300	-	1667	3330	-	5908231	CP084830-42	-	Illumina + ONT	SAMN22024796	0	0	0	0	-	0	-	0	-	0	-	0	-	0	-	wzi180	KL116	unknown (KL116)
K_pneumoniae_SB615	SB615	Klebsiella pneumoniae	ST62	Environment	Water	-	Netherlands	2000	PMID: 28181409	PMID: 35277433	Y	-	5180404	Y	1217	2251	-	1211	2345	LEUTAi_c0; TYRTA_c0; rxn00493_c0; PHETA1_c0	1229	2296	-	1657	3319	-	5180404	CP084829	-	Illumina + ONT	SAMN22024797	0	0	0	0	-	0	-	0	-	0	-	0	-	0	-	wzi447	KL124	unknown (KL124)
K_pneumoniae_SB617	SB617	Klebsiella pneumoniae	ST55	Environment	Water	-	Netherlands	2000	PMID: 28181409	PMID: 35277433	Y	-	5301905	Y	1218	2258	-	1225	2382	LEUTAi_c0; TYRTA_c0; rxn00493_c0; PHETA1_c0	1238	2308	-	1675	3330	-	5429624	CP084825-28	-	Illumina + ONT	SAMN22024798	0	0	0	0	-	0	-	0	-	0	-	0	-	0	-	wzi447	KL124	unknown (KL124)
K_pneumoniae_T69	SB4536	Klebsiella pneumoniae	ST375	Community acquired	Human	Liver abscess	France	2010	PMID: 28181409	PMID: 35277433	Y	-	5357592	Y	1215	2257	TDPDRE; TDPDRR	1226	2380	-	1226	2301	-	1695	3355	-	5564218	CP084823-24	-	PacBio	SAMN22024799	4	0	0	0	ybt 5; ICEKp6? (truncated)	12	-	0	iuc 1	20	iro 1	14	rmp 1; KpVP-1	26	rmpA2_5-54%	wzi72	KL2	K2
K_quasi_quasi_01A030T	SB11	Klebsiella quasipneumoniae subsp. quasipneumoniae	ST1528	Hospital acquired	Human	Blood	Austria	1997	PMID: 28181409	PMID: 35277433	Y	-	5343479	Y	1191	2242	TDPDRE; TDPDRR	1227	2388	-	1210	2294	-	1683	3323	-	5507230	CP084876-77	-	PacBio	SAMN22024800	0	0	2	2	-	0	-	0	-	0	-	0	-	0	-	wzi15	KL35	K35
K_quasi_quasi_18A069	SB59	Klebsiella quasipneumoniae subsp. quasipneumoniae	ST1118	Hospital acquired	Human	Blood	Spain	1997	PMID: 28181409	PMID: 35277433	Y	-	5315931	Y	1189	2242	TDPDRE; TDPDRR	1221	2377	-	1202	2290	-	1658	3299	-	5507945	CP084818-22	-	Illumina + ONT	SAMN22024801	0	0	2	2	-	0	-	0	-	0	-	0	-	0	-	wzi165	KL10	K10
K_quasi_quasi_SB1124	SB1124	Klebsiella quasipneumoniae subsp. quasipneumoniae	ST2274	Environment	Water (environment)	-	Netherlands	2002	PMID: 28181409	PMID: 35277433	Y	-	5117462	Y	1186	2238	-	1221	2377	-	1205	2292	-	1654	3301	-	5818970	CP084806-17	-	Illumina + ONT	SAMN22024802	0	0	0	0	-	0	-	0	-	0	-	0	-	0	-	wzi371	KL138	unknown (KL138)
K_quasi_quasi_SB98	SB98	Klebsiella quasipneumoniae subsp. quasipneumoniae	ST622	Environment	Environment	-	-	-	PMID: 28181409	PMID: 35277433	Y	-	5416099	Y	1189	2240	TDPDRE; TDPDRR	1231	2392	-	1204	2292	-	1685	3336	-	5944214	CP084803-05	-	Illumina + ONT	SAMN22024803	0	0	0	0	-	0	-	0	-	0	-	0	-	0	-	-	KL125	unknown (KL125)
K_quasi_quasi_U41	SB2110	Klebsiella quasipneumoniae subsp. quasipneumoniae	ST526	Environment	Environment	-	Germany	1990	PMID: 28181409	PMID: 35277433	Y	-	5456874	Y	1193	2243	-	1199	2333	-	1214	2296	-	1666	3304	-	6009817	CP084789-802	-	Illumina + ONT	SAMN22024804	0	0	3	2	-	0	-	0	-	0	-	0	-	0	-	wzi84	unknown (KL72)	unknown (K72)
K_quasi_simil_07A044T	SB30	Klebsiella quasipneumoniae subsp. similipneumoniae	ST1215	Hospital acquired	Human	Blood	Germany	1997	PMID: 28181409	PMID: 35277433	Y	-	5084979	Y	1204	2248	-	1239	2352	-	1229	2306	-	1676	3319	-	5189735	CP084787-88	-	PacBio	SAMN22024805	0	0	0	0	-	0	-	0	-	0	-	0	-	0	-	wzi164	KL53	K53
K_quasi_simil_09A323	SB164	Klebsiella quasipneumoniae subsp. similipneumoniae	ST414	Hospital acquired	Human	Blood	Greece	1997	PMID: 28181409	PMID: 35277433	Y	-	5171734	Y	1195	2249	TDPDRE; TDPDRR	1234	2369	-	1213	2301	-	1666	3311	-	5449678	CP084783-86	-	Illumina + ONT	SAMN22024806	1	1	4	7	ybt 10; ICEKp4	564	-	0	-	0	-	0	-	0	-	wzi44	KL123	unknown (KL123)
K_quasi_simil_12A476	SB203	Klebsiella quasipneumoniae subsp. similipneumoniae	ST384	Hospital acquired	Human	Blood	Netherlands	1998	PMID: 28181409	PMID: 35277433	Y	-	5106924	Y	1188	2243	TDPDRE; TDPDRR	1247	2403	-	1203	2294	-	1663	3310	-	5482753	CP084779-82	-	Illumina + ONT	SAMN22024807	0	0	2	2	-	0	-	0	-	0	-	0	-	0	-	-	KL61	K61
K_quasi_simil_CIP110288	SB4697	Klebsiella quasipneumoniae subsp. similipneumoniae	ST2275	Environment	Soil (polluted)	-	China	2010	PMID: 28181409	PMID: 35277433	Y	-	5243322	Y	1203	2252	TDPDRE; TDPDRR	1234	2371	-	1224	2307	-	1676	3321	-	5394763	CP084777-78	-	Illumina + ONT	SAMN22024808	0	0	0	0	-	0	-	0	-	0	-	0	-	0	-	wzi407	KL57	K57
K_quasi_simil_SB610	SB610	Klebsiella quasipneumoniae subsp. similipneumoniae	ST2276	Environment	Water (environment)	-	Netherlands	2000	PMID: 28181409	PMID: 35277433	Y	-	5255898	Y	1178	2234	-	1239	2373	-	1200	2291	-	1632	3295	-	6047783	CP084770-76	-	Illumina + ONT	SAMN22024809	0	0	0	0	-	0	-	0	-	0	-	0	-	0	-	wzi545	KL111	unknown (KL111)
K_quasivariicola_08A119	SB33	Klebsiella quasivariicola	ST1214	Hospital acquired	Human	Blood	Germany	1997	PMID: 28181409	PMID: 35277433	Y	-	5489214	Y	1210	2247	TDPDRE; TDPDRR	1239	2352	LEUTAi_c0; TYRTA_c0; rxn00493_c0; PHETA1_c0	1233	2302	-	1715	3361	-	5869016	CP084768-69	-	PacBio	SAMN22024810	0	0	0	0	-	0	-	0	-	0	-	0	-	0	-	wzi158	KL51	K51
K_variicola_tropicalensis_CDC4241-71	SB94	Klebsiella variicola subsp. tropica	ST1216	Environment	Environment	-	-	-	PMID: 28181409	PMID: 35277433	Y	-	5544082	Y	1210	2255	-	1245	2395	LEUTAi_c0; TYRTA_c0; rxn00493_c0; PHETA1_c0; G1PTT_c0; TDPGDH_c0	1238	2313	-	1696	3326	-	5544082	CP084767	-	PacBio	SAMN22024811	0	0	0	0	-	0	-	0	-	0	-	0	-	0	-	wzi166	KL23	K23
K_variicola_variicola_01A065	SB1	Klebsiella variicola subsp. variicola	ST2273	Hospital acquired	Human	Blood	Austria	1997	PMID: 28181409	PMID: 35277433	Y	-	5467687	Y	1199	2249	TDPDRE; TDPDRR	1234	2369	-	1220	2303	-	1675	3324	-	5467687	CP084766	-	Illumina + ONT	SAMN22024812	0	0	0	0	-	0	-	0	-	0	-	0	-	0	-	wzi32	KL31	K31
K_variicola_variicola_342	SB579	Klebsiella variicola subsp. variicola	ST146	Environment	Maize	-	USA	-	PMID: 28181409	PMID: 35277433	Y	-	5641239	Y	1208	2251	TDPDRE; TDPDRR	1247	2403	-	1229	2305	-	1708	3324	-	5920257	NC_011281-83	-	Public genome	SAMN02603449	0	0	0	0	-	0	-	0	-	0	-	0	-	0	-	wzi159	KL30	K30
K_variicola_variicola_At-22	SB4767	Klebsiella variicola subsp. variicola	ST1220	Environment	Atta cephalotes fungus garden	-	-	-	PMID: 28181409	PMID: 35277433	Y	-	5458505	Y	1206	2253	TDPDRE; TDPDRR	1234	2371	-	1230	2309	-	1695	3328	-	5458505	NC_013850	-	Public genome	SAMN02598515	0	0	0	0	-	0	-	0	-	0	-	0	-	0	-	wzi170	KL134	unknown (KL134)
K_variicola_variicola_F2R9T	SB48	Klebsiella variicola subsp. variicola	ST2263	Environment	Banana	Root	Mexico	-	PMID: 28181409	PMID: 35277433	Y	-	5521194	Y	1210	2254	TDPDRE; TDPDRR	1239	2373	-	1234	2310	-	1694	3341	-	5521194	CP084765	-	Illumina + ONT	SAMN22024815	0	0	0	0	-	0	-	0	-	0	-	0	-	0	-	wzi251	KL16	K16
[truncated: 81 more columns]

## Sheet: Table S2 - Entero GSMMs
Organism	Model ID	Model Database	NCBI Genome ID	Metabolites	Reactions	Genes	Year	Reference	Inclusion	Notes
Escherichia coli str. K-12 substr. MG1655	iJR904	BiGG	NC_000913.3	761	1075	904	2003	PMID: 12952533	N	Was a previous iteration of iAF1260 which was the basis of iYL1228.
Escherichia coli	MODEL4665428627	BioModels	-	60	98	-	2007	PMID: 17625511	N	Model was for testing FBA rather than representing metabolism.
Escherichia coli str. K-12 substr. MG1655	iAF1260	BiGG	NC_000913.3	1668	2382	1261	2007	PMID: 17593909	N	Was the model that most Klebsiella models are derived from.
Salmonella typhimurium LT2	MODEL1507180009 (iMA945)	BioModels	AE006468.2	1036	1964	945	2009	PMID: 19690172	N	No gene IDs present in the model.
Salmonella typhimurium LT2	MODEL1507180058 (iRR1083)	BioModels	AE006468.2	943	1087	1083	2009	PMID: 19356237	Y	-
Escherichia coli str. K-12 substr. MG1655	e_coli_core	BiGG	NC_000913.3	72	95	137	2010	PMID: 26443778	N	Education tutorial.
Escherichia coli str. K-12 substr. MG1655	iAF1260b	BiGG	NC_000913.3	1668	2388	1261	2010	PMID: 19840862	N	Was a derivative of iAF1260 with only six reactions different.
Escherichia coli	MODEL1105030000	BioModels	NC_000913.3	-	-	-	2011	PMID: 21694717	N	Modified version of iAF1260.
Escherichia coli str. K-12 substr. MG1655	iJ01366	BiGG	NC_000913.1	1805	2583	1367	2011	PMID: 21988831	N	Reference model for E. coli K12 that would be captured by current model iML1515.
Escherichia coli W (ATCC 9637)	MODEL1507180010 (iCA1273)	BioModels	CP002185.1	1111	2477	1273	2011	PMID: 21208457	Y	-
Klebsiella pneumoniae subsp. pneumoniae MGH 78578	iYL1228	BiGG	CP000647.1	1658	2262	1229	2011	PMID: 21296962	N	The first K. pneumoniae model that was captured in the starting model in this study.
Salmonella enterica subsp. enterica serovar Typhimurium str. LT2	STM_v1_0	BiGG	AE006468.1	1802	2545	1271	2011	PMID: 21244678	Y	-
Yersinia pestis CO92	iPC815	BiGG	NC_003143.1	1552	1961	815	2011	PMID: 21995956	Y	-
Escherichia coli B	-	BioModels	CP000819.1	1169	1369	-	2012	PMID: 24277855	N	The model wasn't publically available.
Escherichia coli 'BL21-Gold(DE3)pLysS AG'	iECBD_1354	BiGG	CP001665.1	1952	2748	1354	2013	PMID: 24277855	Y	-
Escherichia coli 042	iEC042_1314	BiGG	FN554766.1	1926	2714	1314	2013	PMID: 24277855	Y	-
Escherichia coli 536	iECP_1309	BiGG	CP000247.1	1941	1739	1309	2013	PMID: 24277855	Y	-
Escherichia coli 55989	iEC55989_1330	BiGG	CU928145.2	1953	2756	1330	2013	PMID: 24277855	Y	-
Escherichia coli ABU 83972	iECABU_c1320	BiGG	CP001671.1	1942	2731	1320	2013	PMID: 24277855	Y	-
Escherichia coli APEC O1	iAPECO1_1312	BiGG	NC_008563.1	1942	2735	1313	2013	PMID: 24277855	Y	-
Escherichia coli ATCC 8740	iEcolC_1368	BiGG	CP000946.1	1969	2768	1368	2013	PMID: 24277855	Y	-
Escherichia coli B str. REL606	iECB_1328	BiGG	CP000819.1	1951	2748	1329	2013	PMID: 24277855	Y	-
Escherichia coli BL21(DE3)	iECD_1391	BiGG	CP001509.3	1943	2741	1333	2013	PMID: 24277855	Y	-
Escherichia coli BL21(DE3)	iB21_1397	BiGG	AM946981.2	1943	2741	1337	2013	PMID: 24277855	Y	-
Escherichia coli BW2952	iBWG_1329	BiGG	NC_012759.1	1949	2741	1329	2013	PMID: 24277855	Y	-
Escherichia coli CFT073	ic_1306	BiGG	NC_004431.1	1936	2726	1307	2013	PMID: 24277855	Y	-
Escherichia coli DH1	iEcDH1_1363	BiGG	CP001637.1	1949	2750	1363	2013	PMID: 24277855	Y	-
Escherichia coli DH1	iECDH1ME8569_1439	BiGG	AP012030.1	1950	2755	1439	2013	PMID: 24277855	Y	-
Escherichia coli ED1a	iECED1_1282	BiGG	CU928162.2	1929	2706	1279	2013	PMID: 24277855	Y	-
Escherichia coli ETEC H10407	iETEC_1333	BiGG	FN649414.1	1962	2756	1333	2013	PMID: 24277855	Y	-
Escherichia coli HS	iEcHS_1320	BiGG	CP000802.1	1963	2753	1321	2013	PMID: 24277855	Y	-
Escherichia coli IAI1	iECIAI1_1343	BiGG	CU928160.2	1968	2765	1343	2013	PMID: 24277855	Y	-
Escherichia coli IAI39	iECIAI39_1322	BiGG	CU928164.2	1953	2721	1321	2013	PMID: 24277855	Y	-
Escherichia coli IHE3034	iECOK1_1307	BiGG	CP001969.1	1941	2729	1304	2013	PMID: 24277855	Y	-
Escherichia coli KO11FL	iEKO11_1354	BiGG	CP002516.1	1972	2778	1354	2013	PMID: 24277855	Y	-
Escherichia coli LF82	iLF82_1304	BiGG	CU651637.1	1938	2726	1302	2013	PMID: 24277855	Y	-
Escherichia coli NA114	iECNA114_1301	BiGG	CP002797.2	1927	2718	1301	2013	PMID: 24277855	Y	-
Escherichia coli O103:H2 str. 12009	iECO103_1326	BiGG	AP010958.1	1958	2758	1327	2013	PMID: 24277855	Y	-
Escherichia coli O111:H- str. 11128	iECO111_1330	BiGG	AP010960.1	1959	2760	1328	2013	PMID: 24277855	Y	-
Escherichia coli O127:H6 str. E2348/69	iE2348C_1286	BiGG	NC_011601.1	1919	2703	1287	2013	PMID: 24277855	Y	-
Escherichia coli O139:H28 str. E24377A	iEcE24377_1341	BiGG	CP000800.1	1972	2763	1341	2013	PMID: 24277855	Y	-
Escherichia coli O157:H7 str EC4115	iECH74115_1262	BiGG	CP001164.1	1918	2694	1262	2013	PMID: 24277855	Y	-
Escherichia coli O157:H7 str. EDL933	iZ_1308	BiGG	AE005174.2	1923	2721	1308	2013	PMID: 24277855	Y	-
Escherichia coli O157:H7 str. Sakai	iECs_1301	BiGG	BA000007.2	1923	2720	1301	2013	PMID: 24277855	Y	-
Escherichia coli O157:H7 str. TW14359	iECSP_1301	BiGG	CP001368.1	1920	2712	1299	2013	PMID: 24277855	Y	-
Escherichia coli O26:H11 str. 11368	iECO26_1355	BiGG	AP010953.1	1965	2780	1355	2013	PMID: 24277855	Y	-
Escherichia coli O55:H7 str. CB9615	iG2583_1286	BiGG	CP001846.1	1919	2704	1283	2013	PMID: 24277855	Y	-
Escherichia coli O83:H1 str. NRG 857C	iNRG857_1313	BiGG	CP001855.1	1943	2735	1311	2013	PMID: 24277855	Y	-
Escherichia coli S88	iECS88_1305	BiGG	CU928161.2	1942	2729	1305	2013	PMID: 24277855	Y	-
Escherichia coli SE11	iECSE_1348	BiGG	AP009240.1	1957	2768	1348	2013	PMID: 24277855	Y	-
Escherichia coli SE15	iECSF_1327	BiGG	AP009378.1	1951	2742	1327	2013	PMID: 24277855	Y	-
Escherichia coli SMS-3-5	iEcSMS35_1347	BiGG	CP000970.1	1947	2746	1347	2013	PMID: 24277855	Y	-
Escherichia coli str. K-12 substr. DH10B	iECDH10B_1368	BiGG	CP000948.1	1947	2742	1327	2013	PMID: 24277855	Y	-
Escherichia coli str. K-12 substr. W3110	iY75_1357	BiGG	NC_007779.1	1953	2759	1358	2013	PMID: 24277855	N	Locus tags present in model do not match to the NCBI genome associated with the model.
Escherichia coli UM146	iUMN146_1321	BiGG	CP002167.1	1942	2735	1319	2013	PMID: 24277855	Y	-
Escherichia coli UMN026	iECUMN_1333	BiGG	CU928163.2	1935	2740	1332	2013	PMID: 24277855	Y	-
Escherichia coli UMNK88	iUMNK88_1353	BiGG	CP002729.1	1969	2777	1353	2013	PMID: 24277855	Y	-
Escherichia coli UTI89	iUTI89_1310	BiGG	CP000243.1	1940	2725	1310	2013	PMID: 24277855	Y	-
Escherichia coli W	iWFL_1372	BiGG	CP002185.1	1973	2782	1372	2013	PMID: 24277855	Y	-
Escherichia coli W	iECW_1372	BiGG	CP002185.1	1973	2782	1372	2013	PMID: 24277855	Y	-
Shigella boydii CDC 3083-94	iSbBS512_1146	BiGG	CP001063.1	1910	2591	1147	2013	PMID: 24277855	Y	-
Shigella boydii Sb227	iSBO_1134	BiGG	CP000036.1	1908	2591	1134	2013	PMID: 24277855	Y	-
Shigella dysenteriae Sd197	iSDY_1059	BiGG	CP000034.1	1888	2539	1059	2013	PMID: 24277855	Y	-
Shigella flexneri 2002017	iSFxv_1172	BiGG	CP001383.1	1918	2638	1169	2013	PMID: 24277855	Y	-
Shigella flexneri 2a str. 2457T	iS_1188	BiGG	AE014073.1	1914	2619	1188	2013	PMID: 24277855	Y	-
Shigella flexneri 2a str. 301	iSF_1195	BiGG	AE005674.2	1917	2630	1195	2013	PMID: 24277855	Y	-
Shigella flexneri 5 str. 8401	iSFV_1184	BiGG	CP000266.1	1917	2621	1184	2013	PMID: 24277855	Y	-
Shigella sonnei Ss046	iSSON_1240	BiGG	CP000038.1	1936	2693	1240	2013	PMID: 24277855	Y	-
Escherichia coli ATCC 8739	iEC1349_Crooks	BiGG	NC_010468.1	1946	2756	1349	2017	PMID: 27667363	Y	-
Escherichia coli BL21(DE3)	iEC1356_BI21DE3	BiGG	NC_012971.2	1918	2740	1356	2017	PMID: 27667363	Y	-
Escherichia coli C	iEC1344_C	BiGG	NZ_CP020543.1	1934	2726	1344	2017	PMID: 27667363	N	Locus tags present in model do not match to the NCBI genome associated with the model.
Escherichia coli DH5alpha	iEC1368_DH5a	BiGG	NZ_JRYM01000089.1	1951	2779	1368	2017	PMID: 27667363	N	Locus tags present in model do not match to the NCBI genome associated with the model.
Escherichia coli str. K-12 substr. W3110	iEC1372_W3110	BiGG	NC_007779.1	1918	2758	1372	2017	PMID: 27667363	N	Locus tags present in model do not match to the NCBI genome associated with the model.
Escherichia coli W	iEC1364_W	BiGG	CP002185.1	1927	2764	1364	2017	PMID: 27667363	Y	-
Klebsiella pneumoniae subsp. pneumoniae KPPR1	iKP1289	KBase	CP009208.1	1802	2145	1289	2017	PMID: 28375518	Y	This model was processed manually as it was itergrated into Kbase.
Klebsiella pneumoniae subsp. pneumoniae Kp13	Kp13-MN	Target Pathogen	CP003999.1	-	1969	1523	2018	PMID: 30018343	N	The model wasn't publically available for analysis.
Salmonella pan-reactome	iYS1720	BiGG	-	2436	3357	1707	2018	PMID: 30218022	N	No gene IDs present in the model.
Escherichia coli Core Genes	iML976	BioModels	-	-	1866	976	2019	PMID: 29020004	N	Represent the core genes in 1122 E.coli and Shigella based on the iML1515 model.
Escherichia coli str. K-12 substr. MG1655	iML1515	BiGG	NC_000913.3	1877	2712	1516	2019	PMID: 29020004	Y	-
Salmonella pangenome	MODEL1907100002 (pan-STM.v1.2)	BioModels	-	-	3372	1718	2019	PMID: 31455646	N	No gene IDs present in the model.
Klebsiella pneumoniae HM	iKP_HM1190	BiGG	ASM396613v1	1654	2225	1190	2019	PMID: 31179245	Y	Although this model is derived from iYL1228 there were additional curated reactions included.
Klebsiella pneumoniae SF	iKP_SF1197	BiGG	ASM396611v1	1662	2230	1201	2019	PMID: 31179245	Y	Although this model is derived from iYL1228 there were additional curated reactions included.
Klebsiella pneumoniae SK	iKP_SK1193	BiGG	ASM396607v1	1655	2230	1199	2019	PMID: 31179245	Y	Although this model is derived from iYL1228 there were additional curated reactions included.
Klebsiella pneumoniae SP	iKP_SP1188	BiGG	ASM396587v1	1656	2226	1192	2019	PMID: 31179245	Y	Although this model is derived from iYL1228 there were additional curated reactions included.
Klebsiella pneumoniae species complex	KpSC pan v1	Figshare	-	1696	2013	1265	2022	PMID: 35277433	N	This was the starting point for this study.
Klebsiella strain 1003 in flying fox colonies	K.africana_FF1003	Figshare	GCF_016804125.1	1696	2295	1226	2022	PMID: 35590448	N	This model was derived from the Norsigian et al and Hawkey et al models the latter of which were the starting point of this study.
Klebsiella strain 1019 in flying fox colonies	K.africana_FF1019	Figshare	GCF_023704035.1	1696	2294	1225	2022	PMID: 35590448	N	This model was derived from the Norsigian et al and Hawkey et al models the latter of which were the starting point of this study.
Klebsiella strain 1010 in flying fox colonies	K.pneumoniae_FF1010	Figshare	GCA_023703995.1	1696	2304	1223	2022	PMID: 35590448	N	This model was derived from the Norsigian et al and Hawkey et al models the latter of which were the starting point of this study.
Klebsiella strain 1013 in flying fox colonies	K.pneumoniae_FF1013	Figshare	GCF_023703975.1	1696	2301	1219	2022	PMID: 35590448	N	This model was derived from the Norsigian et al and Hawkey et al models the latter of which were the starting point of this study.
Klebsiella strain 1023 in flying fox colonies	K.pneumoniae_FF1023	Figshare	GCF_023703955.1	1696	2310	1236	2022	PMID: 35590448	N	This model was derived from the Norsigian et al and Hawkey et al models the latter of which were the starting point of this study.
Klebsiella strain 1043 in flying fox colonies	K.pneumoniae_FF1043	Figshare	GCF_023703935.1	1696	2302	1219	2022	PMID: 35590448	N	This model was derived from the Norsigian et al and Hawkey et al models the latter of which were the starting point of this study.
Klebsiella strain 1076 in flying fox colonies	K.pneumoniae_FF1076	Figshare	GCF_023703915.1	1696	2308	1236	2022	PMID: 35590448	N	This model was derived from the Norsigian et al and Hawkey et al models the latter of which were the starting point of this study.
Klebsiella strain 1083 in flying fox colonies	K.pneumoniae_FF1083	Figshare	GCF_023703895.1	1696	2303	1225	2022	PMID: 35590448	N	This model was derived from the Norsigian et al and Hawkey et al models the latter of which were the starting point of this study.
Klebsiella strain 904 in flying fox colonies	K.pneumoniae_FF904	Figshare	GCF_023703875.1	1696	2298	1213	2022	PMID: 35590448	N	This model was derived from the Norsigian et al and Hawkey et al models the latter of which were the starting point of this study.
Klebsiella strain 923 in flying fox colonies	K.pneumoniae_FF923	Figshare	GCF_023703855.1	1696	2311	1237	2022	PMID: 35590448	N	This model was derived from the Norsigian et al and Hawkey et al models the latter of which were the starting point of this study.
Klebsiella strain 979 in flying fox colonies	K.pneumoniae_FF979	Figshare	GCF_023703835.1	1696	2300	1216	2022	PMID: 35590448	N	This model was derived from the Norsigian et al and Hawkey et al models the latter of which were the starting point of this study.
Klebsiella strain 907 in flying fox colonies	K.variicola_variicola_FF907	Figshare	GCF_023703815.1	1696	2310	1231	2022	PMID: 35590448	N	This model was derived from the Norsigian et al and Hawkey et al models the latter of which were the starting point of this study.

## Sheet: Table S3 - Key
Column Name	Description
Model ID	The reaction ID as it is known in the KpSC pan v2 model.
Name	The name of the reaction.
Formula	The chemical equation for the associated reaction.
Subsystem	How this reaction is grouped in terms of metabolism (eg: Carbohydrate Metabolism incorporates glycolysis, TCA cycle and the pentose phosphate pathway etc). See https://www.genome.jp/kegg/pathway.html for more detail.
Lower Bound	The lower flux of the reaction. A "0" means the reaction can only occur in a single direction while "-1000" indicates the reaction is reversible (ie: can occur in both directions).
Upper Bound	The upper flux of the reaction. This is set to the maximum of "1000".
Gene-Protein-Rule (GPR)	The genes that encode the enzymes that catalyse the reaction.
New to KpSC pan v2	Whether the reaction was newly added to KpSC pan v2 model or if additional information was added to a pre-existing reaction.
Reaction Type	Whether this is a catalytic/metabolic reaction ("Catalytic"), a transport reaction between membranes ("Transport") or a pseudoreaction that is required for the model to work ("Pseudo").
BiGG ID	Reaction ID in the BiGG database (PMID: 26476456), if known.
KEGG ID	Reaction ID in the KEGG database (PMID: 27899662), if known.
ModelSEED ID	Reaction ID is in the ModelSEED database (PMID: 32986834), if known.
BioCyc ID	Reaction ID in the BioCyc database (PMID: 29447345), if known.
Core/Accessory	Whether the reaction is considered core (present in >=95% of isolates) or accessory (present in <95% of isolates) in the dataset used to generate the model (N=505).
Presence in Population	What percentage of the dataset (N=506) contains the reaction.
Model Sequence Identified	For reactions identified using Enterobacteriaceae metabolic models, which gene from the gene-protein-rule was identified. Multiple entries are separated by a ";".
Sequence Identity	For reactions identified using Enterobacteriaceae metabolic models, what was the seqeunce identity identified when compared to sequence(s) from the model. Multiple entries are separated by a ";".
Sequence Coverage	For reactions identified using Enterobacteriaceae metabolic models, what was the seqeunce coverage identified when compared to sequence(s) from the model. Multiple entries are separated by a ";".
Sequence Comparison	For reactions identified using Enterobacteriaceae metabolic models, which sequences from the Enterobacteriaceae metabolic models were compared. Multiple entries are separated by a ";".
Model(s)	For reactions identified using Enterobacteriaceae metabolic models, which model was the reaction originally from. Multiple entries are separated by a ";".
KEGG Sequence Identified	For reactions identified using KEGG/KofamKOALA, which gene from the gene-protein-rule was identified. Multiple entries are separated by a ";".
Bit-Score	For reactions identified using KEGG/KofamKOALA, what was the bit score reported when the sequence was compared to the KEGG ortholog. Multiple entries are separated by a ";".
E-Value	For reactions identified using KEGG/KofamKOALA, what was the e-value reported when the sequence was compared to the KEGG ortholog. Multiple entries are separated by a ";".
KO Threshold	For reactions identified using KEGG/KofamKOALA, what was the KEGG ortholog threshold for the hit. Multiple entries are separated by a ";".
KO	For reactions identified using KEGG/KofamKOALA, what was the KEGG ortholog that was being used to identify the gene-protein-rule. Multiple entries are separated by a ";".
ModelSEED Sequence Identified	For reactions identified using ModelSEED, which gene from the gene-protein-rule was identified. Multiple entries are separated by a ";".
E.C. Number	For reactions identified using ModelSEED, what was the enzyme commission number that was associated with the reaction. Multiple entries are separated by a ";".
Confidence Score	The confidence score for the level of evidence supporting the inclusion of the reaction (PMID: 20057383). These were determined using evidence within Klebsiella only (ie: an Escherichia coli protein structure would still have a confidence score of two for sequence homology).
Klebsiella Growth Data	Evidence of the reaction being associated with a known growth substrate in Klebsiella.
Klebsiella Structural Evidence	Evidence of the reaction being associated with a known protein structure or other characterisation study in Klebsiella.
Other evidence in Klebsiella	Evidence of the reaction being associated with Klebsiella either directly (eg: gene knock-out experiments) or indirectly (eg: independent gene annotations).
Evidence in Enterobacteriaceae	Evidence of the reaction being associated with Enterobacteriaceae.
Evidence in Bacteria	Evidence of the reaction being associated with bacteria.
Notes	Additional notes that hightlight the organism in the listed evidence studies, or changes made to gene-protein-rules etc.

## Sheet: Table S3 - Model Curation
Model ID	Name	Formula	Subsystem	Lower Bound	Upper Bound	Gene-Protein-Rule (GPR)	New to KpSC pan v2	Reaction Type	BiGG ID	KEGG ID	ModelSEED ID	BioCyc ID	Core/Accessory	Presence in Population	Model Sequence Identified	Sequence Identity	Sequence Coverage	Sequence Comparison	Model(s)	KEGG Sequence Identified	Bit-Score	E-Value	KO Threshold	KO	ModelSEED Sequence Identified	E.C. Number	Confidence Score	Klebsiella Growth Evidence	Klebsiella Structural/Purification Evidence	Other evidence in Klebsiella	Evidence in Enterobacteriaceae	Evidence in Bacteria	Notes
10M3OACPO	10-methyl-3-oxo-dodecanoyl-ACP NADP oxidoreductase	3oddecACP_c + h_c + nadph_c <=> nadp_c + 3hoddecACP_c	Lipid Metabolism	-1000	1000	KPN_01694	Yes	Catalytic	10M3OACPO	-	rxn05372	-	Accessory	0.782178	Klebsiella_pneumoniae_KSB2_1C_04035	99.605	99.606	VK055_2301	iKp1289	KPN_01694	331.1	2.5e-98	273.47	K00059	-	-	4	-	PMID: 33388594	-	PMID: 33388594	-	Klebsiella structure available for fabG_2 (6T6P) and has 32% Seq identity to Klebsiella_pneumoniae_KSB2_1C_04035. Corresponding KO is K00059 which this sequence has a bit score of 254.9/273.47. Structure corresponds to KPN_01694 in the pangenome dataset (N=399) which has a significant hit to K00059. Therefore iKp1289 wasn't used for this gene-protein-rule and replaced with the sequence from the K…
10M3OUO	10-methyl-3-oxo-undecanoyl-ACP NADP oxidoreductase	h_c + nadph_c + 10m3ouACP_c <=> nadp_c + 10m3uACP_c	Lipid Metabolism	-1000	1000	KPN_01694	Yes	Catalytic	10M3OUO	-	rxn05422	-	Accessory	0.782178	Klebsiella_pneumoniae_KSB2_1C_04035	99.605	99.606	VK055_2301	iKp1289	KPN_01694	331.1	2.5e-98	273.47	K00059	-	-	4	-	PMID: 33388594	-	PMID: 33388594	-	Klebsiella structure available for fabG_2 (6T6P) and has 32% Seq identity to Klebsiella_pneumoniae_KSB2_1C_04035. Corresponding KO is K00059 which this sequence has a bit score of 254.9/273.47. Structure corresponds to KPN_01694 in the pangenome dataset (N=399) which has a significant hit to K00059. Therefore iKp1289 wasn't used for this gene-protein-rule and replaced with the sequence from the K…
11M3ODO	11-methyl-3-oxo-dodecanoyl-ACP NADP oxidoreductase	h_c + nadph_c + 11m3odACP_c <=> nadp_c + 11m3hdACP_c	Lipid Metabolism	-1000	1000	KPN_01694	Yes	Catalytic	11M3ODO	-	rxn05397	-	Accessory	0.782178	Klebsiella_pneumoniae_KSB2_1C_04035	99.605	99.606	VK055_2301	iKp1289	KPN_01694	331.1	2.5e-98	273.47	K00059	-	-	4	-	PMID: 33388594	-	PMID: 33388594	-	Klebsiella structure available for fabG_2 (6T6P) and has 32% Seq identity to Klebsiella_pneumoniae_KSB2_1C_04035. Corresponding KO is K00059 which this sequence has a bit score of 254.9/273.47. Structure corresponds to KPN_01694 in the pangenome dataset (N=399) which has a significant hit to K00059. Therefore iKp1289 wasn't used for this gene-protein-rule and replaced with the sequence from the K…
12ENOD	1,2-Ethanediol:NAD+ oxidoreductase	ethylglycol_c + nad_c <=> gcald_c + nadh_c + h_c	Carbohydrate Metabolism	-1000	1000	KPN_03150 or 16870_7_51_01432	Yes	Catalytic	-	R01781	rxn01305	GLYCOLALDREDUCT-RXN	Core	1	-	-	-	-	-	KPN_03150; 16870_7_51_01432	666.1; 656.7	2.5E-200; 1.90E-197	559.4	K00048	-	-	2	-	-	-	PMID: 2553671	-	Evidence in E. coli.
12M3OXOT	12-methyl-3-oxo-tridecanoyl-ACP NADP oxidoreductase	h_c + nadph_c + 12m3otACP_c <=> nadp_c + 12mdhtACP_c	Lipid Metabolism	-1000	1000	KPN_01694	Yes	Catalytic	12M3OXOT	-	rxn05426	-	Accessory	0.782178	Klebsiella_pneumoniae_KSB2_1C_04035	99.605	99.606	VK055_2301	iKp1289	KPN_01694	331.1	2.5e-98	273.47	K00059	-	-	4	-	PMID: 33388594	-	PMID: 33388594	-	Klebsiella structure available for fabG_2 (6T6P) and has 32% Seq identity to Klebsiella_pneumoniae_KSB2_1C_04035. Corresponding KO is K00059 which this sequence has a bit score of 254.9/273.47. Structure corresponds to KPN_01694 in the pangenome dataset (N=399) which has a significant hit to K00059. Therefore iKp1289 wasn't used for this gene-protein-rule and replaced with the sequence from the K…
12M3TDA	2-methyl-3-oxo-tetra-decanoyl-ACP NADP oxidoreductase	h_c + nadph_c + 123oxtACP_c <=> nadp_c + 12m3htdACP_c	Lipid Metabolism	-1000	1000	KPN_01694	Yes	Catalytic	12M3TDA	-	rxn05376	-	Accessory	0.782178	Klebsiella_pneumoniae_KSB2_1C_04035	99.605	99.606	VK055_2301	iKp1289	KPN_01694	331.1	2.5e-98	273.47	K00059	-	-	4	-	PMID: 33388594	-	PMID: 33388594	-	Klebsiella structure available for fabG_2 (6T6P) and has 32% Seq identity to Klebsiella_pneumoniae_KSB2_1C_04035. Corresponding KO is K00059 which this sequence has a bit score of 254.9/273.47. Structure corresponds to KPN_01694 in the pangenome dataset (N=399) which has a significant hit to K00059. Therefore iKp1289 wasn't used for this gene-protein-rule and replaced with the sequence from the K…
12PPDRDH	R Propane 1 2 diol dehydratase	12ppd__R_c --> h2o_c + ppal_c	1,2 Propanediol Catabolism	0	1000	KPN_03205 and KPN_03206 and 16703_5_22_02277 and KPN_03208 and K_quasi_quasi_SB98_00881	Yes	Catalytic	12PPDRDH	-	-	-	Accessory	0.055446	KPN_03205; KPN_03206; 16703_5_22_02277; KPN_03208; K_quasi_quasi_SB98_00881	98.011; 89.083; 95.376; 87.869; 89.655	99.640; 99.565; 99.425; 99.836; 92.063	STM2040; STM2041; STM2042; STM2043; STM2044	STM_v1_0	-	-	-	-	-	-	-	2	-	-	PMID: 34748036	-	-	Transport reaction for known metabolite product (secretion).
12PPDRtex	(R)-Propane-1,2-diol transport via diffusion (extracellular to periplasm)	12ppd__R_e <=> 12ppd__R_p	Transport Outer Membrane Porin	-1000	1000	KPN_00282 or KPN_01445 or KPN_02636	Yes	Transport	12PPDRtex	-	rxn07919	TRANS-RXN0-467	Core	1	KPN_00282; KPN_01445; KPN_02636	84.33; 76.471; 76.115	100; 101.558; 101.061	b0241; b1377; b2215	iML1515	-	-	-	-	-	-	-	2	-	-	PMID: 34748036	-	-	Transport reaction for known metabolite product (secretion).
12PPDRtpp	(R)-Propane-1,2-diol facilitated transport (periplasm)	12ppd__R_p <=> 12ppd__R_c	Transport Inner Membrane	-1000	1000	-	Yes	Transport	12PPDRtpp	-	rxn07920	TRANS-RXN0-467	-	-	-	-	-	-	-	-	-	-	-	-	-	-	1	-	-	PMID: 34748036	-	-	Transport reaction for known metabolite product (secretion). No gene sequence associated with the reaction.
12PPDStex	(S)-Propane-1,2-diol transport via diffusion (extracellular to periplasm)	12ppd__S_e <=> 12ppd__S_p	Transport Outer Membrane Porin	-1000	1000	KPN_00282 or KPN_01445 or KPN_02636	Yes	Transport	12PPDStex	-	rxn07921	-	Core	1	KPN_00282; KPN_01445; KPN_02636	84.33; 76.471; 76.115	100; 101.558; 101.061	b0241; b1377; b2215	iML1515	-	-	-	-	-	-	-	2	-	-	PMID: 34748036	-	-	Transport reaction for known metabolite product (secretion).
12PPDStpp_copy2	(S)-Propane-1,2-diol facilitated transport (periplasm)	12ppd__S_p <=> 12ppd__S_c	Transport, Inner Membrane	-1000	1000	16703_5_22_02272 or KPN_04010	Yes	Transport	12PPDStpp_copy2	-	rxn07921	-	Core	1	16703_5_22_02272; KPN_04010	85.057; 92.056	97.753; 75.352	EcE24377A_2278; SFV_3998	iEcE24377_1341; iSFV_1184	-	-	-	-	-	-	-	2	-	-	PMID: 34748036	-	-	Transport reaction for known metabolite product (secretion).
12PPDt	S-Propane-1,2-diol facilitated transport	12ppd__S_c <=> 12ppd__S_e	Alternate Carbon Metabolism	-1000	1000	KPN_03202 or 16703_5_22_02272	No	Transport	12PPDt	-	rxn07921	-	Core	0.998024	16703_5_22_02272	88.3	1	KPN_03202	iYL1228	-	-	-	-	-	-	-	2	-	-	-	-	-	Additional gene(s) were added to the gene-protein-rule (OR statement).
13M3OTDAO	13-methyl-3-oxo-tetra-decanoyl-ACP NADP oxidoreductase	h_c + nadph_c + 13m3otdACP_c <=> nadp_c + 13m3htdACP_c	Lipid Metabolism	-1000	1000	KPN_01694	Yes	Catalytic	13M3OTDAO	-	-	-	Accessory	0.782178	Klebsiella_pneumoniae_KSB2_1C_04035	99.605	99.606	VK055_2301	iKp1289	KPN_01694	331.1	2.5e-98	273.47	K00059	-	-	4	-	PMID: 33388594	-	PMID: 33388594	-	Klebsiella structure available for fabG_2 (6T6P) and has 32% Seq identity to Klebsiella_pneumoniae_KSB2_1C_04035. Corresponding KO is K00059 which this sequence has a bit score of 254.9/273.47. Structure corresponds to KPN_01694 in the pangenome dataset (N=399) which has a significant hit to K00059. Therefore iKp1289 wasn't used for this gene-protein-rule and replaced with the sequence from the K…
14M3OHO	14-methyl-3-oxo-hexa-decanoyl-ACP NADP oxidoreductase	h_c + nadph_c + 14m3ohdACP_c <=> nadp_c + 14m3hdACP_c	Lipid Metabolism	-1000	1000	KPN_01694	Yes	Catalytic	14M3OHO	-	rxn05380	-	Accessory	0.782178	Klebsiella_pneumoniae_KSB2_1C_04035	99.605	99.606	VK055_2301	iKp1289	KPN_01694	331.1	2.5e-98	273.47	K00059	-	-	4	-	PMID: 33388594	-	PMID: 33388594	-	Klebsiella structure available for fabG_2 (6T6P) and has 32% Seq identity to Klebsiella_pneumoniae_KSB2_1C_04035. Corresponding KO is K00059 which this sequence has a bit score of 254.9/273.47. Structure corresponds to KPN_01694 in the pangenome dataset (N=399) which has a significant hit to K00059. Therefore iKp1289 wasn't used for this gene-protein-rule and replaced with the sequence from the K…
14M3OP	14-methyl-3-oxo-pentadecanoyl-ACP NADP oxidoreductase	h_c + nadph_c + 14m3opACP_c <=> nadp_c + 14m3hpACP_c	Lipid Metabolism	-1000	1000	KPN_01694	Yes	Catalytic	14M3OP	-	rxn05430	-	Accessory	0.782178	Klebsiella_pneumoniae_KSB2_1C_04035	99.605	99.606	VK055_2301	iKp1289	KPN_01694	331.1	2.5e-98	273.47	K00059	-	-	4	-	PMID: 33388594	-	PMID: 33388594	-	Klebsiella structure available for fabG_2 (6T6P) and has 32% Seq identity to Klebsiella_pneumoniae_KSB2_1C_04035. Corresponding KO is K00059 which this sequence has a bit score of 254.9/273.47. Structure corresponds to KPN_01694 in the pangenome dataset (N=399) which has a significant hit to K00059. Therefore iKp1289 wasn't used for this gene-protein-rule and replaced with the sequence from the K…
15M3OHAO	15-methyl-3-oxo-hexa-decanoyl-ACP NADP oxidoreductase	h_c + nadph_c + 15m3ohdACP_c <=> nadp_c + 15m3hdACP_c	Lipid Metabolism	-1000	1000	KPN_01694	Yes	Catalytic	15M3OHAO	-	rxn05405	-	Accessory	0.782178	Klebsiella_pneumoniae_KSB2_1C_04035	99.605	99.606	VK055_2301	iKp1289	KPN_01694	331.1	2.5e-98	273.47	K00059	-	-	4	-	PMID: 33388594	-	PMID: 33388594	-	Klebsiella structure available for fabG_2 (6T6P) and has 32% Seq identity to Klebsiella_pneumoniae_KSB2_1C_04035. Corresponding KO is K00059 which this sequence has a bit score of 254.9/273.47. Structure corresponds to KPN_01694 in the pangenome dataset (N=399) which has a significant hit to K00059. Therefore iKp1289 wasn't used for this gene-protein-rule and replaced with the sequence from the K…
1H2NOR	1-hydroxy-2-naphthoate oxidoreductase (NADH)	1h2nap_c + nadh_c + h_c + o2_c <=> npthld_c + co2_c + nad_c + h2o_c	Xenobiotics Biodegradation	-1000	1000	Klebsiella_variicola_INF154_01618	Yes	Catalytic	-	R05632	rxn03906	RXN-12763	Accessory	0.011881	-	-	-	-	-	Klebsiella_variicola_INF154_01618	389.1	7.5e-116	316.37	K00480	-	-	2	-	-	-	-	PMID: 1993181	Plasmid encoded in Pseudomonas putida.
1PPDCRc	L PipecolateNADP 2 oxidoreductase	h_c + nadph_c + 1pipdn2c_c --> nadp_c + Lpipecol_c	Lysine Metabolism	0	1000	KPN_04791	Yes	Catalytic	1PPDCRc	R02203	rxn01579	RXN-19250; RXN-8166	Core	1	-	-	-	-	-	KPN_04791	527.8	2e-158	382.9	K13609	-	-	2	-	-	-	-	PMID: 16192274	Crystal structure for Pseudomonas putida. 41% Seq ID to structure and bothKPN_04791 and the structure contain the same functional domain (PF02615.14).
1PY4h3cAH	1 Pyrroline 4 hydroxy 2 carboxylate aminohydrolase decyclizing	h_c + h2o_c + 1py4h3c_c --> nh4_c + 25dop_c	Hydroxy proline metabolism	0	1000	16703_5_14_04599	Yes	Catalytic	-	R02280	rxn01635	3.5.4.22-RXN	Accessory	0.293069	-	-	-	-	-	16703_5_14_04599	502.3	1.5e-150	293.07	K21062	-	-	2	-	-	-	-	PMID: 22833679	Evidence in Pseudomonas putida.
235TCDLH	2,3,5-trichlorodienelactone lactonohydrolase	235diel_c + h2o_c --> 235malac_c	Xenobiotics Biodegradation	0	1000	KPN_03421 or KPN_04326 or 16870_8_42_00192	Yes	Catalytic	-	R09136	rxn15998	-	Core	1	-	-	-	-	-	KPN_03421; KPN_04326; 16870_8_42_00192	248.8;248.8;104.5	2.3E-73;2.20E-73;1.10E-29	96.4	K01061	-	-	4	-	https://doi.org/10.2210/pdb3F67/pdb	-	-	PMID: 24589366	KPN_04326 has 99.5% sequence identity to 3F67 protein structure. Evidence that bacteria can utilise these metabolites/reaction.
23CTI3	Cis trans isomerization cis trans isomerization 3Z 6Z dodec dienoyl CoA	dd_3_6_coa_c --> dd6_2_coa_c	Fatty Acid Metabolism	0	1000	KPN_04340	Yes	Catalytic	-	R04756	rxn03254	-	Core	1	-	-	-	-	-	KPN_04340	1246.2	0	747.5	K01825	-	-	2	-	-	-	PMID: 17298899	-	Evidence in E. coli.
2A4H6ET	2-Amino-4-hydroxy-6-erythro-1 2 3-trihydroxypropyl	dattoo_c --> ahdt_c + h2o_c + 4.0 h_c	Carbohydrate Metabolism	0	1000	KPN_02591 or Klebsiella_pneumoniae_KSB1_9J_01694	Yes	Catalytic	-	R04639	rxn03174	-	Core	1	-	-	-	-	-	KPN_02591; Klebsiella_pneumoniae_KSB1_9J_01694	221; 274.1	3.1E-65; 2.10E-81	59.17; 191.93	K01495; K09007	-	-	2	-	-	-	-	PMID: 17032654	Evidence in S. aureus.
2C5DLH	dienelactone hydrolase	2c5mdiel_c + h2o_c <=> 2c5malac_c	Xenobiotics Biodegradation	-1000	1000	KPN_03421 or KPN_04326 or 16870_8_42_00192	Yes	Catalytic	-	R09222	rxn16084	RXN-10106	Core	1	-	-	-	-	-	KPN_03421; KPN_04326; 16870_8_42_00192	248.8; 248.8; 104.5	2.3E-73; 2.20E-73; 1.10E-29	96.4	K01061	-	-	4	-	https://doi.org/10.2210/pdb3F67/pdb	PMID: 29430379	-	PMID: 24589366	KPN_04326 has 99.5% sequence identity to 3F67 protein structure. Evidence that bacteria can utilise these metabolites/reaction.
2CLMLCMB	2-Chloromaleylacetate Carboxymethylenebutenolidase	2cldl_c + h2o_c --> 2clma_c	Xenobiotics Biodegradation	0	1000	KPN_03421 or KPN_04326 or 16870_8_42_00192	Yes	Catalytic	-	R05511	rxn03801	RXN-9857	Core	1	-	-	-	-	-	KPN_03421; KPN_04326; 16870_8_42_00192	248.8; 248.8; 104.5	2.3E-73; 2.20E-73; 1.10E-29	96.4	K01061	-	-	4	-	https://doi.org/10.2210/pdb3F67/pdb	-	-	PMID: 24589366	KPN_04326 has 99.5% sequence identity to 3F67 protein structure. Evidence that bacteria can utilise these metabolites/reaction.
2D5HMCPT	2'-deoxy-5-hydroxymethylcytidine-5'-diphosphate phosphotransferase	2d5hmcdp_c + atp_c + h_c --> 2d5hmctp_c + adp_c	Nucleotide metabolism	0	1000	KPN_02848	Yes	Catalytic	-	R00139	rxn00107	-	Core	1	-	-	-	-	-	KPN_02848	206	1.2e-60	140.73	K00940	-	-	2	-	-	PMID: 27408624	PMID: 15096615	-	Evidence in E. coli and mentioned in genome annotations/virulence genes in Klebsiella.
2DGLCNRz	2-dehydro-D-gluconate reductase (FAD)	glcn_c + fad_c <=> 2dhglcn + fadh2_c	Carbohydrate Metabolism	-1000	1000	(KPN_02084 and KPN_02083) or (Klebsiella_variicola_KSB1_9F_02242 and 16870_7_82_02751)	Yes	Catalytic	-	R01741	rxn01279	RXN-14204	Core	0.980198	-	-	-	-	-	16870_7_82_02751; KPN_02083; KPN_02084; Klebsiella_variicola_KSB1_9F_02242	841.5; 946.1; 344.6; 231.4	7.4E-253; 1.50E-284; 1.10E-102; 3.20E-68	448; 46.47	K06151; K06152	-	-	2	-	-	-	-	PMID: 27392695	Evidence from Gluconobacter oxydans.
2DGLCptspp	2-Deoxy-D-glucose transport via PEP:Pyr PTS (periplasm)	2dglc_p + pep_c --> 2doxg6p_c + pyr_c	Transport, Inner Membrane	0	1000	KPN_02762 and KPN_02333 and KPN_02335 and KPN_02763 and KPN_02334	Yes	Transport	2DGLCptspp	-	-	-	Core	0.99802	KPN_02762; KPN_02333; KPN_02335; KPN_02763; KPN_02334	98.824; 93.769; 92.226; 95.826; 93.985	59.440; 98.165; 99.648; 99.826; 99.625	b2415; b1817; b1819; b2416; b1818	iML1515	-	-	-	-	-	-	-	2	-	-	-	PMID: 27045200	-	Transport reaction for potential growth substrate/biofilm inhibiter.
2DGLCtex	2-Deoxy-D-glucose transport via diffusion (extracellular)	2dglc_e <=> 2dglc_p	Transport, Outer Membrane	-1000	1000	KPN_01445 or KPN_00282 or KPN_02636	Yes	Transport	2DGLCtex	-	-	-	Core	1	KPN_01445; KPN_00282; KPN_02636	76.471; 84.33; 76.115	101.558; 100; 101.061	b1377; b0241; b2215	iML1515	-	-	-	-	-	-	-	2	-	-	-	PMID: 27045200	-	Transport reaction for potential growth substrate/biofilm inhibiter.
2DGULRGx	2-Dehydro-L-gulonate reductase to gluconate (NADH)	2dhguln_c + h_c + nadh_c --> glcn_c + nad_c	Alternate Carbon Metabolism	0	1000	KPN_03915	Yes	Catalytic	2DGULRGx	-	-	-	Core	1	KPN_03915	86.335	99.383	b3553	iML1515	-	-	-	-	-	-	-	2	-	-	-	PMID: 30577795	-	Evidence in E. coli. Also shows potential for there to be multiple orthologs within a species.
2DGULRGy	2-Dehydro-L-gulonate reductase to gluconate (NADPH)	2dhguln_c + h_c + nadph_c --> glcn_c + nadp_c	Alternate Carbon Metabolism	0	1000	KPN_03915	Yes	Catalytic	2DGULRGy	-	-	-	Core	1	KPN_03915	86.335	99.383	b3553	iML1515	-	-	-	-	-	-	-	2	-	-	-	PMID: 30577795	-	Evidence in E. coli. Also shows potential for there to be multiple orthologs within a species.
2DHTTIM	2-dehydrotetronate isomerase	2der_c <=> 3der_c	Unassigned	-1000	1000	KPN_01602	Yes	Catalytic	-	R11722	-	-	Core	0.988119	-	-	-	-	-	KPN_01602	394.7	3.7e-118	374.53	K22131	-	-	2	-	-	PMID: 28789913	-	PMID: 27402745	Evidence in bacteria and presence of chromosomal ygb operon (catalytic protein) in Klebsiella.
2FBZHEX	2-Fluorocyclohexadiene-cis,cis-1,2-diol-1-carboxylate degradation	2fcl12d1c_c --> catechol_c + co2_c + h_c + f_c	Fluorobenzoate degradation	0	1000	-	Yes	Catalytic	-	R08122	rxn07910	-	-	-	-	-	-	-	-	-	-	-	-	-	-	-	1	-	-	PMID: 29430379	-	-	No gene-protein-rule associated with this reaction. Required for modelling 2fbz but unknown what protein catalyses this reaction (no KEGG ortholog associated with the reaction).
2FBZOR	2-fluorobenzoate oxidoreductase	2fbz_c + nadh_c + h_c + o2_c --> 2fcl12d1c_c + nad_c	Fluorobenzoate degradation	0	1000	KPN_01872 and KPN_01871 and KPN_01870	Yes	Catalytic	-	R08100	rxn07889	-	Core	0.980198	-	-	-	-	-	KPN_01872; KPN_01871; KPN_01870	734.8; 248.2; 537.5	5.7E-221; 8.70E-74; 1.00E-160	577.1; 213.43; 482.63	K05549; K05550; K05784	-	-	2	-	-	PMID: 29430379	-	PMID: 1740120	Direct evidence in Acinetobacter and indirect evidence that Klebsiella can utilise this pathway.
2FBZOR_2	2-fluorobenzoate,NADH:oxygen oxidoreductase (1,2-hydroxylating)	2fbz_c + nadh_c + h_c + o2_c --> 6fcl12d1c_c + nad_c	Fluorobenzoate degradation	0	1000	KPN_01872 and KPN_01871 and KPN_01870	Yes	Catalytic	-	R08101	rxn07890	-	Core	0.980198	-	-	-	-	-	KPN_01872; KPN_01871; KPN_01870	734.8; 248.2; 537.5	5.7E-221; 8.70E-74; 1.00E-160	577.1; 213.43; 482.63	K05549; K05550; K05784	-	-	2	-	-	PMID: 29430379	-	PMID: 1740120	Direct evidence in Acinetobacter and indirect evidence that Klebsiella can utilise this pathway.
2FBZt	2-fluorobenzoate transport (diffusion)	2fbz_e <=> 2fbz_c	Transport Outer Membrane	-1000	1000	KPN_SPONT	Yes	Transport	-	-	-	-	-	-	-	-	-	-	-	-	-	-	-	-	-	-	1	-	-	PMID: 29430379	-	-	Indirect evidence that Klebsiella can utilise this pathway.
2H3KDGH	2-hydroxy-3-keto-D-glucose Hydration	2h3kdg_c + h2o_c --> 3kglu__D_c + 2 h_c	Carbohydrate metabolism	0	1000	-	Yes	Catalytic	-	-	-	-	-	-	-	-	-	-	-	-	-	-	-	-	-	-	2	PMID: 34910566	-	-	-	-	Evidence that Klebsiella can degrade levoglucosan.
2H4O124THL	2-hydroxy-4-oxobutane-1,2,4-tricarboxylate 2,3-hydro-lyase	4o1e124tc_c + h2o_c --> 4c4h2op_c	Xenobiotics Biodegradation	0	1000	KPN_04049	Yes	Catalytic	-	R04478	rxn03089	-	Core	0.992079	-	-	-	-	-	KPN_04049	429.5	6e-129	216.6	K16515	-	-	2	-	-	-	-	PMID: 21219457	Evidence in Psuedomonas putida.
2HBUTt	2 Hydroxybutyrate transport	2hbut_e <=> 2hbut_p	Transport, Outer Membrane Porin	-1000	1000	-	Yes	Transport	-	-	-	-	-	-	-	-	-	-	-	-	-	-	-	-	-	-	2	PMID: 19187158	-	-	-	-	Transport reaction for known Klebsiella growth substrate.
2HBUTtpp	2 Hydroxybutyrate transport (periplasm)	2hbut_p <=> 2hbut_c	Transport Inner Membrane	-1000	1000	-	Yes	Transport	-	-	-	-	-	-	-	-	-	-	-	-	-	-	-	-	-	-	2	PMID: 19187158	-	-	-	-	Transport reaction for known Klebsiella growth substrate.
2HESR	2-hydroxyethyldisulfide reductase	dtgcl_c + 2.0 gthrd_c --> gthox_c + 2.0 mercpeth_c	Alternate Carbon Metabolism	0	1000	KPN_03419 or KPN_02692 or KPN_02691 or KPN_03940 or KPN_01973 or KPN_00870 or KPN_03867 or Klebsiella_pneumoniae_kppr1.contigset_02786 or KPN_04464 or Klebsiella_variicola_KSB2_3A_02496	Yes	Catalytic	2HESR	R03522	rxn06401	-	Core	1	KPN_03419; KPN_02692	83.275; 78.846	99.308; 99.0476	b2989; b2302	iML1515	KPN_02691; KPN_03940; KPN_01973; KPN_00870; KPN_03867; Klebsiella_pneumoniae_kppr1.contigset_02786; KPN_04464; Klebsiella_variicola_KSB2_3A_02496	63.9; 60.9; 102.4; 118; 112.2; 111.7; 116.5; 96.5	3.6E-17; 2.80E-16; 7.00E-29; 1.30E-33; 7.70E-32; 1.00E-31; 3.70E-33; 4.30E-27	55.03	K00799	-	-	2	-	-	PMID: 27261267	PMID: 27261267	-	Gltathione-S-transferase can be plasmid-encoded in E. coli and are chromosome encoded in Klebsiella.
2HH24DDH	2hh24dd hydratase	2hh24dd_c + h2o_c --> 4h2kpi_c	4 hydroxyphenylacetate catabolism	0	1000	KPN_04784	Yes	Catalytic	2HH24DDH	-	-	-	Core	1	KPN_04784	96.629	99.627	STM1105	STM_v1_0	-	-	-	-	-	-	-	2	-	-	PMID: 1851804	-	-	Part of the 4-hydroxyphenylacetate degradation pathway which Klebsiella is known to at least catabolise.
2HH24DDH1_copy1	2hh24dd hydratase	2hh24dd_c + h2o_c --> 24dhhed_c	Alternate Carbon Metabolism	0	1000	KPN_04784	Yes	Catalytic	-	-	-	-	Core	1	KPN_04784	96.255	99.627	ECB_04226	iECB_1328	-	-	-	-	-	-	-	2	-	-	PMID: 1851804	-	-	Part of the 4-hydroxyphenylacetate degradation pathway which Klebsiella is known to at least catabolise.
2HH24DDH1_copy2	2hh24dd hydratase	2hh24dd_c + h2o_c <=> 24dhhed_c	Alternate Carbon Metabolism	-1000	1000	KPN_04784	Yes	Catalytic	-	-	-	-	Core	1	KPN_04784	96.255	99.627	B21_04192	iB21_1397	-	-	-	-	-	-	-	2	-	-	PMID: 1851804	-	-	Part of the 4-hydroxyphenylacetate degradation pathway which Klebsiella is known to at least catabolise.
2HPTCOAT	2-hydroxycyclohepta-1,4,6-triene-1-carboxyl-CoA thioesterase	2hptcoa_c + h2o_c --> 2hptcl_c + coa_c	Alternate Carbon Metabolism	0	1000	KPN_01481	Yes	Catalytic	2HPTCOAT	-	-	-	Core	0.99802	KPN_01481	89.231	97.990	b1400	iML1515	-	-	-	-	-	-	-	2	-	-	-	PMID: 9748275	PMID: 35467424	Part of pathway for degrading phenylacetic acid in E. coli which regulates antibiotic stress responses.
2IBAH	2-iminobutanoate aminohydrolase	2ibt_c + h2o_c --> 2obut_c + nh4_c	Unassigned	0	1000	KPN_04416 or 16703_5_45_02483 or KPN_04655	Yes	Catalytic	-	R11098	-	-	Core	1	-	-	-	-	-	KPN_04416; 16703_5_45_02483; KPN_04655	181.1; 182.9; 193.8	7.6E-53; 2.10E-53; 9.70E-57	75.43	K09022	-	-	2	-	-	-	PMID: 22094463	-	Evidence in Salmonella and curated Salmonella sequence (https://www.uniprot.org/uniprot/Q7CP78) also has the same functional domain and sequence length. Only KPN_04655 (96%), KPN_04416 (75%) and 16703_5_45_02483 (73%) had reasonable sequence identities.
2IBSPONT	Spontaneous 2-iminobutanoate Conversion	2ab2e_c --> 2ibt_c	Unassigned	0	1000	KPN_SPONT	Yes	Catalytic	-	R11101	-	-	-	-	-	-	-	-	-	-	-	-	-	-	-	-	1	-	-	-	-	-	Spontaneous reaction that occurs prior to 2IBAH (R11098).
2INSD	2-Inosose dehydratase	2ins_c --> h2o_c + dkdi_c	Inositol Metabolism	0	1000	KPN_04677 or KPN_00504 or 16703_5_14_01998 or 16703_7_86_05344 or KPN_01796	No	Catalytic	2INSD	R02782; R05659	rxn02007	META:MYO-INOSOSE-2-DEHYDRATASE-RXN	Core	1	-	-	-	-	-	KPN_00504; 16703_5_14_01998; 16703_7_86_05344; KPN_01796	339.5; 327.7; 208.5; 289.9	4.9E-101; 1.90E-97; 3.20E-61; 5.60E-86	125.4	K03335	-	-	2	-	-	-	-	-	Additional gene(s) were added to the gene-protein-rule (OR statement).
2IPAH	2-iminopropanoate aminohydrolase	2iprop_c + h2o_c --> pyr_c + nh4_c	Unassigned	0	1000	KPN_04416 or 16703_5_45_02483 or KPN_04655	Yes	Catalytic	-	R11099	-	-	Core	1	-	-	-	-	-	KPN_04416; 16703_5_45_02483; KPN_04655	181.1; 182.9; 193.8	7.6E-53; 2.10E-53; 9.70E-57	75.43	K09022	-	-	2	-	-	-	PMID: 22094463	-	Evidence of catalytic protein in Salmonella.
2IPSPONT	Spontaneous 2-iminopropanoate Conversion	dhala_c --> 2iprop_c	Unassigned	0	1000	KPN_SPONT	Yes	Catalytic	-	R11100	-	-	-	-	-	-	-	-	-	-	-	-	-	-	-	-	1	-	-	-	-	-	Spontaneous reaction that occurs prior to 2IPAH (R11099).
2K4PH	2-keto-4-pentenoate hydratase	4c4h2op_c <=> 4c2o3hd_c + h2o_c	Unassigned	-1000	1000	KPN_02119 or Klebsiella_pneumoniae_INF161_04890	Yes	Catalytic	-	R04781	rxn03272	-	Core	0.99604	-	-	-	-	-	KPN_02119; Klebsiella_pneumoniae_INF161_04890	342.3; 338.3	1.2E-101; 2.10E-100	282.67	K02554	-	-	2	-	-	-	PMID: 9098055	-	Evidence in E. coli.
2KMINOI	2-keto-myo-inositol isomerase	1kdinost_c <=> 2ins_c	Carbohydrate metabolism	-1000	1000	KPN_04669	Yes	Catalytic	-	R09952	rxn16799	RXN-14178	Core	1	-	-	-	-	-	KPN_04669	262.9	5.7e-78	197.63	K06606	-	-	2	-	-	-	PMID: 19011032	-	Evidence in Salmonella.
2OAT	2-oxoglutarate aminotransferase	oaa_c + Largn_c <-- asp__L_c + pphn_c	Amino acid metabolism	-1000	0	KPN_04441 or KPN_01365	Yes	Catalytic	-	R01731	rxn01270	PREPHENATE-ASP-TRANSAMINE-RXN	Core	1	-	-	-	-	-	KPN_04441; KPN_01365	621.3; 614.7	1.5E-186; 1.50E-184	554	K00832	-	-	2	-	-	PMID: 3556217	PMID: 3907634	-	Evidence in E. coli and Klebsiella.
2OXOADOX	2-oxoadipate dehydrogenase complex (cytoplasm)	2oxoadp_c + coa_c + nad_c --> co2_c + nadh_c + glutcoa_c	Amino acid metabolism	0	1000	(KPN_00733 and KPN_00120) or Klebsiella_pneumoniae_KSB2_1C_04030 or KPN_00732	Yes	Catalytic	-	R01933	rxn01418	2-KETO-ADIPATE-DEHYDROG-RXN	Core	1	-	-	-	-	-	KPN_00733; KPN_00120; Klebsiella_pneumoniae_KSB2_1C_04030; KPN_00732	639.1; 660.7; 601.4; 963.0	1E-191; 3.00E-198; 2.70E-180; 3.8e-289	452.73; 465.17; 465.17; 1132.63	K00658; K00382; K00382; K15791	-	-	2	-	-	-	PMID: 9677295	-	Evidence in E. coli (protein structure) suggesting this reaction can also occur in Bacteria.
2PAHL	2-phenylacetamide hydro-lyase (nitrile-forming)	pan_c + h2o_c <=> pad_c	Styrene Degradation	-1000	1000	Klebsiella_variicola_KSB2_3A_02578 and Klebsiella_variicola_KSB2_3A_02579	Yes	Catalytic	-	R07854	rxn07644	-	Accessory	0.152475	-	-	-	-	-	Klebsiella_variicola_KSB2_3A_02578; Klebsiella_variicola_KSB2_3A_02579	359.1; 293.2	5.7E-107; 3.80E-87	257.1; 145.07	K01721; K20807	-	-	2	-	-	-	-	PMID: 2659343	Evidence in bacteria.
2PGt6pp	D Glycerate 2 phosphate phosphate antiporter periplasm	2pg_p + pi_c --> 2pg_c + pi_p	Transport, Inner Membrane	0	1000	KPN_01724	Yes	Transport	2PGt6pp	-	rxn05474	-	Accessory	0.80396	KPN_01724	91.361	99.785	STM2399	STM_v1_0	-	-	-	-	-	-	-	2	-	-	-	PMID: 18296637	-	Transport reaction for substrate that can be simulated by the model.
2PGtex	D Glycerate 2 phosphate transport via diffusion extracellular to periplasm	2pg_e <=> 2pg_p	Transport Outer Membrane Porin	-1000	1000	KPN_00282 or KPN_00956 or KPN_01445 or KPN_02636	Yes	Transport	2PGtex	-	-	-	Core	1	KPN_00282; KPN_00956; KPN_01445; KPN_02636	84.615; 60.8; 78.182; 75.897	100; 101.078; 100; 103.448	STM0320; STM0999; STM1473; STM2267	STM_v1_0	-	-	-	-	-	-	-	2	-	-	-	PMID: 18296637	-	Transport reaction for substrate that can be simulated by the model.
2PHACTE	Phenylacetyl CoA thioesterase	2hphaccoa_c + h2o_c --> 2hyoxplac_c + coa_c + 5.0 h_c	Aromatic Acid Breakdown	0	1000	KPN_01477	Yes	Catalytic	2PHACTE	-	-	-	Core	0.99802	KPN_01477	76.259	98.582	BWG_RS06785	iBWG_1329	-	-	-	-	-	-	-	2	-	-	PMID: 29430379	-	PMID: 26538563	Structural evidence in S. pneumoniae and genomic evidence in Klebsiella.
34DHALDD	Aldehyde dehydrogenase 3 4 dihydroxyphenylacetaldehyde NAD	34dhpac_c + h2o_c + nad_c --> 34dhpha_c + 2.0 h_c + nadh_c	Aromatic Acid Breakdown	0	1000	KPN_01455 or 16852_1_74_04792	Yes	Catalytic	34DHALDD	R03300	rxn02364	RXN6666-5	Core	0.99604	KPN_01455	85.686	99.802	ECW_m1519	iEC1364_W	16852_1_74_04792	735.5	4.2e-221	688.07	K00146	-	-	2	-	-	-	PMID: 9043126	-	Evidence of catalytic protein in E. coli.
34DHOXPEGOX	3,4-Dihydroxyphenylethyleneglycol NAD+ oxidoreductase	h_c + nadh_c + 34dhmald_c <=> nad_c + 34dhoxpeg_c	Tyrosine metabolism	-1000	1000	Klebsiella_variicola_INF336_05720 or KPN_01952 or KPN_02199 or KPN_01853 or KPN_03491	Yes	Catalytic	-	R04880	rxn03333	RXN-10911	Core	1	-	-	-	-	-	Klebsiella_variicola_INF336_05720; KPN_01952; KPN_02199; KPN_01853; KPN_03491	690.6; 713.3; 1427.7; 424.2; 559.9	5.1E-207; 7.00E-214; 0; 1.30E-126; 1.20E-167	632.17; 632.17; 645.4; 336.3; 522	K00121; K00121; K04072; K13953; K13954	-	-	2	-	-	-	PMID: 2695398	-	Evidence in E. coli.
34DHPACDO	3 4 dihydroxyphenylacetate 2 3 dioxygenase	34dhpacet_c + o2_c --> 5cmhmsa_c + h_c	4 hydroxyphenylacetate catabolism	0	1000	KPN_04786	Yes	Catalytic	34DHPACDO	R03303	rxn02366	META:1.13.11.15-RXN	Core	1	KPN_04786	97.173	98.951	STM1103	STM_v1_0	-	-	-	-	-	-	-	2	-	-	PMID: 1851804	-	-	Part of the 4-hydroxyphenylacetate degradation pathway which Klebsiella is known to at least catabolise.
34PHACTE	Phenylacetyl CoA thioesterase	34dhphaccoa_c --> 34dhpac_c + coa_c + 2.0 h_c	Aromatic Acid Breakdown	0	1000	KPN_01477	Yes	Catalytic	34PHACTE	-	-	-	Core	0.99802	KPN_01477	76.259	98.582	BWG_RS06785	iBWG_1329	-	-	-	-	-	-	-	2	-	-	PMID: 29430379	-	PMID: 26538563	Structural evidence in S. pneumoniae and genomic evidence in Klebsiella.
35DB4HBNAH	3,5-dibromo-4-hydroxybenzonitrile aminohydrolase	bxynil_c + 2 h2o_c + h_c <=> 35db4hbz_c + nh4_c	Fluorobenzoate degradation	0	1000	K_variicola_variicola_F2R9T_03207	Yes	Catalytic	-	R04349	rxn03021	3.5.5.6-RXN	Accessory	0.013861	-	-	-	-	-	K_variicola_variicola_F2R9T_03207	252.2	1.4e-74	-	K20806	-	-	2	PMID: 3530133	-	-	-	-	Catalytic reaction is associated with Klebsiella growth substrate. No threshold was associated with the KEGG ortholog so used the most significant sequence. K_variicola_variicola_F2R9T_03207 already produced a significant hit to a generic nitrilase (K01501) so the catalytic mechanism for the included gene is at least correct.
35DB4HBNH	3,5-dibromo-4-hydroxybenzamide Nitrile Hydratase	bxynil_c + h2o_c --> 35dv4hba_c	Fluorobenzoate degradation	0	1000	Klebsiella_variicola_KSB2_3A_02578 and Klebsiella_variicola_KSB2_3A_02579	Yes	Catalytic	-	R07780	rxn07594	-	Accessory	0.152475	-	-	-	-	-	Klebsiella_variicola_KSB2_3A_02578; Klebsiella_variicola_KSB2_3A_02579	359.1; 293.2	5.7E-107; 3.80E-87	257.1; 145.07	K01721; K20807	-	-	2	PMID: 3530133	-	-	-	-	Catalytic reaction is associated with Klebsiella growth substrate.
35PHACTE	Phenylacetyl CoA thioesterase	35dhphaccoa_c + h2o_c --> 35dhpha_c + coa_c + 4.0 h_c	Aromatic Acid Breakdown	0	1000	KPN_01477	Yes	Catalytic	35PHACTE	-	-	-	Core	0.99802	KPN_01477	76.259	98.582	BWG_RS06785	iBWG_1329	-	-	-	-	-	-	-	2	-	-	PMID: 29430379	-	PMID: 26538563	Structural evidence in S. pneumoniae and genomic evidence in Klebsiella.
3AMACHYD	3-aminoacrylate hydrolase	3amac_c + h_c + h2o_c --> msa_c + nh4_c	Nucleotide Salvage Pathway	0	1000	KPN_01035	Yes	Catalytic	-	R09983	rxn16829	RXN0-6452	Core	0.99802	-	-	-	-	-	KPN_01035	369.1	2.2e-110	216.53	K09023	-	-	2	-	-	PMID: 20400551	PMID: 20400551	-	Indirect evidence of the Rut operon in Klebsiella but direct evidence in E. coli and Salmonella.
3BZOR	3-Benzoate Oxidoreduction	bz_c + h2o_c --> 3hbz_c + h_c	Xenobiotics biodegradation	0	1000	KPN_SPONT	Yes	Catalytic	-	R01427	rxn01040	-	-	-	-	-	-	-	-	-	-	-	-	-	-	-	1	-	-	-	-	-	Required for 3HBNO. Incomplete evidence of this reaction but evidence of following reactions in Klebsiella.
3C2DLH	dienelactone hydrolase	3c2diel_c + h2o_c --> 3c2malac_c	Xenobiotics Biodegradation	0	1000	KPN_03421 or KPN_04326 or 16870_8_42_00192	Yes	Catalytic	-	R09220	rxn16082	RXN-10107	Core	1	-	-	-	-	-	KPN_03421; KPN_04326; 16870_8_42_00192	248.8;248.8;104.5	2.3E-73;2.20E-73;1.10E-29	96.4	K01061	-	-	4	-	https://doi.org/10.2210/pdb3F67/pdb	-	-	PMID: 24589366	KPN_04326 has 99.5% sequence identity to 3F67 protein structure. Evidence that bacteria can utilise these metabolites/reaction.
3CCCMD	3-Chloro-cis,cis-muconate degradation	3clccmuac_c --> 4meb2e4o_c + cl_c + co2_c + h_c	Xenobiotics Biodegradation	0	1000	KPN_01875	Yes	Catalytic	-	R05390	rxn03691	-	Core	0.994059	-	-	-	-	-	KPN_01875	568.5	1.7e-170	352.27	K01856	-	-	2	-	-	-	-	PMID: 3609743	Protein evidence in Pseudomonas putida. Protoanemonin is a plant toxin (not produced by bacteria but possibly degraded).
3D4PDECL	3-dehydro-4-phospho-D-erythronate carboxy-lyase	3d4per_c <=> dhap_c + co2_c + 2.0 h_c	Unassigned	-1000	1000	KPN_01603 or K_quasi_quasi_01A030T_02469	Yes	Catalytic	-	R11717	-	-	Core	0.984158	-	-	-	-	-	KPN_01603; K_quasi_quasi_01A030T_02469	306; 301.5	2.3E-91; 5.90E-90	178.17	K22130	-	-	2	-	-	-	PMID: 27402745	-	Evidence in E. coli.
3DHTT4K	3-dehydrotetronate 4-kinase	atp_c + 3der_c + h_c <=> adp_c + 3d4per_c	Unassigned	-1000	1000	KPN_01604 or K_quasi_quasi_01A030T_02468	Yes	Catalytic	-	R11707	-	-	Core	0.974257	-	-	-	-	-	KPN_01604; K_quasi_quasi_01A030T_02468	615.8; 561	8E-185; 3.30E-168	309.43	K21948	-	-	2	-	-	PMID: 28789913	-	PMID: 27402745	Evidence in bacteria and presence of chromosomal ygb operon (catalytic protein) in Klebsiella.
3FBZOR	3-fluorobenzoate,NADH:oxygen oxidoreductase (1,2-hydroxylating)	3fbz_c + nadh_c + h_c + o2_c --> 3fcl12d1c_c + nad_c	Fluorobenzoate degradation	0	1000	KPN_01872 and KPN_01871 and KPN_01870	Yes	Catalytic	-	R08108	rxn07896	-	Core	0.980198	-	-	-	-	-	KPN_01872; KPN_01871; KPN_01870	734.8; 248.2; 537.5	5.7E-221; 8.70E-74; 1.00E-160	577.1; 213.43; 482.63	K05549; K05550; K05784	-	-	2	-	-	PMID: 29430379	-	PMID: 1740120	Evidence in Acinetobacter and literature suggesting Klebsiella can utilise this pathway.
3FBZOR_2	3-fluorobenzoate,NADH:oxygen oxidoreductase (1,2-hydroxylating)	3fbz_c + nadh_c + h_c + o2_c --> 5fcl12d1c_c + nad_c	Fluorobenzoate degradation	0	1000	KPN_01872 and KPN_01871 and KPN_01870	Yes	Catalytic	-	R08109	rxn07897	-	Core	0.980198	-	-	-	-	-	KPN_01872; KPN_01871; KPN_01870	734.8; 248.2; 537.5	5.7E-221; 8.70E-74; 1.00E-160	577.1; 213.43; 482.63	K05549; K05550; K05784	-	-	2	-	-	PMID: 29430379	-	PMID: 1740120	Evidence in Acinetobacter and literature suggesting Klebsiella can utilise this pathway.
3FBZt	3-fluorobenzoate transport (diffusion)	3fbz_e <=> 3fbz_c	Transport Outer Membrane	-1000	1000	KPN_SPONT	Yes	Transport	-	-	-	-	-	-	-	-	-	-	-	-	-	-	-	-	-	-	2	PMID: 34910566	-	-	-	-	Transport reaction for known Klebsiella growth substrate.
3FCCOR	3-fluorocatechol:oxygen 1,2-oxidoreductase	3fcc_c + o2_c --> 2fccm_c	Fluorobenzoate degradation	0	1000	KPN_01873	Yes	Catalytic	-	R08114	rxn07902	RXN-10118	Core	0.994059	-	-	-	-	-	KPN_01873	408	1.1e-121	345.67	K03381	-	-	2	-	-	PMID: 29430379	-	PMID: 3170486	Evidence in Acinetobacter and literature suggesting Klebsiella can utilise this pathway.
3H3HEX	3-hydroxy-3-(4-methylpent-3-en-1-yl)glutaryl-CoA acetate-lyase (7-methyl-3-oxooct-6-enoyl-CoA-forming)	3h3ihexgcoa_c --> 7m3o7ncoa_c + ac_c + h_c	Geraniol Degradation	0	1000	16703_7_36_05045 or K_variicola_tropicalensis_CDC4241-71_03905	Yes	Catalytic	-	R08090	rxn07879	4.1.3.26-RXN	Accessory	0.00396	-	-	-	-	-	16703_7_36_05045; K_variicola_tropicalensis_CDC4241-71_03905	374.4; 344.6	1.6E-111; 1.70E-102	144.13	K01640	-	-	2	-	-	-	-	PMID: 16330546	Protein structure from Bacillus (1YDO) was compared all sequences and shown to have the same functional domain (PF00682.19) according to pfam-scan. Sequences had 39-48% sequence identity but most likely the same protein (low identity as not closely related species).
3H5MH4ECHL	3-hydroxy-5-methylhex-4-enoyl-CoA hydro-lyase	5mh24dcoa_c + h2o_c --> 3h5mh4ecoa_c	Geraniol Degradation	0	1000	KPN_01475 or KPN_01474 or 16780_6_39_00662 or KPN_02723 or KPN_04340	Yes	Catalytic	-	R08093	rxn07882	RXN-11919	Core	1	-	-	-	-	-	KPN_01475; KPN_01474; 16780_6_39_00662; KPN_02723; KPN_04340	252.1; 273.7; 234; 994.5; 1246.2	2.8E-74; 7.30E-81; 8.70E-69; 9.90E-299; 0	222.7; 222.7; 222.7; 809.37; 747.5	K01692; K01692; K01692; K01782; K01825	-	-	2	-	-	-	-	PMID: 25695631	Evidence in Mycobacterium. Geraniol is produced by plants and can be used to increase antibiotic suspectibility in E. coli and Salmonella.
3H5MH4ECOX	3-hydroxy-5-methylhex-4-enoyl-CoA Oxidoreductase	3h5mh4ecoa_c + nad_c --> 5m3o4hcoa_c + nadh_c + h_c	Geraniol Degradation	0	1000	KPN_02723 or KPN_04340	Yes	Catalytic	-	R08094	rxn07883	-	Core	1	-	-	-	-	-	KPN_02723; KPN_04340	994.5; 1246.2	9.9E-299; 0	809.37; 747.5	K01782; K01825	-	-	2	-	-	-	-	PMID: 25695631	Evidence in Mycobacterium. Geraniol is produced by plants and can be used to increase antibiotic suspectibility in E. coli and Salmonella.
3HAOR	3-Hydroxyoctodecanoyl-ACP NADP oxidoreductase	h_c + nadph_c + 3oodACP_c <=> nadp_c + 3hodACP_c	Lipid Metabolism	-1000	1000	KPN_01694	Yes	Catalytic	3HAOR	-	rxn05461	-	Accessory	0.782178	Klebsiella_pneumoniae_KSB2_1C_04035	99.605	99.606	VK055_2301	iKp1289	KPN_01694	331.1	2.5e-98	273.47	K00059	-	-	4	-	PMID: 33388594	-	PMID: 33388594	-	Klebsiella structure available for fabG_2 (6T6P) and has 32% Seq identity to Klebsiella_pneumoniae_KSB2_1C_04035. Corresponding KO is K00059 which this sequence has a bit score of 254.9/273.47. Structure corresponds to KPN_01694 in the pangenome dataset (N=399) which has a significant hit to K00059. Therefore iKp1289 wasn't used for this gene-protein-rule and replaced with the sequence from the K…
3HBCOAHL	3-hydroxyisobutyryl-CoA hydrolase	3hibutcoa_c + h2o_c --> 3hmp_c + coa_c + h_c	Valine Leucine and Isoleucine Metabolism	0	1000	16780_6_39_00662 or Klebsiella_pneumoniae_INF334_04443	Yes	Catalytic	3HBCOAHL	R05064	rxn03433	-	Accessory	0.029703	16780_6_39_00662; Klebsiella_pneumoniae_INF334_04443	70.27; 87.984	99.615; 99.614	ECNA114_4209; ECNA114_4425	iECNA114_1301	-	-	-	-	-	-	-	2	-	-	-	-	PMID: 27727485	Reaction involves human metabolites. Evidence in Sinorhizobium for nitrogen fixation.
3HBNO	3-hydroxybenzoate NADH Oxidoreductase (6-hydroxylating)	3hbz_c + o2_c + nadh_c + h_c --> 25dhb_c + nad_c + h2o_c	Xenobiotics Biodegradation	0	1000	Klebsiella_variicola_INF154_01618	Yes	Catalytic	-	R02589	rxn01884	3-HYDROXYBENZOATE-6-MONOOXYGENASE-RXN	Accessory	0.011881	-	-	-	-	-	Klebsiella_variicola_INF154_01618	589.8	4.1e-177	447.27	K22270	-	-	4	-	PMID: 7729672	-	-	-	Evidence of the catalytic protein in Klebsiella.
3HBZCT	3-hydroxybenzoyl-CoA thioesterase	3hbzcoa_c + h2o_c --> 3hbz_c + coa_c	Lipopolysaccharide Biosynthesis / Recycling	0	1000	KPN_00615	Yes	Catalytic	3HBZCT	-	-	-	Core	0.99802	KPN_00615	82.482	99.275	b0597	iML1515	-	-	-	-	-	-	-	2	-	-	PMID: 2256782	-	-	Evidence of catalytic pathway in Klebsiella (for reaction end product).
3HOPCD	3-hydroxypimeloyl-CoA dehydrogenase	nad_c + 3hpimcoa_c <=> h_c + nadh_c + 3opimcoa_c	Aromatic Compound degradation	-1000	1000	KPN_02723 or KPN_04340	Yes	Catalytic	-	R05305	rxn03617	1.1.1.259-RXN	Core	1	-	-	-	-	-	KPN_02723; KPN_04340	994.5; 1246.2	9.9E-299; 0	809.37; 747.5	K01782; K01825	-	-	2	-	-	-	PMID: 17298899	-	Evidence in E. coli.
3HOXPACt2pp	HPA permease	3hoxpac_p + h_p --> 3hoxpac_c + h_c	Aromatic Acid Breakdown	0	1000	HMPHIOOD_04460 or KPN_04782	Yes	Transport	3HOXPACt2pp	-	-	-	Core	1	HMPHIOOD_04460; KPN_04782	90.393; 86.414	99.782; 99.117	B21_04190; SFV4378	iB21_1397; iSFV_1184	-	-	-	-	-	-	-	2	PMID: 28181409	-	-	-	-	Transport reaction for known Klebsiella growth substrate.
3hoxpactex	3 hydroxyphenylacetic acid transport via diffusion extracellular to periplasm	3hoxpac_e <=> 3hoxpac_p	Transport, Outer Membrane Porin	-1000	1000	KPN_00282 or KPN_00956 or KPN_01445 or KPN_02636	Yes	Transport	3hoxpactex	-	-	-	Core	1	KPN_00282; KPN_01445; KPN_02636	84.33; 76.667; 78.515	100; 101.299; 100	APECO1_RS01370; APECO1_RS07795; APECO1_RS12365	iAPECO1_1312	-	-	-	-	-	-	-	2	-	-	PMID: 1851804	-	-	Evidence that Klebsiella can catabolize this metabolite which implies it can be imported into the cell. Corresponds to an OMP porin which is known to have four-five genes in the gene-protein-rule (Eg: 23CAMPtex). KPN_00956 (corresponding to ompF) does not have an ortholog in E. coli but does have one in Salmonella (Eg: 2PGtex). Therefore the missing gene has been included into the gene-protein-ru…
3HPADHi	3-Hydroxypropanal Dehydrogenase	3hppnl_c + h2o_c + nad_c --> 3hpp_c + 2.0 h_c + nadh_c	Alternate Carbon Metabolism	0	1000	KPN_01018	Yes	Catalytic	3HPADHi	-	-	-	Core	0.99604	KPN_01018	83.232	99.798	b1300	iML1515	-	-	-	-	-	-	-	2	-	-	https://doi.org/10.1007/s12257-015-0166-1	-	-	Evidence of catalytic pathway in Klebsiella (industrial).
3HPAOX	HPA monooxygenase	3hoxpac_c + nadh_c + o2_c --> 34dhpha_c + h2o_c + nad_c	Aromatic Acid Breakdown	0	1000	KPN_04779 and KPN_04780	Yes	Catalytic	3HPAOX	R03299	rxn02363	-	Core	1	KPN_04779; KPN_04780	85.294; 96.346	99.415; 99.808	EcolC_3711; EcolC_3710	iEcolC_1368	-	-	-	-	-	-	-	2	-	-	PMID: 29430379	-	-	Genomic evidence of pathway in Klebsiella.
3HPPtex	3-hydroxypropionate transport via diffusion (extracellular to periplasm)	3hpp_e <=> 3hpp_p	Transport, Outer Membrane Porin	-1000	1000	KPN_01445 or KPN_00282 or KPN_02636	Yes	Transport	3HPPtex	-	rxn29193	TRANS-RXN0-465	Core	1	KPN_01445; KPN_02636; KPN_00282	76.471; 76.115; 84.33	101.558; 101.06; 100	b1377; b0929; b2215; b0241	iML1515	-	-	-	-	-	-	-	2	-	-	PMID: 31179279	-	-	Transport reaction for substrate that can be simulated by the model.			Same reaction as IPPMIa but with additional proteins and the alpha form of 2-Isopropylmalate. Alpha form has a different chemical formula to beta version, so not the metabolite (ie: not chiral/stereoisomers).
3HPPtpp	3-hydroxypropionate transport via proton symport (periplasm)	3hpp_c + h_c --> 3hpp_p + h_p	Transport Inner Membrane	0	1000	-	Yes	Transport	3HPPtpp	-	-	-	-	-	-	-	-	-	-	-	-	-	-	-	-	-	1	-	-	PMID: 31179279	-	-	Transport reaction for substrate that can be simulated by the model. No gene sequence associated with the reaction.
3IPMHL	(2R,3S)-3-isopropylmalate hydro-lyase (2-isopropylmaleate-forming)	3c2hmp_c + 2.0 h_c <=> a2ippm_c	Carbohydrate metabolism	-1000	1000	(K_quasi_quasi_18A069_01744 and K_quasi_quasi_18A069_01743) or (16870_8_84_04763 and 16870_8_84_04762) or (KPN_00078 and KPN_00077)	Yes	Catalytic	-	R10170	rxn12193	RXN-13163	Core	1	-	-	-	-	-	K_quasi_quasi_18A069_01744; 16870_8_84_04763; KPN_00078; K_quasi_quasi_18A069_01743; 16870_8_84_04762; KPN_00077	571.5; 572.8; 646.9; 233.9; 220; 303.9	3.2E-171; 1.30E-171; 4.70E-194; 4.30E-69; 7.30E-65; 1.90E-90	455.07; 131.33	K01703; K01704	-	-	2	-	-	-	PMID: 24657929	PMID: 24657929	Evidence in bacteria.
3KDGOx	3-keto-D-glucose Oxidation	3kglu__D_c + nadh_c + h_c --> glc__D_c + nad_c	Carbohydrate metabolism	0	1000	-	Yes	Catalytic	-	-	-	-	-	-	-	-	-	-	-	-	-	-	-	-	-	-	2	PMID: 34910566	-	-	-	-	Evidence that Klebsiella can degrade metabolite the pathway is associated with.
3KGK	3-keto-L-gulonate kinase	3dhguln_c + atp_c --> 3dhgulnp_c + adp_c + h_c	Alternate Carbon Metabolism	0	1000	16703_5_14_02281	Yes	Catalytic	3KGK	R07127	rxn04930	RXN0-704	Accessory	0.148515	16703_5_14_02281	81.653	98.805	b3580	iML1515	-	-	-	-	-	-	-	2	-	-	-	PMID: 11741871	-	Evidence in E. coli.
3KLGC	3-keto-levoglucosan conversion	3klevoglu_c + h_c --> 2h3kdg_c	Carbohydrate metabolism	0	1000	-	Yes	Catalytic	-	-	-	-	-	-	-	-	-	-	-	-	-	-	-	-	-	-	2	PMID: 34910566	-	-	-	-	Evidence that Klebsiella can degrade metabolite the pathway is associated with.
3MBZALDH	Benzyl alcohol dehydrogenase	nad_c + 3mbzalc_c --> h_c + nadh_c + 3mbzald_c	Toluene Pathway	0	1000	Klebsiella_variicola_KSB2_3A_05265 or KPN_01945	Yes	Catalytic	-	R05347	rxn03649	RXN-8580	Accessory	0.944554	-	-	-	-	-	Klebsiella_variicola_KSB2_3A_05265; KPN_01945	547.2; 506.8	4E-164; 7.70E-152	374.83	K00055	-	-	2	PMID: 28181409	-	PMID: 19187158	-	PMID: 11673437	Evidence of being plasmid-encoded in Pseudomonas and that Klebsiella can degrade xylene.
3MBZDH	Benzaldehyde dehydrogenase	h2o_c + nad_c + 3mbzald_c --> 2.0 h_c + nadh_c + m_tol_c	Xenobiotic Biodegradation	0	1000	KPN_01919	Yes	Catalytic	-	R05664	rxn03935	-	Core	0.99802	-	-	-	-	-	KPN_01919	627.8	2.3e-188	664.37	K00141	-	-	2	PMID: 28181409	-	PMID: 19187158	-	-	Evidence that Kp can breakdown xylene. Although KEGG ortholog hit was significant it is just below the threshold. It was included however as this sequence has no other significant hits.
3MCCAT	3-methylcrotonyl-CoA C-acyltransferase	5m3o4hcoa_c + coa_c --> 3mb2coa_c + accoa_c	Geraniol Degradation	0	1000	KPN_01540 or 16870_8_36_00858 or KPN_01478	Yes	Catalytic	-	R08095	rxn07884	RXN-11921	Core	0.99802	-	-	-	-	-	KPN_01540; 16870_8_36_00858; KPN_01478	557.9; 548.2; 554.6	3.3E-167; 2.90E-164; 3.30E-166	503.73	K00632	-	-	2	-	-	-	-	PMID: 25695631	Evidence in Mycobacterium. Geraniol is produced by plants and can be used to increase antibiotic suspectibility in E. coli and Salmonella.
3MSCH	3-Methylsalicylate hydroxylase	msial_c + o2_c + nadh_c + h_c <=> 3mcat_c + nad_c + co2_c + h2o_c	Xenobiotics Biodegradation	-1000	1000	Klebsiella_variicola_INF154_01618	Yes	Catalytic	-	R06915	rxn04724	-	Accessory	0.011881	-	-	-	-	-	Klebsiella_variicola_INF154_01618	389.1	7.5e-116	316.37	K00480	-	-	2	-	-	-	-	PMID: 1993181	Plasmid encoded is Pseudomonas putida.
3MTPCOAL	3-(methylthio)propanoate CoA ligase	atp_c + mtpp_c + coa_c + 4.0 h_c --> amp_c + ppi_c + mtppcoa_c	Energy Metabolism	0	1000	KPN_01128	Yes	Catalytic	-	R10820	-	-	Core	1	-	-	-	-	-	KPN_01128	807.4	1.4e-242	802.07	K20034	-	-	2	-	-	-	-	PMID: 21562561	Evidence in marine bacteria.
3MXN3D	3-methylxanthine Methylxanthine N3-demethylase	3mxan_c + nadph_c + o2_c + h_c --> xan_c + nadp_c + fald_c + h2o_c	Xenobiotics Biodegradation	0	1000	Klebsiella_pneumoniae_KSB2_1B_04894	Yes	Catalytic	-	R07967	rxn07757	RXN-13109	Accessory	0.007921	-	-	-	-	-	Klebsiella_pneumoniae_KSB2_1B_04894	673.4	1.1e-202	652.83	K21723	-	-	2	-	-	-	-	PMID: 22328667	Protein evidence in bacteria and Pseudomonas putida. Degradation pathway.
3NTD2pp_1	3'-nucleotidase (UMP) (periplasm)	3dhguln_c + 3ump_p + atp_c + h2o_p --> 3dhgulnp_c + adp_c + h_c + pi_p + uri_p	Nucleotide metabolism	0	1000	KPN_04607	Yes	Catalytic	3NTD2pp_1	-	-	-	Core	1	KPN_04607	86.399	99.846	ECIAI1_4447	iECIAI1_1343	-	-	-	-	-	-	-	2	-	-	-	PMID: 3005231; PMID: 15489502	-	Evidence in E. coli.
3NTYROXDApp	3 Nitrotyramine oxygen oxidoreductase deaminating flavin containing periplasm	3ntym_p + h2o_p + o2_p --> 4h3npacald_p + h2o2_p + nh4_p	Aromatic Acid Breakdown	0	1000	KPN_01467	Yes	Catalytic	3NTYROXDApp	-	-	-	Core	0.99802	KPN_01467	84.78	99.074	BWG_RS06735	iBWG_1329	-	-	-	-	-	-	-	2	-	-	PMID: 12021246	-	-	Implicated nitrogen source in Klebsiella (mouse model).
3OAR100	3-oxoacyl-[acyl-carrier-protein] reductase (n-C10:0)	3odecACP_c + h_c + nadph_c <=> 3hdecACP_c + nadp_c	Cell Envelope Biosynthesis	-1000	1000	KPN_01091 or KPN_01694 or K_pneumoniae_SB617_05105 or Klebsiella_variicola_KSB2_3A_03791 or K_quasi_quasi_SB98_01279 or 16852_1_14_05088 or K_quasivariicola_08A119_03708 or 16852_1_20_00391 or KPN_00827 or KPN_00620 or KPN_03338 or K_variicola_variicola_F2R9T_02213 or Klebsiella_pneumoniae_INF144_03589	No	Catalytic	3OAR100	R04534	rxn05338	RXN-9528	Core	1	-	-	-	-	-	KPN_01694; K_pneumoniae_SB617_05105; Klebsiella_variicola_KSB2_3A_03791; K_quasi_quasi_SB98_01279; 16852_1_14_05088; K_quasivariicola_08A119_03708; 16852_1_20_00391; KPN_00827; KPN_00620; KPN_03338; K_variicola_variicola_F2R9T_02213; Klebsiella_pneumoniae_INF144_03589	331.1; 283.2; 302.1; 281.6; 296.8; 289.7; 295.7; 282.3; 294.7; 273.6; 280.4; 274.1	2.5E-98; 8.30E-84; 1.60E-89; 2.60E-83; 6.40E-88; 8.70E-86; 1.30E-87; 1.60E-83; 2.80E-87; 6.80E-81; 6.10E-83; 4.70E-81	273.47	K00059	-	-	2	-	-	-	-	-	Additional gene(s) were added to the gene-protein-rule (OR statement).
3OAR120	3-oxoacyl-[acyl-carrier-protein] reductase (n-C12:0)	3oddecACP_c + h_c + nadph_c <=> 3hddecACP_c + nadp_c	Cell Envelope Biosynthesis	-1000	1000	KPN_01091 or KPN_01694 or K_pneumoniae_SB617_05105 or Klebsiella_variicola_KSB2_3A_03791 or K_quasi_quasi_SB98_01279 or 16852_1_14_05088 or K_quasivariicola_08A119_03708 or 16852_1_20_00391 or KPN_00827 or KPN_00620 or KPN_03338 or K_variicola_variicola_F2R9T_02213 or Klebsiella_pneumoniae_INF144_03589	No	Catalytic	3OAR120	R04964	rxn05340	RXN-9532	Core	1	-	-	-	-	-	KPN_01694; K_pneumoniae_SB617_05105; Klebsiella_variicola_KSB2_3A_03791; K_quasi_quasi_SB98_01279; 16852_1_14_05088; K_quasivariicola_08A119_03708; 16852_1_20_00391; KPN_00827; KPN_00620; KPN_03338; K_variicola_variicola_F2R9T_02213; Klebsiella_pneumoniae_INF144_03589	331.1; 283.2; 302.1; 281.6; 296.8; 289.7; 295.7; 282.3; 294.7; 273.6; 280.4; 274.1	2.5E-98; 8.30E-84; 1.60E-89; 2.60E-83; 6.40E-88; 8.70E-86; 1.30E-87; 1.60E-83; 2.80E-87; 6.80E-81; 6.10E-83; 4.70E-81	273.47	K00059	-	-	2	-	-	-	-	-	Additional gene(s) were added to the gene-protein-rule (OR statement).
3OAR140	3-oxoacyl-[acyl-carrier-protein] reductase (n-C14:0)	3omrsACP_c + h_c + nadph_c <=> 3hmrsACP_c + nadp_c	Cell Envelope Biosynthesis	-1000	1000	KPN_01091 or KPN_01694 or K_pneumoniae_SB617_05105 or Klebsiella_variicola_KSB2_3A_03791 or K_quasi_quasi_SB98_01279 or 16852_1_14_05088 or K_quasivariicola_08A119_03708 or 16852_1_20_00391 or KPN_00827 or KPN_00620 or KPN_03338 or K_variicola_variicola_F2R9T_02213 or Klebsiella_pneumoniae_INF144_03589	No	Catalytic	3OAR140	R04566	rxn05342	RXN-9536	Core	1	-	-	-	-	-	KPN_01694; K_pneumoniae_SB617_05105; Klebsiella_variicola_KSB2_3A_03791; K_quasi_quasi_SB98_01279; 16852_1_14_05088; K_quasivariicola_08A119_03708; 16852_1_20_00391; KPN_00827; KPN_00620; KPN_03338; K_variicola_variicola_F2R9T_02213; Klebsiella_pneumoniae_INF144_03589	331.1; 283.2; 302.1; 281.6; 296.8; 289.7; 295.7; 282.3; 294.7; 273.6; 280.4; 274.1	2.5E-98; 8.30E-84; 1.60E-89; 2.60E-83; 6.40E-88; 8.70E-86; 1.30E-87; 1.60E-83; 2.80E-87; 6.80E-81; 6.10E-83; 4.70E-81	273.47	K00059	-	-	2	-	-	-	-	-	Additional gene(s) were added to the gene-protein-rule (OR statement).
3OAR160	3-oxoacyl-[acyl-carrier-protein] reductase (n-C16:0)	3opalmACP_c + h_c + nadph_c <=> 3hpalmACP_c + nadp_c	Cell Envelope Biosynthesis	-1000	1000	KPN_01091 or KPN_01694 or K_pneumoniae_SB617_05105 or Klebsiella_variicola_KSB2_3A_03791 or K_quasi_quasi_SB98_01279 or 16852_1_14_05088 or K_quasivariicola_08A119_03708 or 16852_1_20_00391 or KPN_00827 or KPN_00620 or KPN_03338 or K_variicola_variicola_F2R9T_02213 or Klebsiella_pneumoniae_INF144_03589	No	Catalytic	3OAR160	R04543	rxn05336	-	Core	1	-	-	-	-	-	KPN_01694; K_pneumoniae_SB617_05105; Klebsiella_variicola_KSB2_3A_03791; K_quasi_quasi_SB98_01279; 16852_1_14_05088; K_quasivariicola_08A119_03708; 16852_1_20_00391; KPN_00827; KPN_00620; KPN_03338; K_variicola_variicola_F2R9T_02213; Klebsiella_pneumoniae_INF144_03589	331.1; 283.2; 302.1; 281.6; 296.8; 289.7; 295.7; 282.3; 294.7; 273.6; 280.4; 274.1	2.5E-98; 8.30E-84; 1.60E-89; 2.60E-83; 6.40E-88; 8.70E-86; 1.30E-87; 1.60E-83; 2.80E-87; 6.80E-81; 6.10E-83; 4.70E-81	273.47	K00059	-	-	2	-	-	-	-	-	Additional gene(s) were added to the gene-protein-rule (OR statement).
3OAR40	3-oxoacyl-[acyl-carrier-protein] reductase (n-C4:0)	actACP_c + h_c + nadph_c <=> 3haACP_c + nadp_c	Cell Envelope Biosynthesis	-1000	1000	KPN_01091 or KPN_01694 or K_pneumoniae_SB617_05105 or Klebsiella_variicola_KSB2_3A_03791 or K_quasi_quasi_SB98_01279 or 16852_1_14_05088 or K_quasivariicola_08A119_03708 or 16852_1_20_00391 or KPN_00827 or KPN_00620 or KPN_03338 or K_variicola_variicola_F2R9T_02213 or Klebsiella_pneumoniae_INF144_03589	No	Catalytic	3OAR40	R04533	rxn07994	-	Core	1	-	-	-	-	-	KPN_01694; K_pneumoniae_SB617_05105; Klebsiella_variicola_KSB2_3A_03791; K_quasi_quasi_SB98_01279; 16852_1_14_05088; K_quasivariicola_08A119_03708; 16852_1_20_00391; KPN_00827; KPN_00620; KPN_03338; K_variicola_variicola_F2R9T_02213; Klebsiella_pneumoniae_INF144_03589	331.1; 283.2; 302.1; 281.6; 296.8; 289.7; 295.7; 282.3; 294.7; 273.6; 280.4; 274.1	2.5E-98; 8.30E-84; 1.60E-89; 2.60E-83; 6.40E-88; 8.70E-86; 1.30E-87; 1.60E-83; 2.80E-87; 6.80E-81; 6.10E-83; 4.70E-81	273.47	K00059	-	-	2	-	-	-	-	-	Additional gene(s) were added to the gene-protein-rule (OR statement).
3OAR60	3-oxoacyl-[acyl-carrier-protein] reductase (n-C6:0)	3ohexACP_c + h_c + nadph_c <=> 3hhexACP_c + nadp_c	Cell Envelope Biosynthesis	-1000	1000	KPN_01091 or KPN_01694 or K_pneumoniae_SB617_05105 or Klebsiella_variicola_KSB2_3A_03791 or K_quasi_quasi_SB98_01279 or 16852_1_14_05088 or K_quasivariicola_08A119_03708 or 16852_1_20_00391 or KPN_00827 or KPN_00620 or KPN_03338 or K_variicola_variicola_F2R9T_02213 or Klebsiella_pneumoniae_INF144_03589	No	Catalytic	3OAR60	R04953	rxn05337	RXN-9518	Core	1	-	-	-	-	-	KPN_01694; K_pneumoniae_SB617_05105; Klebsiella_variicola_KSB2_3A_03791; K_quasi_quasi_SB98_01279; 16852_1_14_05088; K_quasivariicola_08A119_03708; 16852_1_20_00391; KPN_00827; KPN_00620; KPN_03338; K_variicola_variicola_F2R9T_02213; Klebsiella_pneumoniae_INF144_03589	331.1; 283.2; 302.1; 281.6; 296.8; 289.7; 295.7; 282.3; 294.7; 273.6; 280.4; 274.1	2.5E-98; 8.30E-84; 1.60E-89; 2.60E-83; 6.40E-88; 8.70E-86; 1.30E-87; 1.60E-83; 2.80E-87; 6.80E-81; 6.10E-83; 4.70E-81	273.47	K00059	-	-	2	-	-	-	-	-	Additional gene(s) were added to the gene-protein-rule (OR statement).
3OAR80	3-oxoacyl-[acyl-carrier-protein] reductase (n-C8:0)	3ooctACP_c + h_c + nadph_c <=> 3hoctACP_c + nadp_c	Cell Envelope Biosynthesis	-1000	1000	KPN_01091 or KPN_01694 or K_pneumoniae_SB617_05105 or Klebsiella_variicola_KSB2_3A_03791 or K_quasi_quasi_SB98_01279 or 16852_1_14_05088 or K_quasivariicola_08A119_03708 or 16852_1_20_00391 or KPN_00827 or KPN_00620 or KPN_03338 or K_variicola_variicola_F2R9T_02213 or Klebsiella_pneumoniae_INF144_03589	No	Catalytic	3OAR80	R04536	rxn05341	-	Core	1	-	-	-	-	-	KPN_01694; K_pneumoniae_SB617_05105; Klebsiella_variicola_KSB2_3A_03791; K_quasi_quasi_SB98_01279; 16852_1_14_05088; K_quasivariicola_08A119_03708; 16852_1_20_00391; KPN_00827; KPN_00620; KPN_03338; K_variicola_variicola_F2R9T_02213; Klebsiella_pneumoniae_INF144_03589	331.1; 283.2; 302.1; 281.6; 296.8; 289.7; 295.7; 282.3; 294.7; 273.6; 280.4; 274.1	2.5E-98; 8.30E-84; 1.60E-89; 2.60E-83; 6.40E-88; 8.70E-86; 1.30E-87; 1.60E-83; 2.80E-87; 6.80E-81; 6.10E-83; 4.70E-81	273.47	K00059	-	-	2	-	-	-	-	-	Additional gene(s) were added to the gene-protein-rule (OR statement).
3OAS100	3-oxoacyl-[acyl-carrier-protein] synthase (n-C10:0)	h_c + malACP_c + ocACP_c --> 3odecACP_c + ACP_c + co2_c	Cell Envelope Biosynthesis	0	1000	KPN_01093 or KPN_02713 or K_pneumoniae_SB617_05107 or Klebsiella_pneumoniae_INF350_02403	No	Catalytic	3OAS100	R04960	rxn05343	RXN-9527	Core	1	-	-	-	-	-	K_pneumoniae_SB617_05107; Klebsiella_pneumoniae_INF350_02403	500; 475.7	3E-149; 4.60E-142	374.73; 470.1	K00647; K09458	-	-	2	-	-	-	-	-	Additional gene(s) were added to the gene-protein-rule (OR statement).
3OAS120	3-oxoacyl-[acyl-carrier-protein] synthase (n-C12:0)	dcaACP_c + h_c + malACP_c --> 3oddecACP_c + ACP_c + co2_c	Cell Envelope Biosynthesis	0	1000	KPN_01093 or KPN_02713 or K_pneumoniae_SB617_05107 or Klebsiella_pneumoniae_INF350_02403	No	Catalytic	3OAS120	R04963	rxn05348	RXN-9531	Core	1	-	-	-	-	-	K_pneumoniae_SB617_05107; Klebsiella_pneumoniae_INF350_02403	500; 475.7	3E-149; 4.60E-142	374.73; 470.1	K00647; K09458	-	-	2	-	-	-	-	-	Additional gene(s) were added to the gene-protein-rule (OR statement).
3OAS121	3-oxoacyl-[acyl-carrier-protein] synthase (n-C12:1)	cdec3eACP_c + h_c + malACP_c --> 3ocddec5eACP_c + ACP_c + co2_c	Cell Envelope Biosynthesis	0	1000	KPN_01093 or KPN_02713 or K_pneumoniae_SB617_05107 or Klebsiella_pneumoniae_INF350_02403	No	Catalytic	3OAS121	R02768	rxn07997	2.3.1.41-RXN	Core	1	-	-	-	-	-	K_pneumoniae_SB617_05107; Klebsiella_pneumoniae_INF350_02403	500; 475.7	3E-149; 4.60E-142	374.73; 470.1	K00647; K09458	-	-	2	-	-	-	-	-	Additional gene(s) were added to the gene-protein-rule (OR statement).
3OAS140	3-oxoacyl-[acyl-carrier-protein] synthase (n-C14:0)	cddec5eACP_c + h_c + malACP_c --> 3ocmrs7eACP_c + ACP_c + co2_c	Cell Envelope Biosynthesis	0	1000	KPN_01093 or KPN_02713 or K_pneumoniae_SB617_05107 or Klebsiella_pneumoniae_INF350_02403	No	Catalytic	3OAS140	R04726	rxn05345	RXN-9535	Core	1	-	-	-	-	-	K_pneumoniae_SB617_05107; Klebsiella_pneumoniae_INF350_02403	500; 475.7	3E-149; 4.60E-142	374.73; 470.1	K00647; K09458	-	-	2	-	-	-	-	-	Additional gene(s) were added to the gene-protein-rule (OR statement).
3OAS141	3-oxoacyl-[acyl-carrier-protein] synthase (n-C14:1)	cddec5eACP_c + h_c + malACP_c --> 3ocmrs7eACP_c + ACP_c + co2_c	Cell Envelope Biosynthesis	0	1000	KPN_02713 or K_pneumoniae_SB617_05107 or Klebsiella_pneumoniae_INF350_02403	No	Catalytic	3OAS141	R02768	rxn07998	2.3.1.41-RXN	Core	1	-	-	-	-	-	K_pneumoniae_SB617_05107; Klebsiella_pneumoniae_INF350_02403	500; 475.7	3E-149; 4.60E-142	374.73; 470.1	K00647; K09458	-	-	2	-	-	-	-	-	Additional gene(s) were added to the gene-protein-rule (OR statement).
3OAS160	3-oxoacyl-[acyl-carrier-protein] synthase (n-C16:0)	h_c + malACP_c + myrsACP_c --> 3opalmACP_c + ACP_c + co2_c	Cell Envelope Biosynthesis	0	1000	KPN_01093 or KPN_02713 or K_pneumoniae_SB617_05107 or Klebsiella_pneumoniae_INF350_02403	No	Catalytic	3OAS160	R02768	rxn25647	RXN-9539	Core	1	-	-	-	-	-	K_pneumoniae_SB617_05107; Klebsiella_pneumoniae_INF350_02403	500; 475.7	3E-149; 4.60E-142	374.73; 470.1	K00647; K09458	-	-	2	-	-	-	-	-	Additional gene(s) were added to the gene-protein-rule (OR statement).
3OAS161	3-oxoacyl-[acyl-carrier-protein] synthase (n-C16:1)	h_c + malACP_c + tdeACP_c --> 3ocpalm9eACP_c + ACP_c + co2_c	Cell Envelope Biosynthesis	0	1000	KPN_02713 or K_pneumoniae_SB617_05107 or Klebsiella_pneumoniae_INF350_02403	No	Catalytic	3OAS161	R02768	rxn08000	2.3.1.41-RXN	Core	1	-	-	-	-	-	K_pneumoniae_SB617_05107; Klebsiella_pneumoniae_INF350_02403	500; 475.7	3E-149; 4.60E-142	374.73; 470.1	K00647; K09458	-	-	2	-	-	-	-	-	Additional gene(s) were added to the gene-protein-rule (OR statement).
3OAS180	3-oxoacyl-[acyl-carrier-protein] synthase (n-C18:0)	h_c + malACP_c + palmACP_c --> 3ooctdACP_c + ACP_c + co2_c	Cell Envelope Biosynthesis	0	1000	KPN_01093 or KPN_02713 or K_pneumoniae_SB617_05107 or Klebsiella_pneumoniae_INF350_02403	No	Catalytic	3OAS180	R02768	rxn08001	RXN3O-1803	Core	1	-	-	-	-	-	K_pneumoniae_SB617_05107; Klebsiella_pneumoniae_INF350_02403	500; 475.7	3E-149; 4.60E-142	374.73; 470.1	K00647; K09458	-	-	2	-	-	-	-	-	Additional gene(s) were added to the gene-protein-rule (OR statement).
3OAS181	3-oxoacyl-[acyl-carrier-protein] synthase (n-C18:1)	h_c + hdeACP_c + malACP_c --> 3ocvac11eACP_c + ACP_c + co2_c	Cell Envelope Biosynthesis	0	1000	KPN_01093 or KPN_02713 or Klebsiella_pneumoniae_INF350_02403	No	Catalytic	3OAS181	R02768	rxn08002	2.3.1.41-RXN	Core	1	-	-	-	-	-	Klebsiella_pneumoniae_INF350_02403	475.7	4.6e-142	470.1	K09458	-	-	2	-	-	-	-	-	Additional gene(s) were added to the gene-protein-rule (OR statement).
3OAS60	3-oxoacyl-[acyl-carrier-protein] synthase (n-C6:0)	butACP_c + h_c + malACP_c --> 3ohexACP_c + ACP_c + co2_c	Cell Envelope Biosynthesis	0	1000	KPN_01093 or KPN_02713 or K_pneumoniae_SB617_05107 or Klebsiella_pneumoniae_INF350_02403	No	Catalytic	3OAS60	R04952	rxn05346	RXN-9516	Core	1	-	-	-	-	-	K_pneumoniae_SB617_05107; Klebsiella_pneumoniae_INF350_02403	500; 475.7	3E-149; 4.60E-142	374.73; 470.1	K00647; K09458	-	-	2	-	-	-	-	-	Additional gene(s) were added to the gene-protein-rule (OR statement).
3OAS80	3-oxoacyl-[acyl-carrier-protein] synthase (n-C8:0)	h_c + hexACP_c + malACP_c --> 3ooctACP_c + ACP_c + co2_c	Cell Envelope Biosynthesis	0	1000	KPN_01093 or KPN_02713 or K_pneumoniae_SB617_05107 or Klebsiella_pneumoniae_INF350_02403	No	Catalytic	3OAS80	R04957	rxn05350	RXN-9523	Core	1	-	-	-	-	-	K_pneumoniae_SB617_05107; Klebsiella_pneumoniae_INF350_02403	500; 475.7	3E-149; 4.60E-142	374.73; 470.1	K00647; K09458	-	-	2	-	-	-	-	-	Additional gene(s) were added to the gene-protein-rule (OR statement).
3OXCOAT	3-oxoadipyl-CoA thiolase	coa_c + oxadpcoa_c <=> accoa_c + succoa_c	Benzoate degradation	-1000	1000	KPN_03268 or KPN_01540 or KPN_02055 or KPN_01478 or 16870_8_36_00858 or KPN_04339	No	Catalytic	3OXCOAT	R00829	rxn00598	RXN-3641	Core	1	-	-	-	-	-	KPN_01478; 16870_8_36_00858; KPN_04339	802.9; 548.2; 562.8	9.5E-242; 2.90E-164; 1.10E-168	753.27; 503.73; 503.73	K02615; K00632; K00632	-	-	2	-	-	-	-	-	Additional gene(s) were added to the gene-protein-rule (OR statement).
3PGt6pp	3 Phospho D glycerate phosphate antiporter periplasm	3pg_p + pi_c --> 3pg_c + pi_p	Transport Inner Membrane	0	1000	KPN_01724	Yes	Transport	3PGt6pp	-	rxn05479	-	Accessory	0.80396	KPN_01724	91.361	99.785	STM2399	STM_v1_0	-	-	-	-	-	-	-	2	-	-	-	PMID: 18296637	-	Transport reaction for known Klebsiella growth substrate.
3PGtex	3 Phospho D glycerate transport via diffusion extracellular to periplasm	3pg_e <=> 3pg_p	Transport Outer Membrane Porin	-1000	1000	KPN_00282 or KPN_00956 or KPN_01445 or KPN_02636	Yes	Transport	3PGtex	-	rxn08562	-	Core	1	KPN_00282; KPN_00956; KPN_01445; KPN_02636	84.615; 60.8; 78.182; 75.897	100; 101.078; 100; 103.448	STM0320; STM0999; STM1473; STM2267	STM_v1_0	-	-	-	-	-	-	-	2	-	-	-	PMID: 18296637	-	Transport reaction for known Klebsiella growth substrate.
3PHACTE	Phenylacetyl CoA thioesterase	3hphaccoa_c + h2o_c --> 3hoxpac_c + coa_c + 4.0 h_c	Aromatic Acid Breakdown	0	1000	KPN_01477	Yes	Catalytic	3PHACTE	-	-	-	Core	0.99802	KPN_01477	76.259	98.582	BWG_RS06785	iBWG_1329	-	-	-	-	-	-	-	2	-	-	PMID: 29430379	-	PMID: 26538563	Structural evidence in S. pneumoniae and genomic evidence in Klebsiella.
3SLAR	3-sulfolactaldehyde reductase	h_c + nadh_c + sla_c --> dhps_c + nad_c	Alternate Carbon Metabolism	0	1000	K_africana_200023T_04818	Yes	Catalytic	3SLAR	-	-	-	Accessory	0.00198	K_africana_200023T_04818	85.666	98.653	b3882	iML1515	-	-	-	-	-	-	-	2	-	-	PMID: 15883781	-	-	Catalytic protein is involved in isethionate biosynthesis. Evidence of the latter in K. oxytoca.
41R1H2MAE12BOOX	4-[(1R)-1-Hydroxy-2-(methylamino)ethyl]-1,2-benzenediol:oxygen oxidoreductase(deaminating)(flavin-containing)	adrnl_c + h2o_c + o2_c --> 34dhmald_c + h2o2_c + mma_c	Tyrosine Metabolism	0	1000	KPN_01467	Yes	Catalytic	41R1H2MAE12BOOX	-	-	-	Core	0.99802	KPN_01467	84.78	99.074	ECOLC_RS12150	iEC1349_Crooks	-	-	-	-	-	-	-	2	-	-	PMID: 179974	-	-	Evidence of this protein (studied regulation) in K. aerogenes.
41R2A1H12BOOX_1	RXN-10907	h2o_c + h_p + nrpphr_c + o2_c --> 34dhmald_c + h2o2_c + h_c + nh4_c	Amino acid metabolism	0	1000	KPN_01467	Yes	Catalytic	41R2A1H12BOOX_1	-	-	-	Core	0.99802	KPN_01467	84.78	99.074	ECOLC_RS12150	iEC1349_Crooks	-	-	-	-	-	-	-	2	-	-	PMID: 179974	-	-	Evidence of this protein (studied regulation) in K. aerogenes.
42A12BOOX	4-(2-Aminoethyl)-1,2-benzenediol:oxygen oxidoreductase(deaminating)(flavin-containing)	dopa_c + h2o_c + o2_c --> 34dhpac_c + h2o2_c + nh4_c	Tyrosine Metabolism	0	1000	KPN_01467	Yes	Catalytic	42A12BOOX	R04300	rxn02993	META:RXN6666-4	Core	0.99802	KPN_01467	84.78	99.074	ECOLC_RS12150	iEC1349_Crooks	-	-	-	-	-	-	-	2	-	-	PMID: 179974	-	-	Evidence of this protein (studied regulation) in K. aerogenes.
42A12BOOXpp	4-(2-Aminoethyl)-1_2-benzenediol:oxygen oxidoreductase(deaminating)(flavin-containing)	dopa_p + h2o_p + o2_p --> 34dhpac_p + h2o2_p + nh4_p	Nitrogen Metabolism	0	1000	KPN_01467 or (Klebsiella_pneumoniae_INF237_05053 and Klebsiella_pneumoniae_INF151_05411)	No	Catalytic	42A12BOOXpp	R04300	rxn02993	RXN6666-4	Core	1	-	-	-	-	-	Klebsiella_pneumoniae_INF237_05053; Klebsiella_pneumoniae_INF151_05411	817.0; 806.7	5.5e-246; 4.3e-243	705.23; 724.83	K25271; K25272	-	-	2	-	-	PMID: 179974	-	-	Additional gene(s) were added to the gene-protein-rule (OR statement). Evidence of the alternative protein in Klebsiella species.
4ABUTD	4-Aminobutyraldehyde:NAD+ oxidoreductase	4abutn_c + h2o_c + nadp_c --> 4abut_c + 2.0 h_c + nadph_c	Urea cycle and metabolism of amino groups	0	1000	16852_1_74_04792	Yes	Catalytic	4ABUTD	R01986	rxn01459	RXN-14209	Accessory	0.00198	-	-	-	-	-	16852_1_74_04792	653.5	8.1e-196	604.33	K00128	-	-	2	-	-	DOI: 10.1128/jb.137.3.1127-1133.1979	-	-	Evidence in K. aerogenes.
4ABZGLUH	P-aminobenzoyl-glutamate hydrolase	4abzglu_c + h2o_c <=> 4abz_c + glu__L_c	Cofactor and Prosthetic Group Biosynthesis	-1000	1000	16703_5_15_01830 and KPN_01534	Yes	Catalytic	4ABZGLUH	-	-	-	Core	0.99802	16703_5_15_01830; KPN_01534	75.052; 74.771	99.794; 97.105	b1337; b1338	iML1515	-	-	-	-	-	-	-	4	-	https://doi.org/10.2210/pdb3IO1/pdb	-	-	-	Protein structure available for this reaction (Klebsiella). 3I01 sequence has 97% sequence identity and 100% coverage to KPN_01534.
4ABZGLUtex	P-aminobenzoyl glutamate transport via diffusion (extracellular to periplasm)	4abzglu_e <=> 4abzglu_p	Transport, Outer Membrane	-1000	1000	KPN_00282 or KPN_01445 or KPN_02636	Yes	Transport	4ABZGLUtex	-	-	-	Core	1	KPN_00282; KPN_01445; KPN_02636	84.33; 76.471; 76.115	100; 101.558; 101.061	b0241; b1377; b2215	iML1515	-	-	-	-	-	-	-	4	-	https://doi.org/10.2210/pdb3IO1/pdb	-	-	-	Transport reaction for known Klebsiella growth substrate (with known Klebsiella protein structure).
4ABZGLUtr	P-aminobenzoyl glutamate:H+ symporter	4abzglu_p + h_p <=> 4abzglu_c + h_c	Transport, Inner Membrane	-1000	1000	KPN_01532	Yes	Transport	4ABZGLUtr	-	-	-	Core	0.99802	KPN_01532	87.702	97.446	b1336	iML1515	-	-	-	-	-	-	-	4	-	https://doi.org/10.2210/pdb3IO1/pdb	-	-	-	Transport reaction for known Klebsiella growth substrate (with known Klebsiella protein structure).
4C4H2OAL	4-carboxy-4-hydroxy-2-oxoadipate oxaloacetate-lyase (pyruvate-forming)	4c4h2oap_c --> oaa_c + pyr_c + 3.0 h_c	Xenobiotics Biodegradation	0	1000	16703_7_36_05039 or 16703_5_22_02128 or 16852_1_74_04795 or AUSMDU00003506_S45_L999_01098 or KPN_04048 or 16703_7_36_05040	Yes	Catalytic	-	R00350	rxn00255	RXN-2464	Core	1	-	-	-	-	-	16703_7_36_05039; 16703_5_22_02128; 16852_1_74_04795; AUSMDU00003506_S45_L999_01098; KPN_04048; 16703_7_36_05040	210.7; 238.9; 196.9; 209.4; 261; 174.4	6E-62; 1.60E-70; 9.30E-58; 1.50E-61; 3.00E-77; 6.30E-51	169.8	K10218	-	-	2	-	-	-	-	PMID: 20843800	Evidence in Psuedomonas putida.
4CATDOX	4-Methylcatechol Oxidoreductase (decyclizing)	4mcat_c + o2_c --> 3mccmuac_c	Xenobiotics Biodegradation	0	1000	KPN_01873	Yes	Catalytic	-	R05299	rxn03611	RXN-10080	Core	0.994059	-	-	-	-	-	KPN_01873	408	1.1e-121	345.67	K03381	-	-	2	-	-	-	-	PMID: 3170486	Evidence in Acinetobacter.
4CMBLH	4-carboxymethylenebut-2-en-4-olide lactonohydrolase	25dcmb2e4o_c + h2o_c --> 25d4oh2ed_c	Xenobiotics Biodegradation	0	1000	KPN_03421 or KPN_04326 or 16870_8_42_00192	Yes	Catalytic	-	R06835	rxn04650	RXN-9890	Core	1	-	-	-	-	-	KPN_03421; KPN_04326; 16870_8_42_00192	248.8; 248.8; 104.5	2.3E-73; 2.20E-73; 1.10E-29	96.4	K01061	-	-	4	-	https://doi.org/10.2210/pdb3F67/pdb	-	-	PMID: 24589366	KPN_04326 has 99.5% sequence identity to 3F67 protein structure. Evidence that bacteria can utilise these metabolites/reaction.
4CMLCL_kt	4-CARBOXYMUCONOLACTONE-DECARBOXYLASE-RXN	4cml_c + h_c --> 5odhf2a_c + co2_c + h_c	B-Ketoadipate pathway	0	1000	KPN_01217 or Klebsiella_pneumoniae_INF079_05152 or AUSMDU00003500_S10_L001_04824	Yes	Catalytic	4CMLCL_kt	R03470	rxn02483	4-CARBOXYMUCONOLACTONE-DECARBOXYLASE-RXN	Core	0.99802	KPN_01217	79.121	97.326	ECOLC_RS10105	iEC1349_Crooks	Klebsiella_pneumoniae_INF079_05152; AUSMDU00003500_S10_L001_04824	29.7; 31.9	0.00000096; 2.10E-07	18.67	K01607	-	-	2	-	-	-	-	PMID: 8063101	Evidence in Acinetobacter.
4FBZOR	4-fluorobenzoate,NADH:oxygen oxidoreductase (1,2-hydroxylating)	4fbz_c + nadh_c + h_c + o2_c --> 4fcl12d1c_c + nad_c	Fluorobenzoate degradation	0	1000	KPN_01872 and KPN_01871 and KPN_01870	Yes	Catalytic	-	R08110	rxn07898	-	Core	0.980198	-	-	-	-	-	KPN_01872; KPN_01871; KPN_01870	734.8; 248.2; 537.5	5.7E-221; 8.70E-74; 1.00E-160	577.1; 213.43; 482.63	K05549; K05550; K05784	-	-	2	-	-	PMID: 29430379	-	PMID: 1740120	Evidence in Acinetobacter and literature suggesting Klebsiella can utilise this pathway.
4FBZt	4-fluorobenzoate transport (diffusion)	4fbz_e <=> 4fbz_c	Transport Outer Membrane	-1000	1000	KPN_SPONT	Yes	Transport	-	-	-	-	-	-	-	-	-	-	-	-	-	-	-	-	-	-	2	PMID: 34910566	-	-	-	-	Transport reaction for known Klebsiella growth substrate.
4FCCOR	4-fluorocatechol:oxygen 1,2-oxidoreductase	4fcc_c + o2_c --> 3fccm_c	Fluorobenzoate degradation	0	1000	KPN_01873	Yes	Catalytic	-	R08115	rxn07903	-	Core	0.994059	-	-	-	-	-	KPN_01873	408	1.1e-121	345.67	K03381	-	-	2	-	-	PMID: 29430379	-	PMID: 3170486	Evidence in Acinetobacter and literature suggesting Klebsiella can utilise this pathway.
4FMLH	4-fluoromuconolactone lactonohydrolase	4fml_c + h2o_c --> malac_c + f_c + 3.0 h_c	Fluorobenzoate degradation	0	1000	KPN_03421 or KPN_04326 or 16870_8_42_00192	Yes	Catalytic	-	R08121	rxn07909	-	Core	1	-	-	-	-	-	KPN_03421; KPN_04326; 16870_8_42_00192	248.8; 248.8; 104.5	2.3E-73; 2.20E-73; 1.10E-29	96.4	K01061	-	-	4	-	https://doi.org/10.2210/pdb3F67/pdb	-	-	PMID: 24589366	KPN_04326 has 99.5% sequence identity to 3F67 protein structure. Evidence that bacteria can utilise these metabolites/reaction.
4FMLL	4-fluoromuconolactone lyase (decyclizing)	3fccm_c --> 4fml_c	Fluorobenzoate degradation	0	1000	KPN_01875	Yes	Catalytic	-	R08116	rxn07904	-	Core	0.994059	-	-	-	-	-	KPN_01875	568.5	1.7e-170	352.27	K01856	-	-	2	-	-	PMID: 29430379	-	PMID: 3609743	Evidence in Pseudomonas putida and literature suggesting Klebsiella can utilise this pathway.
4H2KPILY	4h2kpi Lyase	4h2kpi_c --> pyr_c + sucsal_c	4 hydroxyphenylacetate catabolism	0	1000	KPN_04783 or KPN_02650 or KPN_03538	Yes	Catalytic	4H2KPILY	R01645	rxn01202	4-HYDROXY-2-KETOPIMELATE-LYSIS-RXN	Core	1	KPN_04783	91.2	93.985	STM1106	STM_v1_0	KPN_02650; KPN_03538	359; 333.4	6.5E-107; 3.90E-99	95.83	K02510	-	-	2	-	-	PMID: 1851804	-	PMID: 20482587	Part of the 4-hydroxyphenylacetate degradation pathway which Klebsiella is known to at least catabolise.
4H3NALDD	Aldehyde dehydrogenase 4 hydroxy 3 nitrophenylacetaldehyde NAD	4h3npacald_c + h2o_c + nad_c --> 4h3npac_c + 2.0 h_c + nadh_c	Aromatic Acid Breakdown	0	1000	KPN_01455	Yes	Catalytic	4H3NALDD	-	-	-	Core	0.99604	KPN_01455	85.686	99.802	ECW_m1519	iEC1364_W	-	-	-	-	-	-	-	2	-	-	PMID: 35174104	-	-	Genomic evidence of protein in Klebsiella.
4H4M2OPYL	4-hydroxy-4-methyl-2-oxoglutarate Pyruvate-Lyase (pyruvate-forming)	parapyr_c --> 2.0 pyr_c + 2.0 h_c	Xenobiotics Biodegradation	0	1000	16703_7_36_05039 or 16703_5_22_02128 or 16852_1_74_04795 or AUSMDU00003506_S45_L999_01098 or KPN_04048 or 16703_7_36_05040	Yes	Catalytic	-	R00008	rxn00004	-	Core	1	-	-	-	-	-	16703_7_36_05039; 16703_5_22_02128; 16852_1_74_04795; AUSMDU00003506_S45_L999_01098; KPN_04048; 16703_7_36_05040	210.7; 238.9; 196.9; 209.4; 261; 174.4	6E-62; 1.60E-70; 9.30E-58; 1.50E-61; 3.00E-77; 6.30E-51	169.8	K10218	-	-	2	-	-	-	-	PMID: 20843800	Evidence in Psuedomonas putida.
4HALDD	Aldehyde dehydrogenase 4 hydroxyphenylacetaldehyde NAD	4hoxpacd_c + h2o_c + nad_c --> 4hphac_c + 2.0 h_c + nadh_c	Aromatic Acid Breakdown	0	1000	KPN_01455	Yes	Catalytic	4HALDD	-	-	-	Core	0.99604	KPN_01455	85.686	99.802	EC55989_1521	iEC55989_1330	-	-	-	-	-	-	-	2	-	-	PMID: 35174104	-	-	Genomic evidence of protein in Klebsiella.
4HBFCL	4-Hydroxybenzoylformate carboxy-lyase	4hpg_c --> 4hbald_c + co2_c	Xenobiotics Biodegradation	0	1000	16852_1_18_00212 or K_variicola_variicola_F2R9T_01295	Yes	Catalytic	-	R02672	rxn01933	HYDROXYBENZOYLFORMATE-DECARBOXYLASE-RXN	Accessory	0.146535	-	-	-	-	-	16852_1_18_00212; K_variicola_variicola_F2R9T_01295	586.7; 682.3	1.3E-175; 1.50E-204	398.07	K01576	-	-	2	-	-	-	-	PMID: 2271624	Evidence in pseudomonas.
4HBHYOX	4 hydroxybenzoate NADPHoxygen oxidoreductase 3 hydroxylating	4hbz_c + h_c + nadph_c + o2_c --> h2o_c + nadp_c + 34dhbz_c	B-Ketoadipate pathway	0	1000	KPN_04815	Yes	Catalytic	4HBHYOX	R01298	rxn00962	1.14.13.33-RXN; 4-HYDROXYBENZOATE-3-MONOOXYGENASE-RXN	Core	1	-	-	-	-	-	KPN_04815	661.2	1.3e-198	325.1	K00481	-	-	4	-	PMID: 7646318	-	-	-	Evidence that Klebsiella can utilise this substrate but not as a core gene as ability to utilise this substrate is the transport reaction (https://modelseed.org/biochem/compounds/cpd00136).
4HBZCL	4-hydroxybenzoate carboxy-lyase (phenol-forming)	4hbz_c + h_c <-- phenol_c + co2_c	Xenobiotics Biodegradation	-1000	0	Klebsiella_pneumoniae_kppr1.contigset_01001 or KPN_02701 or 16703_7_12_04900	Yes	Catalytic	-	R01238	rxn00921	4-HYDROXYBENZOATE-DECARBOXYLASE-RXN	Core	1	-	-	-	-	-	Klebsiella_pneumoniae_kppr1.contigset_01001; KPN_02701; 16703_7_12_04900	292.4; 318.2; 286	1.1E-86; 1.40E-94; 9.40E-85	117.43	K03186	-	-	2	-	-	-	PMID: 17889824	-	Evidence in Bacillus and E. coli.
4HBZt3pp	4-hydroxybenzoate transport out via antiporter	4hbz_c + h_p --> 4hbz_p + h_c	Transport, Inner Membrane	0	1000	KPN_03649 and KPN_03650	Yes	Transport	4HBZt3pp	-	-	-	Core	1	KPN_03649; KPN_03650	81.527; 83.548	99.8476; 99.678	b3240; b3241	iML1515	-	-	-	-	-	-	-	2	PMID: 28181409	-	-	-	-	Transport reaction for known Klebsiella growth substrate.
4HBZtex	4-Hydroxybenzoate transport (extracellular)	4hbz_e <=> 4hbz_p	Transport, Outer Membrane Porin	-1000	1000	-	Yes	Transport	-	-	-	-	-	-	-	-	-	-	-	-	-	-	-	-	-	-	2	PMID: 28181409	-	-	-	-	Transport reaction for known Klebsiella growth substrate. No gene sequence associated with the reaction.
4HGLSD	L 4 hydroxyglutamate semialdehyde dehydrogenase	h2o_c + nad_c + 4hglusa_c <=> 2.0 h_c + nadh_c + e4hglu_c	Glyoxylate Metabolism	-1000	1000	KPN_01041	Yes	Catalytic	-	R05051	rxn03424	-	Core	0.99802	-	-	-	-	-	KPN_01041	1596	0	627.9	K13821	-	-	2	-	-	-	PMID: 22040654	-	Evidence in E. coli.
4HMSCOR	4-Hydroxymethylsalicylate oxidoreductase	4hmsial_c + o2_c + nadh_c + h_c --> 3hmcat_c + nad_c + h2o_c + co2_c	Xenobiotics Biodegradation	0	1000	Klebsiella_variicola_INF154_01618	Yes	Catalytic	-	R06936	rxn04745	-	Accessory	0.011881	-	-	-	-	-	Klebsiella_variicola_INF154_01618	389.1	7.5e-116	316.37	K00480	-	-	2	-	-	-	-	PMID: 1993181	Has more significant hit to K22270 but unknown if that hit is correct as it belongs to an "unclear reaction". Plasmid encoded is Pseudomonas putida.
4HOXPACMOF	4 hydroxyphenylacetate 3 monooxygenase FADH2	4hphac_c + fadh2_c + o2_c --> 34dhpha_c + fad_c + h2o_c	4 hydroxyphenylacetate catabolism	0	1000	KPN_04780	Yes	Catalytic	4HOXPACMOF	-	-	-	Core	1	KPN_04780	95.962	99.808	B21_04188	iB21_1397	-	-	-	-	-	-	-	2	-	-	PMID: 1851804	-	-	Part of the 4-hydroxyphenylacetate degradation pathway which Klebsiella is known to at least catabolise.
4HOXPACMON	4 hydroxyphenylacetate 3 monooxygenase nadh	4hoxpac_c + nadh_c + o2_c --> 34dhpacet_c + h2o_c + nad_c	4 hydroxyphenylacetate catabolism	0	1000	KPN_04779 or KPN_04780	Yes	Catalytic	4HOXPACMON	R02698	rxn01945	-	Core	1	KPN_04779; KPN_04780	84.118; 97.5	99.415; 99.808	STM1098; STM1099	STM_v1_0	-	-	-	-	-	-	-	2	-	-	PMID: 1851804	-	-	Part of the 4-hydroxyphenylacetate degradation pathway which Klebsiella is known to at least catabolise.
4HOXPACt2pp	4 hydroxyphenylacetate transport in via proton symport periplasm	4hphac_p + h_p --> 4hphac_c + h_c	Transport Inner Membrane	0	1000	HMPHIOOD_04460 or KPN_02651 or KPN_01586 or KPN_04782	Yes	Transport	4HOXPACt2pp	-	-	-	Core	1	HMPHIOOD_04460; KPN_02651; KPN_01586; KPN_04782	90.393; 78.879; 83.841; 86.414	99.7821; 99.571; 99.766; 99.117	B21_04190	iB21_1397; iE2348C_1286; iEC55989_1330; iSFV_1184	-	-	-	-	-	-	-	2	-	-	-	-	-	Transport reaction to complete the pathway from v1.
4HOXPACt2pp_1	4 hydroxyphenylacetate transport in via proton symport periplasm	4hoxpac_p + h_p --> 4hoxpac_c + h_c	Transport, Inner Membrane	0	1000	HMPHIOOD_04460 or KPN_04782	Yes	Transport	4HOXPACt2pp_1	-	rxn10559	-	Core	1	HMPHIOOD_04460	92.358	99.782	STM1107	STM_v1_0	KPN_04782	813.4	9.6e-245	624.6	K02511	-	-	2	PMID: 28181409	-	-	-	-	Transport reaction for known Klebsiella growth substrate.
4hoxpactex	4 hydroxyphenylacetate transport via diffusion extracellular to periplasm	4hoxpac_e <=> 4hoxpac_p	Transport, Outer Membrane Porin	-1000	1000	KPN_00282 or KPN_00956 or KPN_01445 or KPN_02636	Yes	Transport	4hoxpactex	-	-	-	Core	1	KPN_00282; KPN_00956; KPN_01445; KPN_02636	84.615; 60.8; 78.182; 75.897	100; 101.078; 100; 103.448	STM0320; STM0999; STM1473; STM2267	STM_v1_0	-	-	-	-	-	-	-	2	PMID: 28181409	-	-	-	-	Transport reaction for known Klebsiella growth substrate.
4HPAO	4-hydroxyphenylacetaldehyde oxidoreductase	4hoxpacd_c + nad_c + h2o_c <=> 4hphac_c + nadh_c + 2.0 h_c	Amino acid metabolism	-1000	1000	16852_1_74_04792 or KPN_01455	Yes	Catalytic	-	R02695	rxn01943	1.2.1.53-RXN	Core	0.99604	-	-	-	-	-	16852_1_74_04792; KPN_01455	735.5; 699.4	4.2E-221; 3.80E-210	688.07	K00146	-	-	2	-	-	-	PMID: 9043126	-	Evidence in E. coli.
4HPAOX	HPA monooxygenase	4hoxpac_c + nadh_c + o2_c --> 34dhpha_c + h2o_c + nad_c	Unassigned	0	1000	KPN_04779 and KPN_04780	Yes	Catalytic	4HPAOX	-	-	-	Core	1	KPN_04779; KPN_04780	85.294; 96.346	99.415; 99.808	ECW_m4704; ECW_m4705	iEC1364_W	-	-	-	-	-	-	-	2	PMID: 28181409	-	-	-	-	Catalytic reaction for known Klebsiella growth substrate.
4HPAtpp	HPA permease	4hoxpac_p --> 4hoxpac_c	Transport, Inner Membrane	0	1000	HMPHIOOD_04460 or KPN_04782	Yes	Transport	-	-	-	-	Core	1	HMPHIOOD_04460	90.393	99.782	ECD_RS22295	iEC1356_Bl21DE3	KPN_04782	813.4	9.6e-245	624.6	K02511	-	-	2	PMID: 28181409	-	-	-	-	Transport reaction for known Klebsiella growth substrate.
4HPEOX	4-Hydroxyphenylethanol oxidoreductase	4hpe_c + nad_c --> 4hpaa_c + nadh_c + h_c	Amino acid metabolism	0	1000	Klebsiella_variicola_KSB2_3A_05265 or KPN_01945	Yes	Catalytic	-	R04304	rxn02996	RXN3O-4113	Accessory	0.944554	-	-	-	-	-	Klebsiella_variicola_KSB2_3A_05265; KPN_01945	547.2; 506.8	4E-164; 7.70E-152	374.83	K00055	-	-	2	-	-	-	-	PMID: 11673437	Evidence in P. putida. Tyrosol is an antioxidant and has potential antimicrobial properties.
4HPRO_LT_Et	Trans-4-Hydroxy-L-proline transport (transport mechanism unknown - evidence from biolog data)	4hpro_LT_e <=> 4hpro_LT_c	Transport Outer Membrane	-1000	1000	-	Yes	Transport	-	-	-	-	-	-	-	-	-	-	-	-	-	-	-	-	-	-	2	PMID: 28181409	-	-	-	-	Transport reaction for known Klebsiella growth substrate.
4HPROE	4 hydroxyproline epimerase	4hpro_LT_c <=> 4hpro_DC_c	Hydroxy proline metabolism	-1000	1000	Klebsiella_variicola_KSB1_8J_04326	Yes	Catalytic	-	R03296	rxn02360	4-HYDROXYPROLINE-EPIMERASE-RXN	Accessory	0.293069	-	-	-	-	-	Klebsiella_variicola_KSB1_8J_04326	474.8	2e-142	363.27	K12658	-	-	2	PMID: 28181409	-	-	-	PMID: 17849014	Evidence in bacterial and nosocomial pathogens (Pseudomonas aeruginosa, Burkholderia pseudomallei and 3 Brucella). Kp can grow on hydroxyproline.
4HTDHDPS	4-hydroxy-tetrahydrodipicolinate synthase	aspsa_c + pyr_c --> hpta_c + h2o_c	Amino acid metabolism	0	1000	Klebsiella_pneumoniae_INF144_02506 or KPN_02812 or Klebsiella_variicola_INF022_05217	Yes	Catalytic	-	R10147	rxn40037	DIHYDRODIPICSYN-RXN	Core	1	-	-	-	-	-	Klebsiella_pneumoniae_INF144_02506; KPN_02812; Klebsiella_variicola_INF022_05217	280.4; 374; 264.1	4.7E-83; 1.80E-111; 4.40E-78	255.97	K01714	-	-	2	-	-	-	PMID: 3514578	-	Evidence in E. coli.
4HTHRA	4-hydroxy-L-threonine aldolase	4hthr_c <=> gcald_c + gly_c	Glycine and Serine Metabolism	-1000	1000	KPN_00903	Yes	Catalytic	4HTHRA	-	-	-	Core	1	KPN_00903	84.685	99.701	b0870	iML1515	-	-	-	-	-	-	-	2	-	-	PMID: 20348267	PMID: 9692922	-	Catalytic reaction for substrate that can be simulated by the model. Evidence of catalytic protein in E. coli.
4HTHRK	4-Hydroxy-L-threonine kinase	4hthr_c + atp_c --> adp_c + h_c + phthr_c	Cofactor and Prosthetic Group Biosynthesis	0	1000	KPN_00003	Yes	Catalytic	4HTHRK	-	rxn26436	RXN0-6564	Core	1	KPN_00003	88.636	99.355	b0003	iML1515	-	-	-	-	-	-	-	2	-	-	PMID: 20348267	PMID: 9692922	-	Catalytic reaction for substrate that can be simulated by the model. Evidence of catalytic protein in E. coli.
4HTHRtex	4-hydroxy-L-threonine transport	4hthr_e <=> 4hthr_p	Transport	-1000	1000	KPN_00282 or KPN_00956 or KPN_01445 or KPN_02636	Yes	Transport	4HTHRtex	-	-	-	Core	1	KPN_00282; KPN_00956; KPN_01445; KPN_02636	84.615; 60.8; 78.182; 75.897	100; 101.078; 100; 103.448	STM0320; STM0999; STM1473; STM2267	STM_v1_0	-	-	-	-	-	-	-	2	-	-	PMID: 20348267	-	-	Transport reaction for substrate that can be simulated by the model.
4HTHRtrpp	4-hydroxy-L-threonine transport	h_p + 4hthr_p <=> 4hthr_c + h_c	Transport, Inner Membrane	-1000	1000	KPN_02294	Yes	Transport	4HTHRtrpp	-	-	-	Core	0.984158	KPN_02294	94.357	99.775	STM3243	STM_v1_0	-	-	-	-	-	-	-	2	-	-	PMID: 20348267	-	-	Transport reaction for substrate that can be simulated by the model.
4M3OPAO	4-methyl-3-oxo-pentanoyl-ACP NADP oxidoreductase	h_c + nadph_c + 4m3opACP_c <=> nadp_c + 4m3hpAPC_c	Lipid Metabolism	-1000	1000	KPN_01694	Yes	Catalytic	4M3OPAO	-	rxn05410	-	Accessory	0.782178	Klebsiella_pneumoniae_KSB2_1C_04035	99.605	99.606	VK055_2301	iKp1289	KPN_01694	331.1	2.5e-98	273.47	K00059	-	-	4	-	PMID: 33388594	-	PMID: 33388594	-	Klebsiella structure available for fabG_2 (6T6P) and has 32% Seq identity to Klebsiella_pneumoniae_KSB2_1C_04035. Corresponding KO is K00059 which this sequence has a bit score of 254.9/273.47. Structure corresponds to KPN_01694 in the pangenome dataset (N=399) which has a significant hit to K00059. Therefore iKp1289 wasn't used for this gene-protein-rule and replaced with the sequence from the K…
4M3OXHA	4-methyl-3-oxo-hexanoyl-ACP NADP oxidoreductase	h_c + nadph_c + 4m3ohexACP_c <=> nadp_c + 4m3hhexACP_c	Lipid Metabolism	-1000	1000	KPN_01694	Yes	Catalytic	4M3OXHA	-	rxn05360	-	Accessory	0.782178	Klebsiella_pneumoniae_KSB2_1C_04035	99.605	99.606	VK055_2301	iKp1289	KPN_01694	331.1	2.5e-98	273.47	K00059	-	-	4	-	PMID: 33388594	-	PMID: 33388594	-	Klebsiella structure available for fabG_2 (6T6P) and has 32% Seq identity to Klebsiella_pneumoniae_KSB2_1C_04035. Corresponding KO is K00059 which this sequence has a bit score of 254.9/273.47. Structure corresponds to KPN_01694 in the pangenome dataset (N=399) which has a significant hit to K00059. Therefore iKp1289 wasn't used for this gene-protein-rule and replaced with the sequence from the K…
4MBZALDH	Benzyl alcohol dehydrogenase	nad_c + 4mbzalc_c --> h_c + nadh_c + 4mbzald_c	Toluene Pathway	0	1000	Klebsiella_variicola_KSB2_3A_05265 or KPN_01945	Yes	Catalytic	4MBZALDH	R05282	rxn03594	RXN-8581	Accessory	0.944554	-	-	-	-	-	Klebsiella_variicola_KSB2_3A_05265; KPN_01945	547.2; 506.8	4E-164; 7.70E-152	374.83	K00055	-	-	2	PMID: 28181409	-	-	-	PMID: 11673437	Evidence of being plasmid-encoded in Pseudomonas.
4MSCOR	4-Methylsalicylate oxidoreductase	4msial_c + o2_c + nadh_c + h_c --> 4mcat_c + nad_c + h2o_c + co2_c	Xenobiotics Biodegradation	0	1000	Klebsiella_variicola_INF154_01618	Yes	Catalytic	-	R06939	rxn04748	RXN-10078	Accessory	0.011881	-	-	-	-	-	Klebsiella_variicola_INF154_01618	389.1	7.5e-116	316.37	K00480	-	-	2	-	-	-	-	PMID: 1993181	Has more significant hit to K22270 but unknown if that hit is correct as it belongs to an "unclear reaction". Plasmid encoded is Pseudomonas putida.
4MUCCUCI	4-Methylmuconolactone lyase (decyclizing)	3mccmuac_c --> 4mmucl_c	Xenobiotics Biodegradation	0	1000	KPN_01875	Yes	Catalytic	-	R05300	rxn03612	RXN-10081	Core	0.994059	-	-	-	-	-	KPN_01875	568.5	1.7e-170	352.27	K01856	-	-	2	-	-	-	-	PMID: 3609743	Evidence in P. putida.
4OD	4 oxalocrotonate decarboxylase	h_c + oxalc_c --> co2_c + op4en_c	Toluene Pathway	0	1000	Klebsiella_pneumoniae_INF161_04889	Yes	Catalytic	4OD	R02602	rxn01894	-	Accessory	0.00198	-	-	-	-	-	Klebsiella_pneumoniae_INF161_04889	357.3	7.6e-107	290.33	K01617	-	-	2	-	-	-	-	PMID: 1732207	Evidence in Pseudomonas. Part of a 15 gene operon but each gene encodes a singular enzyme.
4OD_1	4.1.1.77-RXN	2hmc_c + h_c --> co2_c + op4en_c	Toluene Pathway	0	1000	KPN_02119 or KPN_04784	Yes	Catalytic	4OD_1	-	-	-	Core	1	KPN_02119; KPN_04784	82.171; 96.255	95.9108; 99.627	ECOLC_RS17595; ECOLC_RS19920	iEC1349_Crooks	-	-	-	-	-	-	-	2	-	-	-	-	PMID: 1732207	Evidence in Pseudomonas. Part of a 15 gene operon but each gene encodes a singular enzyme.
4OD2	4 oxalocrotonate decarboxylase p xylene	h_c + 2omcm_c --> co2_c + 2hchd_c	Toluene Pathway	0	1000	Klebsiella_pneumoniae_INF161_04889	Yes	Catalytic	4OD2	R05374	rxn03675	-	Accessory	0.00198	-	-	-	-	-	Klebsiella_pneumoniae_INF161_04889	357.3	7.6e-107	290.33	K01617	-	-	2	-	-	-	-	PMID: 1732207	Evidence in Pseudomonas.
4OT	4 oxalocrotonate tautomerase	2hmc_c <=> oxalc_c	Toluene Pathway	-1000	1000	KPN_02049 or KPN_01895 or K_pneumoniae_SB617_01375 or Klebsiella_pneumoniae_INF161_04891	Yes	Catalytic	4OT	R03966	rxn02788	-	Core	1	-	-	-	-	-	KPN_02049; KPN_01895; K_pneumoniae_SB617_01375; Klebsiella_pneumoniae_INF161_04891	60.1; 53.1; 81.8; 58.8	4.4E-16; 6.20E-14; 8.50E-23; 1.10E-15	26.83	K01821	-	-	2	-	-	-	-	PMID: 1339435	Main evidence of this reaction is in Pseudomonas putida.
4OT2	4 oxalocrotonate tautomerase pXylene	hmccm_c <=> 2omcm_c	Toluene Pathway	-1000	1000	KPN_02049 or KPN_01895 or K_pneumoniae_SB617_01375 or Klebsiella_pneumoniae_INF161_04891	Yes	Catalytic	4OT2	R05389	rxn03690	-	Core	1	-	-	-	-	-	KPN_02049; KPN_01895; K_pneumoniae_SB617_01375; Klebsiella_pneumoniae_INF161_04891	60.1; 53.1; 81.8; 58.8	4.4E-16; 6.20E-14; 8.50E-23; 1.10E-15	26.83	K01821	-	-	2	-	-	-	-	PMID: 1339435	Main evidence of this reaction is in Pseudomonas putida.
4PCPpp	Tetrapeptide L_D-carboxypeptidase (periplasm)	LalaDgluMdapDala_p + h2o_p --> LalaDgluMdap_p + ala__D_p	Exchange	0	1000	KPN_02608	No	Catalytic	4PCPpp	-	rxn08007	-	Core	1	KPN_02608	86.243	99.474	b2175	iML1515	-	-	-	-	-	-	-	2	-	-	-	-	-	No gene-protein-rule previously associated with this reaction.
4PHACTE	Phenylacetyl CoA thioesterase	h2o_c + hphaccoa_c --> 4hphac_c + coa_c + 5.0 h_c	Aromatic Acid Breakdown	0	1000	KPN_01477	Yes	Catalytic	4PHACTE	-	-	-	Core	0.99802	KPN_01477	76.259	98.582	BWG_RS06785	iBWG_1329	-	-	-	-	-	-	-	2	-	-	PMID: 29430379	-	PMID: 26538563	Structural evidence in S. pneumoniae and genomic evidence in Klebsiella.
4PHACTE_1	Phenylacetyl CoA thioesterase	h2o_c + hphaccoa_c --> 4hoxpac_c + coa_c + 4.0 h_c	Aromatic Acid Breakdown	0	1000	KPN_01477	Yes	Catalytic	4PHACTE_1	-	-	-	Core	0.99802	KPN_01477	76.259	98.582	ECOLC_RS12100	iEC1349_Crooks	-	-	-	-	-	-	-	2	-	-	PMID: 29430379	-	PMID: 26538563	Structural evidence in S. pneumoniae and genomic evidence in Klebsiella.
5APOXR	5-aminopentanal Oxidoreductase	5ap_c + nad_c + h2o_c --> 5aptn_c + nadh_c + h_c	Amino acid metabolism	0	1000	KPN_01924	Yes	Catalytic	-	R12215	-	-	Core	1	-	-	-	-	-	KPN_01924	864	4.1e-260	676.67	K00137	-	-	2	-	-	-	PMID: 16023116	-	Evidence in E. coli.
5APTNabcpp	D amino valeric acid transport via ABC system periplasm	atp_c + h2o_c + 5aptn_p --> adp_c + h_c + pi_c + 5aptn_c	Transport Inner Membrane	0	1000	KPN_03819 and KPN_03816 and KPN_03822 and KPN_03817 and KPN_03818	Yes	Transport	5APTNabcpp	-	-	-	Core	1	KPN_03819; KPN_03816; KPN_03822; KPN_03817; KPN_03818	66.67; 70.82; 60.28; 71.76; 60.71	99.0; 98.0; 96.0; 100; 97.0	PP_1140; PP_1137; PP_1141; PP_1138; PP_1139	iJN1463	-	-	-	-	-	-	-	2	PMID: 28181409	-	-	-	-	Know some Klebs can utilise this substrate. Required the Liv operon for transport which is already encoded in the model (eg: ALAabcpp). However compared sequences to the Pseudomonas gene-protein-rule that encoded this reaction to see if same gene-protein-rule was reasonable. With sequence identities of 60-70% using the Liv operon from Klebsiella is sutiable.	Know some Klebs can utilise this substrate. For GPR, see VALabcpp in Kp/BiGG.
5APTNtex	D amino valeric acid transport via diffusion extracellular to periplasm	5aptn_e <=> 5aptn_p	Transport, Outer Membrane Porin	-1000	1000	-	Yes	Transport	-	-	-	-	-	-	-	-	-	-	-	-	-	-	-	-	-	-	2	PMID: 28181409	-	-	-	-	Transport reaction for known Klebsiella growth substrate.
5DKGR	5-keto-D-gluconate 5-reductase	glcn_c + nad_c <=> 5dglcn_c + h_c + nadh_c	Alternate Carbon Metabolism	-1000	1000	HMPHIOOD_04334	Yes	Catalytic	5DKGR	-	-	-	Accessory	0.156436	HMPHIOOD_04334	78.346	99.608	b4266	iML1515	-	-	-	-	-	-	-	2	PMID: 31259664	-	-	-	-	Evidence that K. variicola can utilise 5-keto-D-gluconic acid.
5FMLH	5-fluoromuconolactone lactonohydrolase	5fml_c + h2o_c --> malac_c + f_c + 3.0 h_c	Fluorobenzoate degradation	0	1000	KPN_03421 or KPN_04326 or 16870_8_42_00192	Yes	Catalytic	-	R08120	rxn07908	-	Core	1	-	-	-	-	-	KPN_03421; KPN_04326; 16870_8_42_00192	248.8; 248.8; 104.5	2.3E-73; 2.20E-73; 1.10E-29	96.4	K01061	-	-	4	-	https://doi.org/10.2210/pdb3F67/pdb	-	-	PMID: 24589366	KPN_04326 has 99.5% sequence identity to 3F67 protein structure. Evidence that bacteria can utilise these metabolites/reaction.
5HOXINOXDA_1	RXN-10778	h2o_c + h_p + o2_c + srtn_c --> 5hoxindact_c + h2o2_c + h_c + nh4_c	Amino acid metabolism	0	1000	KPN_01467	Yes	Catalytic	5HOXINOXDA_1	-	-	-	Core	0.99802	KPN_01467	84.78	99.074	ECOLC_RS12150	iEC1349_Crooks	-	-	-	-	-	-	-	2	-	-	PMID: 179974	-	-	Evidence of this protein (studied regulation) in K. aerogenes.
5MET3OH	5-methyl-3-oxo-hexanoyl-ACP NADP oxidoreductase	h_c + nadph_c + 5m3hhACP_c <=> nadp_c + 5m3hACP_c	Lipid Metabolism	-1000	1000	KPN_01694	Yes	Catalytic	5MET3OH	-	rxn05385	-	Accessory	0.782178	Klebsiella_pneumoniae_KSB2_1C_04035	99.605	99.606	VK055_2301	iKp1289	KPN_01694	331.1	2.5e-98	273.47	K00059	-	-	4	-	PMID: 33388594	-	PMID: 33388594	-	Klebsiella structure available for fabG_2 (6T6P) and has 32% Seq identity to Klebsiella_pneumoniae_KSB2_1C_04035. Corresponding KO is K00059 which this sequence has a bit score of 254.9/273.47. Structure corresponds to KPN_01694 in the pangenome dataset (N=399) which has a significant hit to K00059. Therefore iKp1289 wasn't used for this gene-protein-rule and replaced with the sequence from the K…
5MTRtex	5-Methylthio-D-ribose transport via proton diffusion (extracellular to periplasm)	5mtr_e <=> 5mtr_p	Transport, Outer Membrane Porin	-1000	1000	KPN_01445 or KPN_02636 or KPN_00282	Yes	Transport	5MTRtex	-	rxn29189	TRANS-RXN0-461	Core	1	KPN_01445; KPN_02636; KPN_00282	76.471; 76.115; 84.33	101.558; 101.061; 100	b1377; b2215; b0241	iML1515	-	-	-	-	-	-	-	2	-	-	PMID: 2211600	-	-	Transport reaction for substrate that can be simulated by the model.
5MTRtpp	5-Methylthio-D-ribose transport via proton symport (periplasm)	5mtr_c + h_c --> 5mtr_p + h_p	Transport Inner Membrane	0	1000	-	Yes	Transport	-	-	-	-	-	-	-	-	-	-	-	-	-	-	-	-	-	-	1	-	-	PMID: 2211600	-	-	Transport reaction for substrate that can be simulated by the model.
5OXPROabcpp	L oxoproline transport via ABC system	atp_c + h2o_c + 5oxpro_p --> adp_c + h_c + pi_c + 5oxpro_c	Transport Inner Membrane	-1000	1000	-	Yes	Transport	-	-	-	-	-	-	-	-	-	-	-	-	-	-	-	-	-	-	2	PMID: 28181409	-	-	-	-	Transport reaction for known Klebsiella growth substrate.
5OXPROtex	L oxoproline transport via diffusion extracellular	5oxpro_e <=> 5oxpro_p	Transport, Outer Membrane Porin	-1000	1000	-	Yes	Transport	-	-	-	-	-	-	-	-	-	-	-	-	-	-	-	-	-	-	2	PMID: 28181409	-	-	-	-	Transport reaction for known Klebsiella growth substrate.
6D6SFK	6-deoxy-6-sulfofructose kinase	atp_c + sf_c --> adp_c + h_c + sfp_c	Alternate Carbon Metabolism	0	1000	K_africana_200023T_04817	Yes	Catalytic	6D6SFK	-	-	-	Accessory	0.00198	K_africana_200023T_04817	85.235	99.666	b3883	iML1515	-	-	-	-	-	-	-	2	PMID: 14602597	-	-	-	-	Also known as Sulfoquinovose. Evidence in of sulfur utilisation in Klebsiella.
6D6SPA	6-deoxy-6-sulfofructose-1-phosphate aldolase	sfp_c --> dhap_c + sla_c	Alternate Carbon Metabolism	0	1000	K_africana_200023T_04819	Yes	Catalytic	6D6SPA	-	-	-	Accessory	0.00198	K_africana_200023T_04819	89.726	99.659	b3881	iML1515	-	-	-	-	-	-	-	2	PMID: 14602597	-	-	-	-	Also known as Sulfoquinovose. Evidence in of sulfur utilisation in Klebsiella.
6M3OHAO	6-methyl-3-oxo-heptanoyl-ACP NADP oxidoreductase	h_c + nadph_c + 6m3ohACP_c <=> nadp_c + 6m3hhACP_c	Lipid Metabolism	-1000	1000	KPN_01694	Yes	Catalytic	6M3OHAO	-	rxn05414	-	Accessory	0.782178	Klebsiella_pneumoniae_KSB2_1C_04035	99.605	99.606	VK055_2301	iKp1289	KPN_01694	331.1	2.5e-98	273.47	K00059	-	-	4	-	PMID: 33388594	-	PMID: 33388594	-	Klebsiella structure available for fabG_2 (6T6P) and has 32% Seq identity to Klebsiella_pneumoniae_KSB2_1C_04035. Corresponding KO is K00059 which this sequence has a bit score of 254.9/273.47. Structure corresponds to KPN_01694 in the pangenome dataset (N=399) which has a significant hit to K00059. Therefore iKp1289 wasn't used for this gene-protein-rule and replaced with the sequence from the K…
6M3OXO	6-methyl-3-oxo-octanoyl-ACP NADP oxidoreductase	h_c + nadph_c + 6m3oACP_c <=> nadp_c + 6m3hoACP_c	Lipid Metabolism	-1000	1000	KPN_01694	Yes	Catalytic	6M3OXO	-	rxn05364	-	Accessory	0.782178	Klebsiella_pneumoniae_KSB2_1C_04035	99.605	99.606	VK055_2301	iKp1289	KPN_01694	331.1	2.5e-98	273.47	K00059	-	-	4	-	PMID: 33388594	-	PMID: 33388594	-	Klebsiella structure available for fabG_2 (6T6P) and has 32% Seq identity to Klebsiella_pneumoniae_KSB2_1C_04035. Corresponding KO is K00059 which this sequence has a bit score of 254.9/273.47. Structure corresponds to KPN_01694 in the pangenome dataset (N=399) which has a significant hit to K00059. Therefore iKp1289 wasn't used for this gene-protein-rule and replaced with the sequence from the K…
6PHBG	6-phospho-beta-glucosidase	h2o_c + salcn6p_c --> 2hymeph_c + g6p_c	Glycolysis/Gluconeogenesis	0	1000	KPN_02822 or Klebsiella_quasipneumoniae_INF291_04801 or KPN_01304 or 16870_8_26_05194 or KPN_04649 or KPN_01234 or KPN_04016 or KPN_03330	Yes	Catalytic	6PHBG	R05134	rxn03482	RXN0-5297	Core	1	KPN_02822	79.123	98.763	ECW_m1662	iEC1364_W	Klebsiella_quasipneumoniae_INF291_04801; KPN_01304; 16870_8_26_05194; KPN_04649; KPN_01234; KPN_04016; KPN_03330	581.7; 600.2; 606.2; 596.7; 583.8; 458.9; 694.5	2.1E-174; 4.90E-180; 7.40E-182; 5.70E-179; 4.70E-175; 3.40E-137; 3.20E-208	426.73; 426.73; 426.73; 426.73; 426.73; 426.73; 503.6	K01222; K01222; K01222; K01222; K01222; K01222; K01223	-	-	4	-	PMID: 12110692	-	-	-	Evidence of protein in Kp and that these metabolites can be utilised. OR statement. KPN_03330 is already in the model, although there's less evidence of this particular gene in Kp. Only evidence of celF i Kp rather than bglA.
7M3O6CCAT	7-methyl-3-oxo-6-octenoyl-CoA C-acyltransferase	7m3o7ncoa_c + coa_c --> 5mh4ecoa_c + accoa_c	Geraniol Degradation	0	1000	KPN_01540 or 16870_8_36_00858 or KPN_01478	Yes	Catalytic	-	R08091	rxn07880	RXN-11917	Core	0.99802	-	-	-	-	-	KPN_01540; 16870_8_36_00858; KPN_01478	557.9; 548.2; 554.6	3.3E-167; 2.90E-164; 3.30E-166	503.73	K00632	-	-	2	-	-	-	PMID:12270828	-	Evidence in E. coli.
7M3ODO	7-methyl-3-oxo-octanoyl-ACP NADP oxidoreductase	h_c + nadph_c + 7me3oxoacp_c <=> nadp_c + 7m3hoACP_c	Lipid Metabolism	-1000	1000	KPN_01694	Yes	Catalytic	7M3ODO	-	rxn05389	-	Accessory	0.782178	Klebsiella_pneumoniae_KSB2_1C_04035	99.605	99.606	VK055_2301	iKp1289	KPN_01694	331.1	2.5e-98	273.47	K00059	-	-	4	-	PMID: 33388594	-	PMID: 33388594	-	Klebsiella structure available for fabG_2 (6T6P) and has 32% Seq identity to Klebsiella_pneumoniae_KSB2_1C_04035. Corresponding KO is K00059 which this sequence has a bit score of 254.9/273.47. Structure corresponds to KPN_01694 in the pangenome dataset (N=399) which has a significant hit to K00059. Therefore iKp1289 wasn't used for this gene-protein-rule and replaced with the sequence from the K…
8M3OAO	8-methyl-3-oxo-decanoyl-ACP NADP oxidoreductase	h_c + nadph_c + 8m3odACP_c <=> nadp_c + 8m3hdACP_c	Lipid Metabolism	-1000	1000	KPN_01694	Yes	Catalytic	8M3OAO	-	rxn05368	-	Accessory	0.782178	Klebsiella_pneumoniae_KSB2_1C_04035	99.605	99.606	VK055_2301	iKp1289	KPN_01694	331.1	2.5e-98	273.47	K00059	-	-	4	-	PMID: 33388594	-	PMID: 33388594	-	Klebsiella structure available for fabG_2 (6T6P) and has 32% Seq identity to Klebsiella_pneumoniae_KSB2_1C_04035. Corresponding KO is K00059 which this sequence has a bit score of 254.9/273.47. Structure corresponds to KPN_01694 in the pangenome dataset (N=399) which has a significant hit to K00059. Therefore iKp1289 wasn't used for this gene-protein-rule and replaced with the sequence from the K…
8M3ONO	8-methyl-3-oxo-nonanoyl-ACP NADP oxidoreductase	h_c + nadph_c + 8m3oxACP_c <=> nadp_c + 8m3hnACP_c	Lipid Metabolism	-1000	1000	KPN_01694	Yes	Catalytic	8M3ONO	-	rxn05418	-	Accessory	0.782178	Klebsiella_pneumoniae_KSB2_1C_04035	99.605	99.606	VK055_2301	iKp1289	KPN_01694	331.1	2.5e-98	273.47	K00059	-	-	4	-	PMID: 33388594	-	PMID: 33388594	-	Klebsiella structure available for fabG_2 (6T6P) and has 32% Seq identity to Klebsiella_pneumoniae_KSB2_1C_04035. Corresponding KO is K00059 which this sequence has a bit score of 254.9/273.47. Structure corresponds to KPN_01694 in the pangenome dataset (N=399) which has a significant hit to K00059. Therefore iKp1289 wasn't used for this gene-protein-rule and replaced with the sequence from the K…
9M3OXPA	9-methyl-3-oxo-decanoyl-ACP NADP oxidoreductase	h_c + nadph_c + 9m3odACP_c <=> nadp_c + 9m3hdACP_c	Lipid Metabolism	-1000	1000	KPN_01694	Yes	Catalytic	9M3OXPA	-	rxn05393	-	Accessory	0.782178	Klebsiella_pneumoniae_KSB2_1C_04035	99.605	99.606	VK055_2301	iKp1289	KPN_01694	331.1	2.5e-98	273.47	K00059	-	-	4	-	PMID: 33388594	-	PMID: 33388594	-	Klebsiella structure available for fabG_2 (6T6P) and has 32% Seq identity to Klebsiella_pneumoniae_KSB2_1C_04035. Corresponding KO is K00059 which this sequence has a bit score of 254.9/273.47. Structure corresponds to KPN_01694 in the pangenome dataset (N=399) which has a significant hit to K00059. Therefore iKp1289 wasn't used for this gene-protein-rule and replaced with the sequence from the K…
A5PISO	Arabinose-5-phosphate isomerase	ru5p__D_c <=> ara5p_c	Alternate Carbon Metabolism	-1000	1000	KPN_03043 or KPN_03607 or K_pneumoniae_SB611_04672	No	Catalytic	A5PISO	R01530	rxn01117	DARAB5PISOM-RXN	Core	1	-	-	-	-	-	K_pneumoniae_SB611_04672	449.6	2.4e-134	161.23	K06041	-	-	2	-	-	-	-	-	Additional gene(s) were added to the gene-protein-rule (OR statement).
AAC24DABA	N acetyl diamonbutyric acid acylase	h2o_c + aac24dab_c --> ac_c + h_c + 24dab_c	Ectoine Metabolism	0	1000	Klebsiella_variicola_KSB2_3A_04625	Yes	Catalytic	-	R09801	rxn16642	RXN-18396	Accessory	0.025743	-	-	-	-	-	Klebsiella_variicola_KSB2_3A_04625	491.5	1.6e-147	389.7	K15784	-	-	2	-	-	-	PMID: 1629159	PMID: 20849449	Evidence in E. coli.
AACTOOR	Aminoacetone:oxygen oxidoreductase(deaminating)(flavin-containing)	aact_c + h2o_c + o2_c --> h2o2_c + mthgxl_c + nh4_c	Methylglyoxal Metabolism	0	1000	KPN_01467	Yes	Catalytic	AACTOOR	R02529	rxn01833	AMACETOXID-RXN	Core	0.99802	-	-	-	-	-	KPN_01467	655.9	2e-196	522.3	K00276	-	-	2	-	-	-	-	PMID: 9405045	Bacterial protein structure exists and transport reactions already in model (v1).
AADa	Acetyl adenylate:CoA ligase (AMP-forming) Pyruvate metabolism EC:6.2.1.1	coa_c + aad_c <=> accoa_c + amp_c + 2.0 h_c	Pyruvate metabolism	-1000	1000	KPN_04478	Yes	Catalytic	-	R00236	rxn00176	-	Core	0.99802	-	-	-	-	-	KPN_04478	1104.9	0	784.9	K01895	-	-	2	-	-	-	PMID: 7751300	-	Originally known as r0068 with evidence in E. coli.
AADb	Acetate:CoA ligase (AMP-forming) Pyruvate metabolism EC:6.2.1.1	ac_c + atp_c + 2.0 h_c <=> ppi_c + aad_c	Pyruvate metabolism	-1000	1000	KPN_04478	Yes	Catalytic	-	R00316	rxn00226	-	Core	0.99802	-	-	-	-	-	KPN_04478	1104.9	0	784.9	K01895	-	-	2	-	-	-	PMID: 7751300	-	Originally known as r0068 with evidence in E. coli.
AAHL	Acrylamide hydro-lyase	an_c + h2o_c --> aa_c	Styrene Degradation	0	1000	Klebsiella_variicola_KSB2_3A_02578 and Klebsiella_variicola_KSB2_3A_02579	Yes	Catalytic	-	R05379	rxn03680	R310-RXN	Accessory	0.152475	-	-	-	-	-	Klebsiella_variicola_KSB2_3A_02578; Klebsiella_variicola_KSB2_3A_02579	359.1; 293.2	5.7E-107; 3.80E-87	257.1; 145.07	K01721; K20807	-	-	2	PMID: 1953306	-	-	-	-	Reaction involved with known Klebsiella growth source.
AATA	2 aminoadipate transaminase	glu__L_c + 2oxoadp_c <=> akg_c + L2aadp_c	Lysine Metabolism	-1000	1000	AH0360_C4PNMANXX_GTAGAGGA-AAGGAGTA_L006_00537 or KPN_03415	Yes	Catalytic	AATA	R01939	rxn01423	2-AMINOADIPATE-AMINOTRANSFERASE-RXN	Core	0.99802	-	-	-	-	-	AH0360_C4PNMANXX_GTAGAGGA-AAGGAGTA_L006_00537; KPN_03415	488.3; 500	5.5E-146; 1.50E-149	395.73	K05825	-	-	2	-	-	-	-	PMID: 15256574	Original evidence in T. thermophilus (lysN). Both sequences contain the same functional domain (PF00155.21).
ABTA	4-aminobutyrate transaminase	4abut_c + akg_c --> glu__L_c + sucsal_c	Arginine and Proline Metabolism	0	1000	KPN_00255 or KPN_03825 or 16852_1_74_04800	No	Catalytic	ABTA	R01648	rxn01204	GABATRANSAM-RXN	Core	1	-	-	-	-	-	16852_1_74_04800	654.3	3.3e-196	603.37	K00823	-	-	2	-	-	-	-	-	Additional gene(s) were added to the gene-protein-rule (OR statement).
ABUTD	Aminobutyraldehyde dehydrogenase	4abutn_c + h2o_c + nad_c --> 4abut_c + 2.0 h_c + nadh_c	Arginine and Proline Metabolism	0	1000	KPN_01924 or 16852_1_74_04792	No	Catalytic	ABUTD	R02549	rxn01851	AMINOBUTDEHYDROG-RXN	Core	1	-	-	-	-	-	16852_1_74_04792	653.5	8.1e-196	604.33	K00128	-	-	2	-	-	-	-	-	Additional gene(s) were added to the gene-protein-rule (OR statement).
ACACCT	Acetyl-CoA:acetoacetyl-CoA transferase	acac_c + accoa_c --> aacoa_c + ac_c	Alternate Carbon Metabolism	0	1000	((Klebsiella_pneumoniae_KSB2_1C_01466 or K_africana_200023T_02422) and (Klebsiella_pneumoniae_kppr1.contigset_00309 or K_africana_200023T_02421))	Yes	Catalytic	ACACCT	R01359	rxn00990	ACETOACETYL-COA-TRANSFER-RXN	Accessory	0.0514851	Klebsiella_pneumoniae_KSB2_1C_01466; Klebsiella_pneumoniae_kppr1.contigset_00309	91.121; 90.0	98.618; 99.548	b2222; b2221	iML1515	K_africana_200023T_02421; K_africana_200023T_02422	323.7; 342.3	9.3E-97; 1.80E-102	297.93; 322.53	K01034; K01035	-	-	2	-	-	-	PMID:3025185	-	Evidence in E. coli.
ACACT10	3-ketoacyl-CoA thiolase	3oddcoa_c + coa_c --> accoa_c + dcacoa_c	Membrane Lipid Metabolism	0	1000	KPN_02724 or KPN_04339	Yes	Catalytic	ACACT10	-	-	-	Core	1	KPN_02724; KPN_04339	89.22; 93.54	99.771; 99.742	ECW_m2530; ECW_m4145	iEC1364_W	-	-	-	-	-	-	-	2	-	-	PMID: 35413274	-	-	The catalytic protein (fadA) in Klebsiella (gene KO) and has been shown to help promote host tolerance to pulmonary infections.
ACACT11	3-ketoacyl-CoA thiolase	3ohcoa_c + coa_c --> accoa_c + btcoa_c	Membrane Lipid Metabolism	0	1000	KPN_04339 or KPN_02724	Yes	Catalytic	ACACT11	-	-	-	Core	1	KPN_04339; KPN_02724	95.09; 88.532	99.742; 99.771	STM3982; STM2389	STM_v1_0	-	-	-	-	-	-	-	2	-	-	PMID: 35413274	-	-	The catalytic protein (fadA) in Klebsiella (gene KO) and has been shown to help promote host tolerance to pulmonary infections.
ACACT12	3-ketoacyl-CoA thiolase	3ohdcoa_c + coa_c --> accoa_c + tdcoa_c	Membrane Lipid Metabolism	0	1000	KPN_04339 or KPN_02724	Yes	Catalytic	ACACT12	-	-	-	Core	1	KPN_04339; KPN_02724	95.09; 88.532	99.742; 99.771	STM3982; STM2389	STM_v1_0	-	-	-	-	-	-	-	2	-	-	PMID: 35413274	-	-	The catalytic protein (fadA) in Klebsiella (gene KO) and has been shown to help promote host tolerance to pulmonary infections.
ACACT13	3-ketoacyl-CoA thiolase	3odcoa_c + coa_c --> accoa_c + occoa_c	Membrane Lipid Metabolism	0	1000	KPN_02724 or KPN_04339	Yes	Catalytic	ACACT13	-	-	-	Core	1	KPN_02724; KPN_04339	88.532; 95.09	99.771; 99.742	STM2389; STM3982	STM_v1_0	-	-	-	-	-	-	-	2	-	-	PMID: 35413274	-	-	The catalytic protein (fadA) in Klebsiella (gene KO) and has been shown to help promote host tolerance to pulmonary infections.
ACACt2pp	Acetoacetate transport via proton symport (periplasm)	acac_p + h_p <=> acac_c + h_c	Transport, Inner Membrane	-1000	1000	16870_8_36_02669	Yes	Transport	ACACt2pp	-	rxn05484	-	Accessory	0.049505	16870_8_36_02669	95	99.773	b2223	iML1515	-	-	-	-	-	-	-	2	-	-	-	-	-	Transport reaction to complete the pathway from v1.
ACACT2r	Acetyl-CoA C-acyltransferase (butanoyl-CoA) (r)	accoa_c + btcoa_c <-- 3ohcoa_c + coa_c	Membrane Lipid Metabolism	0	1000	KPN_04339 or KPN_02724 or KPN_01540 or 16870_8_36_00858 or KPN_01478	No	Catalytic	ACACT2r	R01177	rxn00874	RXN-12565	Core	1	-	-	-	-	-	KPN_01540; 16870_8_36_00858; KPN_01478	557.9; 548.2; 554.6	3.3E-167; 2.90E-164; 3.30E-166	503.73	K00632	-	-	2	-	-	-	-	-	Additional gene(s) were added to the gene-protein-rule (OR statement).
ACACT3r	Acetyl-CoA C-acyltransferase (hexanoyl-CoA) (r)	accoa_c + hxcoa_c <-- 3oocoa_c + coa_c	Membrane Lipid Metabolism	0	1000	KPN_04339 or KPN_02724 or KPN_01540 or 16870_8_36_00858 or KPN_01478	No	Catalytic	ACACT3r	R04747	rxn03248	RXN-14277	Core	1	-	-	-	-	-	KPN_01540; 16870_8_36_00858; KPN_01478	557.9; 548.2; 554.6	3.3E-167; 2.90E-164; 3.30E-166	503.73	K00632	-	-	2	-	-	-	-	-	Additional gene(s) were added to the gene-protein-rule (OR statement).
ACACT4r	Acetyl-CoA C-acyltransferase (octanoyl-CoA) (r)	accoa_c + occoa_c <-- 3odcoa_c + coa_c	Membrane Lipid Metabolism	0	1000	KPN_04339 or KPN_02724 or KPN_01540 or 16870_8_36_00858 or KPN_01478	No	Catalytic	ACACT4r	R03778	rxn02680	RXN-13617	Core	1	-	-	-	-	-	KPN_01540; 16870_8_36_00858; KPN_01478	557.9; 548.2; 554.6	3.3E-167; 2.90E-164; 3.30E-166	503.73	K00632	-	-	2	-	-	-	-	-	Additional gene(s) were added to the gene-protein-rule (OR statement).
ACACT5r	Acetyl-CoA C-acyltransferase (decanoyl-CoA) (r)	accoa_c + dcacoa_c <-- 3oddcoa_c + coa_c	Membrane Lipid Metabolism	0	1000	KPN_04339 or KPN_02724 or KPN_01540 or 16870_8_36_00858 or KPN_01478	No	Catalytic	ACACT5r	R04742	rxn03243	RXN-14274	Core	1	-	-	-	-	-	KPN_01540; 16870_8_36_00858; KPN_01478	557.9; 548.2; 554.6	3.3E-167; 2.90E-164; 3.30E-166	503.73	K00632	-	-	2	-	-	-	-	-	Additional gene(s) were added to the gene-protein-rule (OR statement).
ACACT6r	Acetyl-CoA C-acyltransferase (dodecanoyl-CoA) (r)	accoa_c + ddcacoa_c <-- 3otdcoa_c + coa_c	Membrane Lipid Metabolism	0	1000	KPN_04339 or KPN_02724 or KPN_01540 or 16870_8_36_00858 or KPN_01478	No	Catalytic	ACACT6r	R03858	rxn06510	RXN-14268	Core	1	-	-	-	-	-	KPN_01540; 16870_8_36_00858; KPN_01478	557.9; 548.2; 554.6	3.3E-167; 2.90E-164; 3.30E-166	503.73	K00632	-	-	2	-	-	-	-	-	Additional gene(s) were added to the gene-protein-rule (OR statement).
ACACT7r	Acetyl-CoA C-acyltransferase (tetradecanoyl-CoA) (r)	accoa_c + tdcoa_c <-- 3ohdcoa_c + coa_c	Membrane Lipid Metabolism	0	1000	KPN_04339 or KPN_02724 or KPN_01540 or 16870_8_36_00858 or KPN_01478	No	Catalytic	ACACT7r	R03991	rxn02804	2.3.1.155-RXN; RXN-16560	Core	1	-	-	-	-	-	KPN_01540; 16870_8_36_00858; KPN_01478	557.9; 548.2; 554.6	3.3E-167; 2.90E-164; 3.30E-166	503.73	K00632	-	-	2	-	-	-	-	-	Additional gene(s) were added to the gene-protein-rule (OR statement).
ACACT8	3-ketoacyl-CoA thiolase	3oocoa_c + coa_c --> accoa_c + hxcoa_c	Membrane Lipid Metabolism	0	1000	KPN_02724 or KPN_04339	Yes	Catalytic	ACACT8	-	-	-	Core	1	KPN_02724; KPN_04339	88.532; 95.09	99.771; 99.742	STM2389; STM3982	STM_v1_0	-	-	-	-	-	-	-	2	-	-	PMID: 35413274	-	-	The catalytic protein (fadA) in Klebsiella (gene KO) and has been shown to help promote host tolerance to pulmonary infections.
ACACT8r_copy1	Acetyl-CoA acyltransferase (hexadecanoyl-CoA) (r)	3ohodcoa_c + coa_c <=> accoa_c + pmtcoa_c	Membrane Lipid Metabolism	-1000	1000	KPN_02724 or KPN_04339	Yes	Catalytic	-	-	-	-	Core	1	KPN_02724; KPN_04339	89.22; 93.54	99.771; 99.742	ECW_m2530; ECW_m4145	iEC1364_W	-	-	-	-	-	-	-	2	-	-	-	PMID: 31497461	-	Part of acetotacetate degradation pathway in E. coli.
ACACT9	3-ketoacyl-CoA thiolase	3otdcoa_c + coa_c --> accoa_c + ddcacoa_c	Membrane Lipid Metabolism	0	1000	KPN_04339 or KPN_02724	Yes	Catalytic	ACACT9	-	-	-	Core	1	KPN_04339; KPN_02724	95.09; 88.532	99.742; 99.771	STM3982; STM2389	STM_v1_0	-	-	-	-	-	-	-	2	-	-	PMID: 35413274	-	-	The catalytic protein (fadA) in Klebsiella (gene KO) and has been shown to help promote host tolerance to pulmonary infections.
ACACtex	Acetoacetate transport via diffusion (extracellular to periplasm)	acac_e <=> acac_p	Transport Outer Membrane Porin	-1000	1000	KPN_00282 or KPN_01445 or KPN_02636	Yes	Transport	ACACtex	-	rxn08030	TRANS-RXN0-281	Core	1	KPN_00282; KPN_01445; KPN_02636	84.33; 76.471; 76.115	100; 101.558; 101.061	b0241; b1377; b2215	iML1515	-	-	-	-	-	-	-	2	-	-	-	-	-	Transport reaction to complete the pathway from v1.
ACALD	Acetaldehyde dehydrogenase (acetylating)	acald_c + coa_c + nad_c <=> accoa_c + h_c + nadh_c	Pyruvate Metabolism	-1000	1000	KPN_02199 or KPN_02118 or 16852_1_36_02226 or KPN_02789 or Klebsiella_pneumoniae_INF161_04888	No	Catalytic	ACALD	R00228	rxn00171	ACETALD-DEHYDROG-RXN	Core	1	-	-	-	-	-	16852_1_36_02226; KPN_02789; Klebsiella_pneumoniae_INF161_04888	773.1; 692.5; 493.8	1.8E-232; 4.70E-208; 3.80E-148	650.77; 668.07; 456.77	K00132; K04021; K04073	-	-	2	-	-	-	-	-	Additional gene(s) were added to the gene-protein-rule (OR statement).
ACCOAC	Acetyl-CoA carboxylase	accoa_c + atp_c + hco3_c --> adp_c + h_c + malcoa_c + pi_c	Membrane Lipid Metabolism	0	1000	KPN_02706 and KPN_03665 and KPN_00198 and (KPN_03664 or Klebsiella_variicola_KSB2_3A_04151)	No	Catalytic	ACCOAC	R00742	rxn00533	ACETYL-COA-CARBOXYLTRANSFER-RXN	Core	1	-	-	-	-	-	Klebsiella_variicola_KSB2_3A_04151	177.7	5.6e-52	92.73	K02160	-	-	2	-	-	-	-	-	Additional gene(s) were added to the gene-protein-rule (OR statement).
ACCOAL	Acetate-CoA ligase (ADP-forming)	atp_c + coa_c + ppa_c --> adp_c + pi_c + ppcoa_c	Alternate Carbon Metabolism	0	1000	KPN_04478 or Klebsiella_pneumoniae_INF079_05200	Yes	Catalytic	ACCOAL	R00920	rxn00669	PROPANOATECOA-LIGASE-RXN	Core	0.99802	KPN_04478; Klebsiella_pneumoniae_INF079_05200	92.025; 38.66	99.847; 77.6	b4069; b0335	iML1515	-	-	-	-	-	-	-	2	-	-	-	PMID: 10894724	-	Evidence in E. coli.
ACGALptspp	N-Acetyl-D-galactosamine transport via PEP:Pyr PTS (periplasm)	acgal_p + pep_c + 2.0 h_c --> acgal6p_c + pyr_c	Transport, Inner Membrane	0	1000	Klebsiella_pneumoniae_INF151_05609 and Klebsiella_pneumoniae_INF151_05610 and Klebsiella_pneumoniae_INF151_05611 and Klebsiella_pneumoniae_INF151_05612 and Klebsiella_pneumoniae_INF151_05613	Yes	Transport	ACGALptspp	-	-	-	Accessory	0.00198	Klebsiella_pneumoniae_INF151_05609; Klebsiella_pneumoniae_INF151_05610; Klebsiella_pneumoniae_INF151_05611; Klebsiella_pneumoniae_INF151_05612; Klebsiella_pneumoniae_INF151_05613	100.0; 99.614; 99.658; 100.0; 98.408	99.367; 99.615; 99.659; 99.310; 99.735	B21_02949; B21_02950; B21_02951; B21_02952; B21_02953	iB21_1397	-	-	-	-	-	-	-	2	-	-	-	-	-	Transport reaction to complete the pathway from v1.
ACGAM1PPpp	N-acetyl-D-glucosamine 1-phosphatase (periplasm)	acgam1p_p + h2o_p --> acgam_p + pi_p	Alternate Carbon Metabolism	0	1000	KPN_04180	Yes	Catalytic	ACGAM1PPpp	-	rxn08038	-	Core	1	-	-	-	-	-	-	-	-	-	-	KPN_04180	3.1.3.10	2	-	-	PMID: 16641457	-	-	Main metabolite known to be involved into the bacterial cell wall and Klebsiella biofilm production.
ACHBS	2-aceto-2-hydroxybutanoate synthase	2obut_c + h_c + pyr_c --> 2ahbut_c + co2_c	Valine, Leucine, and Isoleucine Metabolism	0	1000	((KPN_00082 or KPN_02060 or 16852_1_74_04794) and KPN_00083) or (KPN_04073 and (KPN_04074 or KPN_04267 or 16703_5_22_01698))	No	Catalytic	ACHBS	R08648	rxn08043	ACETOOHBUTSYN-RXN	Core	1	-	-	-	-	-	KPN_04267; 16703_5_22_01698; KPN_02060; 16852_1_74_04794	753.4; 537.4; 498.5; 555.9	4.9E-226; 1.10E-160; 6.20E-149; 2.60E-166	459.5	K01652	-	-	2	-	-	-	-	-	Additional gene(s) were added to the gene-protein-rule (OR statement).
ACHMSSELCYSL	O-Acetylhomoserine succinate-lyase (adding cysteine), cytosol	achms_c + selcys_c --> ac_c + selcyst_c	Selenoamino acid metabolism	0	1000	KPN_04233	Yes	Catalytic	-	R04945	rxn03382	-	Core	1	-	-	-	-	-	KPN_04233	476.9	1.5e-142	463	K01739	-	-	2	PMID: 16885444	-	-	-	-	Reaction involved with known Klebsiella growth source.
ACKr	Acetate kinase	ac_c + atp_c <=> actp_c + adp_c	Pyruvate Metabolism	-1000	1000	KPN_02364 or KPN_02687 or KPN_02293 or KPN_03222	No	Catalytic	ACKr	R00315	rxn00225	ACETATEKIN-RXN; RXN-7957	Core	1	-	-	-	-	-	KPN_03222	596.5	1.2e-178	131.6	K00925	-	-	2	-	-	-	-	-	Additional gene(s) were added to the gene-protein-rule (OR statement).
ACLPNAT	Acetyl-CoA L-phenylalanine N-acetyltransferase	accoa_c + phe__L_c <=> coa_c + nacphe__L_c	Amino acid metabolism	-1000	1000	KPN_03806 or Klebsiella_pneumoniae_KSB2_1C_00314	Yes	Catalytic	-	R00693	rxn00492	PHENYLALANINE-N-ACETYLTRANSFERASE-RXN	Core	1	-	-	-	-	-	KPN_03806; Klebsiella_pneumoniae_KSB2_1C_00314	276.5; 275.4	3.4E-82; 7.00E-82	127.5	K03825	-	-	2	-	-	-	PMID: 27941785	-	Evidence in E. coli.
ACLS	Acetolactate synthase	h_c + 2.0 pyr_c --> alac__S_c + co2_c	Valine, Leucine, and Isoleucine Metabolism	0	1000	(KPN_04073 and (KPN_04074 or 16703_5_22_01698)) or (KPN_04268 and KPN_04267) or ((KPN_00082 or KPN_02060 or 16852_1_74_04794) and KPN_00083)	No	Catalytic	ACLS	R00226	rxn15021	ACETOLACTSYN-RXN	Core	1	-	-	-	-	-	16703_5_22_01698; KPN_02060; 16852_1_74_04794	537.4; 498.5; 555.9	1.10E-160; 6.20E-149; 2.60E-166	459.5	K01652	-	-	2	-	-	-	-	-	Additional gene(s) were added to the gene-protein-rule (OR statement).
ACM6PH	N-acetylmuramate 6-phosphate hydrolase	acmum6p_c + h2o_c --> acgam6p_c + lac__D_c	Alternate Carbon Metabolism	0	1000	KPN_04043 or Klebsiella_pneumoniae_INF237_05222	Yes	Catalytic	ACM6PH	R08555	rxn08044	-	Core	1	-	-	-	-	-	KPN_04043; Klebsiella_pneumoniae_INF237_05222	509.1; 498.7	3.9E-152; 5.50E-149	191.1	K07106	-	-	2	-	-	-	PMID: 16452451	-	Evidence in E. coli and transport reactions already in model (v1).			Same as AH6PI but different protein. OR statement. All have the same functional domain (PF01380.22).
ACOAD2	Acyl-CoA dehydrogenase (hexanoyl-CoA)	h_c + hx2coa_c + nadh_c --> hxcoa_c + nad_c	Fatty Acid Degradation	0	1000	KPN_00235	Yes	Catalytic	ACOAD2	-	rxn10010	RXN-12559	Core	1	KPN_00235	91.032	99.877	ECIAI39_0431	iECIAI39_1322	-	-	-	-	-	-	-	2	-	-	PMID: 29712730	-	PMID: 25645564	Evidence in Mycobacterium tuberculosis and Rhodococcus jostii with genomic evidence in Klebsiella.
ACOAD3	Acyl-CoA dehydrogenase (octanoyl-CoA)	nad_c + occoa_c --> h_c + nadh_c + oc2coa_c	Fatty Acid Degradation	0	1000	KPN_00235	Yes	Catalytic	ACOAD3	-	rxn10011	-	Core	1	KPN_00235	91.032	99.877	ECIAI39_0431	iECIAI39_1322	-	-	-	-	-	-	-	2	-	-	PMID: 29712730	-	PMID: 25645564	Evidence in Mycobacterium tuberculosis and Rhodococcus jostii with genomic evidence in Klebsiella.
ACOAD4	Acyl-CoA dehydrogenase (decanoyl-CoA)	dcacoa_c + nad_c --> dc2coa_c + h_c + nadh_c	Fatty Acid Degradation	0	1000	KPN_00235	Yes	Catalytic	ACOAD4	-	rxn10012	-	Core	1	KPN_00235	91.032	99.877	ECIAI39_0431	iECIAI39_1322	-	-	-	-	-	-	-	2	-	-	PMID: 29712730	-	PMID: 25645564	Evidence in Mycobacterium tuberculosis and Rhodococcus jostii with genomic evidence in Klebsiella.
ACOAD5	Acyl-CoA dehydrogenase (dodecanoyl-CoA)	ddcacoa_c + nad_c --> dd2coa_c + h_c + nadh_c	Fatty Acid Degradation	0	1000	KPN_00235	Yes	Catalytic	ACOAD5	-	rxn10013	-	Core	1	KPN_00235	91.032	99.877	ECIAI39_0431	iECIAI39_1322	-	-	-	-	-	-	-	2	-	-	PMID: 29712730	-	PMID: 25645564	Evidence in Mycobacterium tuberculosis and Rhodococcus jostii with genomic evidence in Klebsiella.
ACOAD6	Acyl-CoA dehydrogenase (tetradecanoyl-CoA)	nad_c + tdcoa_c --> h_c + nadh_c + td2coa_c	Fatty Acid Degradation	0	1000	KPN_00235	Yes	Catalytic	ACOAD6	-	rxn10014	-	Core	1	KPN_00235	91.032	99.877	ECIAI39_0431	iECIAI39_1322	-	-	-	-	-	-	-	2	-	-	PMID: 29712730	-	PMID: 25645564	Evidence in Mycobacterium tuberculosis and Rhodococcus jostii with genomic evidence in Klebsiella.
ACOAD7	Acyl-CoA dehydrogenase (hexadecanoyl-CoA)	nad_c + pmtcoa_c --> h_c + hdd2coa_c + nadh_c	Fatty Acid Degradation	0	1000	KPN_00235	Yes	Catalytic	ACOAD7	-	rxn05732	-	Core	1	KPN_00235	91.032	99.877	ECIAI39_0431	iECIAI39_1322	-	-	-	-	-	-	-	2	-	-	PMID: 29712730	-	PMID: 25645564	Evidence in Mycobacterium tuberculosis and Rhodococcus jostii with genomic evidence in Klebsiella.
ACODA	Acetylornithine deacetylase	acorn_c + h2o_c --> ac_c + orn_c	Arginine and Proline Metabolism	0	1000	KPN_04246 or KPN_01464 or 16852_1_42_04884 or 16870_7_82_04464 or Klebsiella_variicola_KSB2_3A_03189 or KPN_01735	No	Catalytic	ACODA	R00669	rxn29983	ACETYLORNDEACET-RXN	Core	1	-	-	-	-	-	16852_1_42_04884; 16870_7_82_04464; Klebsiella_variicola_KSB2_3A_03189; KPN_01735	429.3; 461.6; 329; 331.8	5.3E-128; 8.90E-138; 1.40E-97; 1.90E-98	292.47	K01438	-	-	2	-	-	-	-	-	Additional gene(s) were added to the gene-protein-rule (OR statement).
ACOLIPAabctex	Arabinose modified core oligosaccharide lipid A transport via ABC system (periplasm to extracellular)	acolipa_p + atp_c + h2o_c --> acolipa_e + adp_c + h_c + pi_c	Lipopolysaccharide Biosynthesis / Recycling	0	1000	KPN_04667 and KPN_04666 and KPN_03609 and KPN_03611 and KPN_03610 and KPN_00051 and KPN_00673	Yes	Transport	ACOLIPAabctex	-	-	-	Core	1	KPN_04667; KPN_04666; KPN_03609; KPN_03611; KPN_03610; KPN_00051; KPN_00673	93.056; 85.205; 85.34; 95.851; 83.051; 82.316; 69.898	99.723; 99.727; 99.479; 99.587; 97.252; 100.383; 99.492	b4262; b4261; b3199; b3201; b3200; b0054; b0641	iML1515	-	-	-	-	-	-	-	2	-	-	-	PMID: 18375759; PMID: 17362200	-	Exchange reaction already present in iYL1228/V1. Evidence in E. coli. LPS modification genes generally conserved in gram-negative bacteria.
ACOLIPAt1ex	arabinose modified core oligosaccharide lipid A transport via vector periplasm to extracellular	LptA_p + acolipa_p --> acolipa_LptA_p	Transport	0	1000	(KPN_03611 and KPN_04666 and KPN_04667) or (KPN_03611 and KPN_04666 and KPN_04667 and KPN_03609)	Yes	Transport	ACOLIPAt1ex	-	-	-	Core	1	KPN_03611; KPN_04666; KPN_04667; KPN_03609	95.851; 85.205; 93.056; 85.34	99.587; 99.727; 99.723; 99.479	ECOLC_RS02655; ECOLC_RS20180; ECOLC_RS20175; ECOLC_RS02665	iEC1349_Crooks	-	-	-	-	-	-	-	4	-	PMID: 27161977	-	PMID: 17056748; PMID: 17362200	-	Exchange reaction already present in iYL1228/V1. Evidence in E. coli. LPS modification genes generally conserved in gram-negative bacteria with Klebsiella protein structure available.
ACOLIPAt2ex	arabinose modified core oligosaccharide lipid A transport via vector periplasm to extracellular	acolipa_LptA_p --> LptA_p + acolipa_e	Transport	0	1000	KPN_00051 and KPN_00673	Yes	Transport	ACOLIPAt2ex	-	-	-	Core	1	KPN_00051; KPN_00673	82.316; 70.408	100.383; 99.492	ECOLC_RS19330; ECOLC_RS16175	iEC1349_Crooks	-	-	-	-	-	-	-	4	-	PMID: 27161977	-	PMID: 18424520; PMID: 17362200	-	Exchange reaction already present in iYL1228/V1. Evidence in E. coli. LPS modification genes generally conserved in gram-negative bacteria and Klebsiella structure available.
ACONCtex	Cisaconitat transport via diffusion extracellular to periplasm	acon_C_e <=> acon_C_p	Transport, Outer Membrane Porin	-1000	1000	KPN_00282 or KPN_00956 or KPN_01445 or KPN_02636	Yes	Transport	ACONCtex	-	rxn12788	TRANS-RXN-375	Core	1	KPN_00282; KPN_00956; KPN_01445; KPN_02636	84.615; 60.8; 78.182; 75.897	100; 101.078; 100; 103.448	STM0320; STM0999; STM1473; STM2267	STM_v1_0	-	-	-	-	-	-	-	2	-	-	-	PMID: 19284970	-	Transport reaction for substrate that can be simulated by the model.
ACONCtupp	Cisaconitate transport periplasm	acon_C_p --> acon_C_c	Transport, Inner Membrane	0	1000	K_quasi_quasi_SB98_01440 and K_quasi_quasi_U41_01479 and K_quasi_quasi_U41_01478	Yes	Transport	ACONCtupp	-	rxn12788	-	Accessory	0.055446	K_quasi_quasi_SB98_01440; K_quasi_quasi_U41_01479; K_quasi_quasi_U41_01478	84.969; 75.524; 93.267	99.694; 99.306; 99.802	STM2786; STM2787; STM2788	STM_v1_0	-	-	-	-	-	-	-	2	-	-	-	PMID: 19284970	-	Transport reaction for substrate that can be simulated by the model.
ACONTa	Aconitase (half-reaction A_ Citrate hydro-lyase)	cit_c <=> acon_C_c + h2o_c	Citric Acid Cycle	-1000	1000	KPN_00124 or KPN_01272 or 16870_8_36_04862	No	Catalytic	ACONTa	R01325	rxn00974	ACONITATEDEHYDR-RXN; CITRATE-DEHYDRATASE-RXN	Core	1	-	-	-	-	-	16870_8_36_04862	1430.2	0	683.57	K01682	-	-	2	-	-	-	-	-	Additional gene(s) were added to the gene-protein-rule (OR statement).
ACONTb	Aconitase (half-reaction B_ Isocitrate hydro-lyase)	acon_C_c + h2o_c <=> icit_c	Citric Acid Cycle	-1000	1000	KPN_00124 or KPN_01272 or 16870_8_36_04862	No	Catalytic	ACONTb	R01900	rxn01388	ACONITATEHYDR-RXN	Core	1	-	-	-	-	-	16870_8_36_04862	1430.2	0	683.57	K01682	-	-	2	-	-	-	-	-	Additional gene(s) were added to the gene-protein-rule (OR statement).
ACOTA	Acetylornithine transaminase	acorn_c + akg_c <=> acg5sa_c + glu__L_c	Arginine and Proline Metabolism	-1000	1000	KPN_03745 or KPN_01493 or KPN_01221 or Klebsiella_pneumoniae_KSB1_7G_05067 or 16852_1_8_04571	No	Catalytic	ACOTA	R02283	rxn01637	ACETYLORNTRANSAM-RXN	Core	1	-	-	-	-	-	Klebsiella_pneumoniae_KSB1_7G_05067; 16852_1_8_04571	535.3; 543.5	3.1E-160; 9.80E-163	484.4	K00821	-	-	2	-	-	-	-	-	Additional gene(s) were added to the gene-protein-rule (OR statement).
ACP1_FMN	Acid phosphatase (FMN)	fmn_c + h2o_c --> pi_c + ribflv_c	Cofactor and Prosthetic Group Biosynthesis	0	1000	KPN_04311 or KPN_00408 or KPN_00875	Yes	Catalytic	ACP1_FMN	R00548	rxn00391	RXN0-5187	Core	1	KPN_04311; KPN_00408; KPN_00875	75.63; 77.491; 70.26	99.582; 96.099; 99.262	b3812; b0446; b0844	iML1515	-	-	-	-	-	-	-	2	-	-	-	PMID:16990279	-	Evidence in E. coli.
ACPPAT120	Acyl-(acyl carrier protein):phosphate acyltransferase (C12:0)	ddcaACP_c + h_c + pi_c --> ACP_c + ddcap_c	Glycerophospholipid Metabolism	0	1000	KPN_01092 and KPN_01088	Yes	Catalytic	ACPPAT120	-	-	-	Core	1	KPN_01092; KPN_01088	100.0; 94.22	98.734; 88.265	b1094; b1090	iML1515	-	-	-	-	-	-	-	2	-	-	PMID: 12576590; PMID: 34204632	PMID: 17645809; PMID: 19462023	-	Involved in phospholipid biosynthesis. Gene evidence in Klebsiella (plsX & acpA).
ACPPAT140	Acyl-(acyl carrier protein):phosphate acyltransferase (C14:0)	h_c + myrsACP_c + pi_c --> ACP_c + ttdcap_c	Glycerophospholipid Metabolism	0	1000	KPN_01092 and KPN_01088	Yes	Catalytic	ACPPAT140	-	-	-	Core	1	KPN_01092; KPN_01088	100.0; 94.22	98.734; 88.265	b1094; b1090	iML1515	-	-	-	-	-	-	-	2	-	-	PMID: 12576590; PMID: 34204632	PMID: 17645809; PMID: 19462023	-	Involved in phospholipid biosynthesis. Gene evidence in Klebsiella (plsX & acpA).
ACPPAT141	Acyl-(acyl carrier protein):phosphate acyltransferase (C14:1)	h_c + pi_c + tdeACP_c --> ACP_c + ttdceap_c	Glycerophospholipid Metabolism	0	1000	KPN_01092 and KPN_01088	Yes	Catalytic	ACPPAT141	-	-	-	Core	1	KPN_01092; KPN_01088	100.0; 94.22	98.734; 88.265	b1094; b1090	iML1515	-	-	-	-	-	-	-	2	-	-	PMID: 12576590; PMID: 34204632	PMID: 17645809; PMID: 19462023	-	Involved in phospholipid biosynthesis. Gene evidence in Klebsiella (plsX & acpA).
ACPPAT160	Acyl-(acyl carrier protein):phosphate acyltransferase (C16:0)	h_c + palmACP_c + pi_c --> ACP_c + hdcap_c	Glycerophospholipid Metabolism	0	1000	KPN_01092 and KPN_01088	Yes	Catalytic	ACPPAT160	-	-	-	Core	1	KPN_01092; KPN_01088	100.0; 94.22	98.734; 88.265	b1094; b1090	iML1515	-	-	-	-	-	-	-	2	-	-	PMID: 12576590; PMID: 34204632	PMID: 17645809; PMID: 19462023	-	Involved in phospholipid biosynthesis. Gene evidence in Klebsiella (plsX & acpA).
ACPPAT161	Acyl-(acyl carrier protein):phosphate acyltransferase (C16:1)	h_c + hdeACP_c + pi_c --> ACP_c + hdceap_c	Glycerophospholipid Metabolism	0	1000	KPN_01092 and KPN_01088	Yes	Catalytic	ACPPAT161	-	-	-	Core	1	KPN_01092; KPN_01088	100.0; 94.22	98.734; 88.265	b1094; b1090	iML1515	-	-	-	-	-	-	-	2	-	-	PMID: 12576590; PMID: 34204632	PMID: 17645809; PMID: 19462023	-	Involved in phospholipid biosynthesis. Gene evidence in Klebsiella (plsX & acpA).
ACPPAT180	Acyl-(acyl carrier protein):phosphate acyltransferase (C18:0)	h_c + ocdcaACP_c + pi_c --> ACP_c + ocdcap_c	Glycerophospholipid Metabolism	0	1000	KPN_01092 and KPN_01088	Yes	Catalytic	ACPPAT180	-	-	-	Core	1	KPN_01092; KPN_01088	100.0; 94.22	98.734; 88.265	b1094; b1090	iML1515	-	-	-	-	-	-	-	2	-	-	PMID: 12576590; PMID: 34204632	PMID: 17645809; PMID: 19462023	-	Involved in phospholipid biosynthesis. Gene evidence in Klebsiella (plsX & acpA).
ACPPAT181	Acyl-(acyl carrier protein):phosphate acyltransferase (C18:1)	h_c + octeACP_c + pi_c --> ACP_c + ocdceap_c	Glycerophospholipid Metabolism	0	1000	KPN_01092 and KPN_01088	Yes	Catalytic	ACPPAT181	-	-	-	Core	1	KPN_01092; KPN_01088	100.0; 94.22	98.734; 88.265	b1094; b1090	iML1515	-	-	-	-	-	-	-	2	-	-	PMID: 12576590; PMID: 34204632	PMID: 17645809; PMID: 19462023	-	Involved in phospholipid biosynthesis. Gene evidence in Klebsiella (plsX & acpA).
ACPPD	Acyl-carrier protein phosphodiesterase (4'-pantetheine-phosphohydrolase producing)	ACP_c + h2o_c --> pan4p_c + apoACP_c + h_c	Cofactor and Prosthetic Group Biosynthesis	0	1000	KPN_00355	Yes	Catalytic	-	R01623	rxn06022	3.1.4.14-RXN	Core	1	-	-	-	-	-	KPN_00355	261.6	1.3e-77	116.1	K08682	-	-	2	-	-	-	PMID: 16107329	-	Evidence in E. coli.
ACPS1	Acyl-carrier protein synthase	apoACP_c + coa_c --> ACP_c + h_c + pap_c	Cofactor and Prosthetic Group Biosynthesis	0	1000	KPN_02888 or 16703_5_22_03883 or K_pneumoniae_SB617_05103 or Klebsiella_pneumoniae_INF341_01706 or Klebsiella_pneumoniae_INF151_02758	No	Catalytic	ACPS1	R01625	rxn29984	HOLO-ACP-SYNTH-RXN	Core	1	-	-	-	-	-	16703_5_22_03883; K_pneumoniae_SB617_05103; Klebsiella_pneumoniae_INF341_01706; Klebsiella_pneumoniae_INF151_02758	108.2; 118; 136.2; 136.9	9.4E-31; 9.40E-34; 2.80E-39; 1.70E-39	63.73	K06133	-	-	2	-	-	-	-	-	Additional gene(s) were added to the gene-protein-rule (OR statement).
ACS2	Acetyl-CoA synthase (propionate)	atp_c + ppa_c + coa_c --> amp_c + ppi_c + ppcoa_c	Unassigned	0	1000	KPN_04478	Yes	Catalytic	ACS2	R00925	rxn00674	PROPIONATE--COA-LIGASE-RXN	Core	0.99802	-	-	-	-	-	KPN_04478	1104.9	0	784.9	K01895	-	-	2	-	-	PMID: 27897220	-	-	Evidence that propanoate is produced by Klebsiella.
ACSERL	O3-Acetyl-L-serine acetate-lyase (adding hydrogen sulfide), cytosol	acser_c + seln_c --> ac_c + h_c + selcys_c	Selenoamino acid metabolism	0	1000	KPN_02761	Yes	Catalytic	-	R03601	rxn02571	RXN-12726	Core	1	-	-	-	-	-	KPN_02761	470.7	1.2e-140	408.07	K01738	-	-	2	-	-	-	PMID: 3062311	-	Evidence in E. coli.
ACt2rpp	Acetate reversible transport via proton symport (periplasm)	ac_p + h_p <=> ac_c + h_c	Transport	-1000	1000	KPN_00011	No	Transport	ACt2rpp	-	rxn05488	TRANS-RXN0-571	Core	1	KPN_00011	87.234	99.471	b3603	iML1515	-	-	-	-	-	-	-	2	-	-	-	-	-	No gene-protein-rule previously associated with this reaction.
ACTD	Acetoin dehydrogenase	nad_c + actn__R_c --> h_c + nadh_c + diact_c	Butanoate Metabolism	0	1000	KPN_02061 or K_quasivariicola_08A119_03708 or Klebsiella_variicola_INF336_05834 or Klebsiella_variicola_KSB2_3A_03791	No	Catalytic	ACTD	R02855	-	RXN-11036	Core	0.994071	-	-	-	-	-	K_quasivariicola_08A119_03708; Klebsiella_variicola_INF336_05834; Klebsiella_variicola_KSB2_3A_03791	351.5; 391.1; 355.8	6.2E-105; 5.50E-117; 3.00E-106	323.1	K03366	-	-	2	-	-	-	-	-	Additional gene(s) were added to the gene-protein-rule (OR statement).
ACYCDTtex	Alpha-Cyclodextrin Transport	acdextrin_e <=> acdextrin_p	Transport, Outer Membrane Porin	-1000	1000	-	Yes	Transport	-	-	-	-	-	-	-	-	-	-	-	-	-	-	-	-	-	-	2	PMID: 28181409	-	-	-	-	Transport reaction for known Klebsiella growth substrate.
ACYCDTtpp	Alpha-Cyclodextrin Transport (periplasm)	acdextrin_p <=> acdextrin_c	Transport Inner Membrane	-1000	1000	-	Yes	Transport	-	-	-	-	-	-	-	-	-	-	-	-	-	-	-	-	-	-	2	PMID: 28181409	-	-	-	-	Transport reaction for known Klebsiella growth substrate.
ACYLAH	Acylamide aminohydrolase	bzmd_c + h2o_c --> bz_c + nh4_c	Xenobiotics Biodegradation	0	1000	Klebsiella_pneumoniae_INF201_05003 or K_variicola_variicola_At-22_03211 or K_quasi_simil_SB610_05358 or 16852_1_32_05312 or KPN_01770 or Klebsiella_variicola_KSB1_9F_02671 or Klebsiella_pneumoniae_INF341_01716	Yes	Catalytic	-	R05590	rxn03869	-	Core	0.99802	-	-	-	-	-	Klebsiella_pneumoniae_INF201_05003; K_variicola_variicola_At-22_03211; K_quasi_simil_SB610_05358; 16852_1_32_05312; KPN_01770; Klebsiella_variicola_KSB1_9F_02671; Klebsiella_pneumoniae_INF341_01716	321.2; 366.4; 311.7; 394.1; 339.6; 362; 313.3	3.3E-95; 6.80E-109; 2.40E-92; 2.60E-117; 8.50E-101; 1.40E-107; 7.80E-93	300.07	K01426	-	-	2	PMID: 1539979	-	-	-	-	Reaction involved with known Klebsiella growth source.
ACYP_2	Acylphosphatase (2)	actp_c + h2o_c --> ac_c + h_c + pi_c	Carbohydrate Metabolism	0	1000	KPN_01004	Yes	Catalytic	-	R00317	rxn00227	-	Core	1	-	-	-	-	-	KPN_01004	111.5	1.2e-31	76.27	K01512	-	-	2	-	-	PMID: 33568055	-	-	Indirect evidence that Klebsiella produces this protein.
ADA	Adenosine deaminase	adn_c + h_c + h2o_c --> ins_c + nh4_c	Nucleotide Salvage Pathway	0	1000	KPN_01958 or 16703_7_80_04952	No	Catalytic	ADA	R01560	rxn01137	ADENODEAMIN-RXN	Core	1	-	-	-	-	-	16703_7_80_04952	278.5	2.1e-82	273.83	K01488	-	-	2	-	-	-	-	-	Additional gene(s) were added to the gene-protein-rule (OR statement).
ADCOBNSYN	Adenosylcobyric acid synthase	adcob1nda_c + 4.0 atp_c + 4.0 gln__L_c + 4.0 h2o_c --> adcobn_c + 4.0 adp_c + 4.0 glu__L_c + 4.0 h_c + 4.0 pi_c	Cofactor and Prosthetic Group Biosynthesis	0	1000	16703_5_22_02254	Yes	Catalytic	ADCOBNSYN	-	-	-	Core	1	16703_5_22_02254	83.399	99.606	STM2019	STM_v1_0	-	-	-	-	-	-	-	2	-	-	-	PMID: 11939774	-	Part of cobalamin production which occurs in Klebsiella but direct evidence from Salmonella.
ADCPS1	Adenosylcobinamide-phosphate synthase	adcobhex_c + appl_c + atp_c --> adocbi_c + adp_c + h_c + pi_c	Vitamin B12 Metabolism	0	1000	KPN_03199 or 16703_5_22_02269	No	Catalytic	ADCPS1	R07302	rxn19001; rxn05054	-	Core	0.998024	16703_5_22_02269	80.878	99.688	STM2034	iRR1083	-	-	-	-	-	-	-	2	-	-	-	-	-	Additional gene(s) were added to the gene-protein-rule (OR statement).
ADCPS2	Adenosylcobinamide-phosphate synthase	atp_c + adcobhex_c + applp_c --> adocbip_c + adp_c + 2.0 h_c + pi_c	Porphyrin and Chlorophyll Metabolism	0	1000	16703_5_22_02269	Yes	Catalytic	ADCPS2	R06529	rxn04384	RXN-6261	Accessory	0.055446	16703_5_22_02269	80.878	99.688	STM2034	iRR1083	16703_5_22_02269	387	1.8e-115	92.47	K02227	-	-	2	-	-	-	PMID: 11939774	-	Part of cobalamin production which occurs in Klebsiella but direct evidence from Salmonella.
ADCYRS	Adenosylcobyric acid synthase (glutamine-hydrolysing)	adcobdam_c + 4.0 atp_c + 4.0 gln__L_c + 4.0 h2o_c --> adcobhex_c + 4.0 adp_c + 4.0 glu__L_c + 4.0 h_c + 4.0 pi_c	Vitamin B12 Metabolism	0	1000	KPN_03184 or 16703_5_22_02254	No	Catalytic	ADCYRS	R05225	rxn03540	R345-RXN	Core	1	16703_5_22_02254	83.399	99606	STM2019	iRR1083	-	-	-	-	-	-	-	2	-	-	-	-	-	Additional gene(s) were added to the gene-protein-rule (OR statement).
ADMDC	Adenosylmethionine decarboxylase	amet_c + h_c --> ametam_c + co2_c	Arginine and Proline Metabolism	0	1000	KPN_00126 or Klebsiella_pneumoniae_INF237_05260	No	Catalytic	ADMDC	R00178	rxn00127	SAMDECARB-RXN	Core	1	-	-	-	-	-	Klebsiella_pneumoniae_INF237_05260	34.8	2.1e-08	18.5	K01611	-	-	2	-	-	-	-	-	Additional gene(s) were added to the gene-protein-rule (OR statement).
ADNUC	Adenosine hydrolase	adn_c + h2o_c --> ade_c + rib__D_c	Alternate Carbon Metabolism	0	1000	KPN_00025 or 16703_7_80_04950 or KPN_01912 or 16703_7_80_04976	No	Catalytic	ADNUC	R01245	rxn00927	ADENOSINE-NUCLEOSIDASE-RXN	Core	1	-	-	-	-	-	16703_7_80_04950; KPN_01912; 16703_7_80_04976	316.3; 370; 133.2	8.7E-94; 4.70E-110; 3.30E-38	83.1	K01239	-	-	2	-	-	-	-	-	Additional gene(s) were added to the gene-protein-rule (OR statement).
ADOCBIPS	Adenosyl cobinamide phosphate synthase	adcobn_c + applp_c + atp_c --> adocbip_c + adp_c + h_c + pi_c	Cofactor and Prosthetic Group Biosynthesis	0	1000	16703_5_22_02269	Yes	Catalytic	ADOCBIPS	-	-	-	Accessory	0.055446	16703_5_22_02269	80.878	99.688	STM2034	STM_v1_0	-	-	-	-	-	-	-	2	-	-	-	PMID: 11939774	-	Part of cobalamin production which occurs in Klebsiella but direct evidence from Salmonella.
ADOCBLPP	Adenosylcobalamin phosphate phosphatase	adocblp_c + h2o_p --> adocbl_c + pi_p	Cofactor and Prosthetic Group Biosynthesis	0	1000	KPN_00670	Yes	Catalytic	-	R11173	-	-	Core	1	-	-	-	-	-	KPN_00670	219	3e-64	168.13	K02226	-	-	2	-	-	-	PMID: 11939774	-	Part of cobalamin production which occurs in Klebsiella but direct evidence from Salmonella. Same as ADOCBLPP in STM_v1_0 with KPN_00670 having 64% seq ID.
ADOCBLPS	Adenosylcobalamin phosphate synthase	5prdmbz_c + agdpcbi_c --> adocblp_c + gmp_c + h_c	Cofactor and Prosthetic Group Biosynthesis	0	1000	KPN_02464	Yes	Catalytic	ADOCBLPS	-	-	-	Core	1	KPN_02464	72.358	98.795	STM2017	STM_v1_0	-	-	-	-	-	-	-	2	-	-	-	PMID: 11939774	-	Part of cobalamin production which occurs in Klebsiella but direct evidence from Salmonella.
ADPRDP	ADPribose diphosphatase	adprib_c + h2o_c --> amp_c + 2.0 h_c + r5p_c	Nucleotide Salvage Pathway	0	1000	KPN_03768 or KPN_03448	No	Catalytic	ADPRDP	R01054	rxn00775	RXN-9925; RXN0-1441	Core	1	-	-	-	-	-	KPN_03448	165.9	3.7e-48	140.63	K01515	-	-	2	-	-	-	-	-	Additional gene(s) were added to the gene-protein-rule (OR statement).
ADPT	Adenine phosphoribosyltransferase	ade_c + prpp_c --> amp_c + ppi_c	Nucleotide Salvage Pathway	0	1000	KPN_00451 or KPN_00133	No	Catalytic	ADPT	R00190	rxn00139	ADENPRIBOSYLTRAN-RXN	Core	1	-	-	-	-	-	KPN_00133	233.8	4.5e-69	96.57	K00760	-	-	2	-	-	-	PMID: 12070315	-	Additional gene(s) were added to the gene-protein-rule (OR statement). Crystal structure of alternative protein in E. coli.
ADPT2_1	1-(5'-Phosphoribosyl)-5-amino-4-imidazolecarboxamide:pyrophosphate phosphoribosyltransferase	aicar_c + ppi_c <=> prpp_c + 5a4icam_c	Purine Metabolism	-1000	1000	KPN_00451	Yes	Catalytic	-	R04378	rxn03039	RXN-14270	Core	1	-	-	-	-	-	KPN_00451	269.3	6.4e-80	102.3	K00759	-	-	2	-	-	-	PMID: 4343167	-	Evidence in E. coli.
ADSELK	Adenylyl-selenate kinase	atp_c + adsel_c --> adp_c + h_c + 3padsel_c	Selenoamino acid metabolism	0	1000	KPN_03112	Yes	Catalytic	-	R04928	rxn03372	-	Core	1	-	-	-	-	-	KPN_03112	348.2	1.1e-103	332.83	K00860	-	-	2	-	-	-	PMID: 1316900	-	Evidence in E. coli.
ADSL1r	Adenylsuccinate lyase	dcamp_c <=> amp_c + fum_c	Purine and Pyrimidine Biosynthesis	-1000	1000	KPN_01139 or K_variicola_variicola_F2R9T_01771	No	Catalytic	ADSL1r	R01083	rxn00800	AMPSYN-RXN	Core	1	-	-	-	-	-	K_variicola_variicola_F2R9T_01771	296.4	8.8e-88	285.23	K01756	-	-	2	-	-	-	-	-	Additional gene(s) were added to the gene-protein-rule (OR statement).
ADSL2r	Adenylosuccinate lyase	25aics_c <=> aicar_c + fum_c	Purine and Pyrimidine Biosynthesis	-1000	1000	KPN_01139 or K_variicola_variicola_F2R9T_01771	No	Catalytic	ADSL2r	R04559	rxn03136	AICARSYN-RXN	Core	1	-	-	-	-	-	K_variicola_variicola_F2R9T_01771	296.4	8.8e-88	285.23	K01756	-	-	2	-	-	-	-	-	Additional gene(s) were added to the gene-protein-rule (OR statement).
AEPabcpp	AEP transport via ABC system periplasm	2ameph_p + atp_c + h2o_c --> 2ameph_c + adp_c + h_c + pi_c	Transport, Inner Membrane	0	1000	KPN_04058 and KPN_04059 and KPN_04061 and KPN_04060	Yes	Transport	AEPabcpp	-	-	-	Accessory	0.839604	KPN_04058; KPN_04059; KPN_04061; KPN_04060	81.648; 87.063; 80.415; 86.721	99.627; 99.652; 99.704; 99.461	STM0426; STM0427; STM0429; STM0428	STM_v1_0	-	-	-	-	-	-	-	2	This study; PMID: 9758795	-	PMID: 29503635	-	-	Transport reaction for known Klebsiella growth substrate.
AEPPYRTA	2 aminoethylphosphonate pyruvate transaminase	2ameph_c + pyr_c --> Pald_c + ala__L_c	Aminophosphonate metabolism	0	1000	KPN_04063	Yes	Catalytic	AEPPYRTA	R04152	rxn02900	META:2.6.1.37-RXN	Accessory	0.839604	KPN_04063	83.924	98.656	STM0431	STM_v1_0	-	-	-	-	-	-	-	2	This study; PMID: 9758795	-	PMID: 29503635	-	-	Catalytic reaction for known Klebsiella growth substrate.
AEPtex	AEP transport via diffusion extracellular to periplasm	2ameph_e <=> 2ameph_p	Transport, Outer Membrane Porin	-1000	1000	KPN_00282 or KPN_00956 or KPN_01445 or KPN_02636	Yes	Transport	AEPtex	-	-	-	Core	1	KPN_00282; KPN_00956; KPN_01445; KPN_02636	84.615; 60.8; 78.182; 75.897	100; 101.078; 100; 103.448	STM0320; STM0999; STM1473; STM2267	STM_v1_0	-	-	-	-	-	-	-	2	This study; PMID: 9758795	-	PMID: 29503635	-	-	Transport reaction for known Klebsiella growth substrate.
AGDC	N-acetylglucosamine-6-phosphate deacetylase	acgam6p_c + h2o_c --> ac_c + gam6p_c	Alternate Carbon Metabolism	0	1000	KPN_00698 or Klebsiella_pneumoniae_INF151_05613	No	Catalytic	AGDC	R02059	rxn01484	NAG6PDEACET-RXN	Core	1	-	-	-	-	-	Klebsiella_pneumoniae_INF151_05613	428.9	6.8e-128	125.77	K01443	-	-	2	-	-	-	-	-	Additional gene(s) were added to the gene-protein-rule (OR statement).
AGM4PCPpp	N-Acetyl-D-glucosamine(anhydrous)N-Acetylmuramyl-tetrapeptide L_D-carboxypeptidase (periplasmic)	anhgm4p_p + h2o_p --> ala__D_p + anhgm3p_p	Exchange	0	1000	KPN_02608	No	Catalytic	AGM4PCPpp	-	rxn08077	-	Core	1	KPN_02608	86.243	99.474	b2175	iML1515	-	-	-	-	-	-	-	2	-	-	-	-	-	No gene-protein-rule previously associated with this reaction.
AGMT	Agmatinase	agm_c + h2o_c --> ptrc_c + urea_c	Arginine and Proline Metabolism	0	1000	KPN_03373 or Klebsiella_pneumoniae_INF078_05004 or KPN_02973 or 16870_8_9_05128	No	Catalytic	AGMT	R01157	rxn00858	AGMATIN-RXN	Core	1	-	-	-	-	-	Klebsiella_pneumoniae_INF078_05004; KPN_02973; 16870_8_9_05128	318.1; 414.8; 197.9	2.1E-94; 8.90E-124; 6.20E-58	194.07	K01480	-	-	2	-	-	-	-	-	Additional gene(s) were added to the gene-protein-rule (OR statement).
AH6PI	Arabino-3-hexulose-6-P Isomerase	ah6p__D_c --> f6p_c	Carbohydrate Metabolism	0	1000	KPN_02958 or Klebsiella_pneumoniae_INF231_05099 or 16870_7_51_01434 or 16703_7_73_02037 or Klebsiella_pneumoniae_INF008_00125 or Klebsiella_quasipneumoniae_INF291_04790 or 16870_7_82_04762	Yes	Catalytic	AH6PI	R05339	rxn03644	-	Accessory	0.083168	KPN_02958; Klebsiella_pneumoniae_INF231_05099	95.213; 80.108	99.471; 99.465	ECUMN_2964; EcolC_1650	iECUMN_1333; iEcolC_1368	16870_7_51_01434; 16703_7_73_02037; Klebsiella_pneumoniae_INF008_00125; Klebsiella_quasipneumoniae_INF291_04790; 16870_7_82_0476	216.8; 199.7; 210.4; 199.8; 169.5	3.2E-64; 5.70E-59; 2.90E-62; 5.30E-59; 1.00E-49	114.27	K08094	-	-	2	-	-	-	-	PMID:10572115	Evidence in Bacillus.
AHALc	O-acetyl-L-homoserine acetate-lyase (cytoplasm)	achms_c + trdrd_c + tsul_c --> ac_c + h_c + hcys__L_c + so3_c + trdox_c	Amino acid metabolism	0	1000	KPN_04233	Yes	Catalytic	-	R02026	rxn06078	-	Core	1	-	-	-	-	-	KPN_04233	476.9	1.5e-142	463	K01739	-	-	2	PMID: 16885444	-	-	-	-	Evidence in E. coli (protein structure).
AHCYSNS	S-adenosylhomocysteine nucleosidase	ahcys_c + h2o_c --> ade_c + rhcys_c	Methionine Metabolism	0	1000	KPN_00714	No	Catalytic	AHCYSNS	R00194	rxn00143	ADENOSYLHOMOCYSTEINE-NUCLEOSIDASE-RXN	Core	1	-	-	-	-	-	KPN_00714	285.6	1.4e-84	115.07	K01243	-	-	2	-	-	-	-	-	Replaced KPN_00175 in original gene-protein-rule as it corresponded to a dGTPase (K01129) and not to the encoded protein (K01243).
AHGDx	(S)-alpha-hydroxyglutarate dehydrogenase	S2hglut_c + nad_c <=> akg_c + h_c + nadh_c	Glycine and Serine Metabolism	-1000	1000	KPN_03348	Yes	Catalytic	AHGDx	R08198	rxn10432	RXN-16701	Core	1	KPN_03348	91.951	99.757	b2913	iML1515	-	-	-	-	-	-	-	2	-	-	-	PMID:8550422	-	Evidence in E. coli.
AHSERL4	Cysteine synthase Thiosulfate	acser_c + trdrd_c + tsul_c --> ac_c + cys__L_c + h_c + so3_c + trdox_c	Cysteine metabolism	0	1000	KPN_02761	Yes	Catalytic	AHSERL4	R04859	rxn05733	-	Core	1	-	-	-	-	-	KPN_02761	470.7	1.2e-140	408.07	K01738	-	-	2	-	-	-	PMID: 3062311	-	Evidence in E. coli.
AI2K	Autoinducer-2 kinase	atp_c + dhptd_c --> adp_c + dhptdp_c + h_c	Methionine Metabolism	0	1000	KPN_03509	Yes	Catalytic	AI2K	-	-	-	Core	1	KPN_03509	77.992	97.186	b1511	iML1515	-	-	-	-	-	-	-	3	-	-	PMID: 20600864	-	-	Protein involved in Klebsiella biofilm formation (mutant gene KO).
AIRSK	Aminoimidazole riboside kinase	atp_c + airs_c --> adp_c + air_c + h_c	Purine and Pyrimidine Biosynthesis	0	1000	KPN_00516	Yes	Catalytic	AIRSK	-	-	-	Core	0.99802	-	-	-	-	-	KPN_00516	290.6	2.3e-86	350.03	K23147	-	-	2	-	-	PMID: 34234754	-	-	Indirect evidence of presence in Klebsiella.
AIRStex	Aminoimidazole riboside transport via diffusion extracellular to periplasm	airs_e <=> airs_p	Transport, Outer Membrane Porin	-1000	1000	KPN_00282 or KPN_00956 or KPN_01445 or KPN_02636	Yes	Transport	AIRStex	-	-	-	Core	1	KPN_00282; KPN_00956; KPN_01445; KPN_02636	84.615; 60.8; 78.182; 75.897	100; 101.078; 100; 103.448	STM0320; STM0999; STM1473; STM2267	STM_v1_0	-	-	-	-	-	-	-	2	-	-	PMID: 34234754	-	-	Transport reaction for substrate that can be simulated by the model.
AIRStpp	Aminoimidazole riboside facilitated transport periplasm	airs_p <=> airs_c	Transport Inner Membrane	-1000	1000	-	Yes	Transport	-	-	-	-	-	-	-	-	-	-	-	-	-	-	-	-	-	-	1	-	-	PMID: 34234754	-	-	Transport reaction for substrate that can be simulated by the model.
AKGDDO	Fe2+/Alpha-ketoglutarate-dependent dioxygenase	lipa_c + akg_c + o2_c + 6.0 h_c --> 2hm_lipa_c + succ_c + co2_c	Lipopolysaccharide Biosynthesis / Recycling	0	1000	KPN_02997	Yes	Catalytic	-	R12210	-	-	Core	1	-	-	-	-	-	KPN_02997	509	8.2e-153	322.2	K12979	-	-	2	-	-	-	PMID: 10903325	-	Evidence in Salmonella but no evidence in E. coli.
AKGDH	2-Oxogluterate dehydrogenase	akg_c + coa_c + nad_c --> co2_c + nadh_c + succoa_c	Citric Acid Cycle	0	1000	KPN_00732 and (KPN_00120 or Klebsiella_pneumoniae_KSB2_1C_04030) and KPN_00733	No	Catalytic	AKGDH	R08549	rxn08094	2OXOGLUTARATEDEH-RXN	Core	1	-	-	-	-	-	Klebsiella_pneumoniae_KSB2_1C_04030	601.4	2.7e-180	465.17	K00382	-	-	2	-	-	PMID: 9524204	-	-	Additional gene(s) were added to a pre-existing gene-protein-rule (OR statement).
AKP1	Alkaline phosphatase Dihydroneopterin	ahdt_c + 3.0 h2o_c --> dhnpt_c + 2.0 h_c + 3.0 pi_c	Folate biosynthesis	0	1000	K_variicola_variicola_01A065_01666 or KPN_00327	Yes	Catalytic	AKP1	R04620	rxn03167	-	Core	1	-	-	-	-	-	K_variicola_variicola_01A065_01666; KPN_00327	182.3; 404	2.9E-53; 1.80E-120	101.63; 79.67	K01113; K01077	-	-	2	-	-	-	-	PMID: 25217636	Original evidence in Bacillus subtilius with protein structure available. Compared to protein structure has the same PhoD functional domain (PF09423.10) with 23% Seq ID. No direct evidence in Klebsiella but makes sense given that it is an accessory gene (N=4).
AKYHGL	Alkylmercury lyase	h_c + ch4hg2_c <=> hg2_c + ch4_c	Unassigned	-1000	1000	Klebsiella_pneumoniae_INF278_05201	Yes	Catalytic	-	R09339	rxn19139	ALKYLMERCURY-LYASE-RXN	Accessory	0.023762	-	-	-	-	-	-	-	-	-	-	Klebsiella_pneumoniae_INF278_05201	4.99.1.2	2	-	-	-	PMID: 3542021	-	Evidence of this protein being encoded on E. coli plasmids. Typically associated with water assoicated bacteria, which makes sense for Klebsiella (ubiquitous).
ALAGLUE	L-alanyl-gamma-glutamate epimerase	LalaDglu_c <=> LalaLglu_c	Murein Recycling	-1000	1000	KPN_01308 or 16870_7_75_04903	No	Catalytic	ALAGLUE	R10938	rxn08100; rxn30454	RXN0-5228	Core	1	-	-	-	-	-	16870_7_75_04903	346.6	4.6e-103	293.43	K19802	-	-	2	-	-	-	-	-	Additional gene(s) were added to the gene-protein-rule (OR statement).
ALAR	Alanine racemase	ala__L_c <=> ala__D_c	Alanine and Aspartate Metabolism	-1000	1000	KPN_04440 or KPN_02308 or Klebsiella_pneumoniae_INF201_05059	No	Catalytic	ALAR	R00401	rxn00283	ALARACECAT-RXN	Core	1	-	-	-	-	-	Klebsiella_pneumoniae_INF201_05059	399.2	4.4e-119	120.03	K01775	-	-	2	-	-	-	-	-	Additional gene(s) were added to the gene-protein-rule (OR statement).
ALATA_L	L-alanine transaminase	akg_c + ala__L_c <=> glu__L_c + pyr_c	Amino acid, ala	-1000	1000	KPN_02680 or KPN_02735	No	Catalytic	ALATA_L	R00258	rxn00191	ALANINE-AMINOTRANSFERASE-RXN; RXN-13698	Core	1	KPN_02680; KPN_02735	96.049; 96.758	99.754; 98.526	b2290; b2379	iML1515	-	-	-	-	-	-	-	2	-	-	-	-	-	No gene-protein-rule previously associated with this reaction.
ALAtpp	L-alanine export via facilited diffusion	ala__L_c --> ala__L_p	Transport, Inner Membrane	0	1000	KPN_02999	Yes	Transport	ALAtpp	-	-	-	Core	0.994059	KPN_02999	78.523	99.333	b2670	iML1515	-	-	-	-	-	-	-	2	-	-	-	-	-	Export reaction for an amino acid known to be metabolised/produced by Klebsiella.
ALCD25xi	Aldehyde dehydrogenase 2 phenylethanol NAD	h_c + nadh_c + pacald_c --> nad_c + 2phetoh_c	Complex Alcohol Metabolism	0	1000	Klebsiella_variicola_KSB2_3A_05265 or KPN_01945	Yes	Catalytic	ALCD25xi	R02611	rxn01902	RXN-7700	Accessory	0.944554	-	-	-	-	-	Klebsiella_variicola_KSB2_3A_05265; KPN_01945	547.2; 506.8	4E-164; 7.70E-152	374.83	K00055	-	-	2	-	-	-	-	PMID: 11673437	Evidence of being plasmid encoded in Pseudomonas.
ALCD2x	Alcohol dehydrogenase (ethanol)	etoh_c + nad_c <=> acald_c + h_c + nadh_c	Pyruvate Metabolism	-1000	1000	KPN_02199 or KPN_01853 or KPN_01952 or KPN_02787 or KPN_03491	No	Catalytic	ALCD2x	R00754	rxn00543	ALCOHOL-DEHYDROG-RXN; ALCOHOL-DEHYDROGENASE-NADP+-RXN	Core	1	-	-	-	-	-	KPN_02787; KPN_03491	601.7; 559.9	1.1E-180; 1.20E-167	471.53; 522	K04022; K13954	-	-	2	-	-	-	-	-	Additional gene(s) were added to the gene-protein-rule (OR statement).
ALCD2y	Alcohol dehydrogenase (ethanol, NADP)	etoh_c + nadp_c <=> acald_c + h_c + nadph_c	Carbohydrate Metabolism	-1000	1000	KPN_04683 or K_quasi_quasi_SB98_00080 or 16703_7_50_04199 or 16703_7_50_04193 or K_variicola_tropicalensis_CDC4241-71_04633 or AH0034T_C4PNMANXX_AGGCAGAA-AAGGAGTA_L006_05397	Yes	Catalytic	ALCD2y	R00746	rxn00536	RXN-12484	Core	1	-	-	-	-	-	KPN_04683; K_quasi_quasi_SB98_00080; 16703_7_50_04199; 16703_7_50_04193; K_variicola_tropicalensis_CDC4241-71_04633; AH0034T_C4PNMANXX_AGGCAGAA-AAGGAGTA_L006_05397	569.6; 569.5; 573.8; 604.4; 565.5; 547.3	3.3E-171; 7.00E-171; 3.50E-172; 1.70E-181; 1.10E-169; 3.70E-164	412.3; 513.2; 513.2; 513.2; 513.2; 513.2	K12957; K13979; K13979; K13979; K13979; K13979	-	-	2	-	-	-	PMID: 23093176	-	Evidence in E. coli.
ALCD3ir	Alcohol dehydrogenase Propanal	h_c + nadh_c + ppal_c --> nad_c + ppoh_c	Alternate Carbon Metabolism	0	1000	KPN_03217 or Kqq_0001_BV or KPN_03491 or Klebsiella_variicola_INF345_04535	No	Catalytic	ALCD3ir	R02377	rxn01710	RXN-13198	Core	1	-	-	-	-	-	KPN_03491; Klebsiella_variicola_INF345_04535	639.7; 529.9	2.5E-192; 6.00E-159	600.6; 486.13	K00086; K13921	-	-	2	-	-	-	-	-	Additional gene(s) were added to the gene-protein-rule (OR statement).
ALDD1	Aldehyde dehydrogenase formaldehyde NAD	fald_c + h2o_c + nad_c --> for_c + 2.0 h_c + nadh_c	Formaldehyde Metabolism	0	1000	18090_3_13_04840	Yes	Catalytic	-	R00604	rxn00429	FORMALDEHYDE-DEHYDROGENASE-RXN	Accessory	0.015842	-	-	-	-	-	18090_3_13_04840	596.5	3.4e-179	401.87	K00148	-	-	2	-	-	-	-	PMID: 16622056	Original evidence in Pseudomonas.
ALDD19xr	Aldehyde dehydrogenase (phenylacetaldehyde, NAD)	h2o_c + nad_c + pacald_c --> 2.0 h_c + nadh_c + pac_c	Alternate Carbon Metabolism	0	1000	KPN_01455 or 16852_1_74_04792	No	Catalytic	ALDD19xr	R02536	rxn01840	PHENDEHYD-RXN	Core	0.998024	-	-	-	-	-	16852_1_74_04792	735.5	4.2e-221	688.07	K00146	-	-	2	-	-	-	-	-	Additional gene(s) were added to the gene-protein-rule (OR statement).
ALDD20x	Aldehyde dehydrogenase (indole-3-acetaldehyde, NAD)	h2o_c + nad_c + id3acald_c --> 2.0 h_c + nadh_c + ind3ac_c	Tryptophan metabolism	0	1000	16852_1_74_04792	Yes	Catalytic	ALDD20xm	R02678	rxn01937	RXN-10715; RXN-5581	Accessory	0.00198	-	-	-	-	-	16852_1_74_04792	653.5	8.1e-196	604.33	K00128	-	-	4	-	PMID: 23297067	-	-	-	Klebsiella evidence for the catalytic protein.
ALDD22x	3-aminopropanal:NAD+ oxidoreductase	h2o_c + nad_c + aproa_c --> ala_B_c + 2.0 h_c + nadh_c	Tryptophan metabolism	0	1000	16852_1_74_04792	Yes	Catalytic	ALDD22x	R00904	rxn00653	RXN-12332; RXN-6382	Accessory	0.00198	-	-	-	-	-	16852_1_74_04792	653.5	8.1e-196	604.33	K00128	-	-	4	-	PMID: 23297067	-	-	-	Klebsiella evidence for the catalytic protein.
ALDD2x	Aldehyde dehydrogenase (acetaldehyde, NAD)	acald_c + h2o_c + nad_c --> ac_c + 2.0 h_c + nadh_c	Alternate Carbon Metabolism	0	1000	KPN_01018 or 16852_1_74_04792	No	Catalytic	ALDD2x	R00710	rxn00506	ALDEHYDE-DEHYDROGENASE-NADORNOP+-RXN; RXN66-3	Core	0.996047	-	-	-	-	-	16852_1_74_04792	653.5	8.1e-196	604.33	K00128	-	-	2	-	-	-	-	-	Additional gene(s) were added to the gene-protein-rule (OR statement).
ALDD32	Aldehyde dehydrogenase D Glucuronolactone NADH	2.0 h2o_c + nad_c + glcurn_c <=> glcr_c + 3.0 h_c + nadh_c	Ascorbate and aldarate metabolism	-1000	1000	16852_1_74_04792	Yes	Catalytic	ALDD32	R02957	rxn02122	-	Accessory	0.00198	-	-	-	-	-	16852_1_74_04792	653.5	8.1e-196	604.33	K00128	-	-	4	-	PMID: 23297067	-	-	-	Klebsiella evidence for the catalytic protein.
ALDH_1	(S)-Methylmalonate semialdehyde:NAD+ oxidoreductase	h2o_c + nad_c + mmtsa_c <=> 2.0 h_c + nadh_c + mmal_c	Lysine degradation	-1000	1000	16852_1_74_04792	Yes	Catalytic	-	R03869	rxn02729	-	Accessory	0.00198	-	-	-	-	-	16852_1_74_04792	653.5	8.1e-196	604.33	K00128	-	-	4	-	PMID: 23297067	-	-	-	Klebsiella evidence for the catalytic protein.
ALKP	Alkaline phosphatase	dhap_c + h2o_c --> dha_c + pi_c	Alternate Carbon Metabolism	0	1000	KPN_03021	Yes	Catalytic	ALKP	R01010	rxn00743	RXN0-7249	Core	1	KPN_03021	84.043	99.471	b2690	iML1515	-	-	-	-	-	-	-	4	-	PMID: 6090436	PMID: 34187467	-	-	Evidence that Klebsiella can ferment and produce dihydroxyacetone (substrate of this reaction). No evidence of this specific reaction.
ALLPI	Allose 6-phosphate isomerase	all6p_c <=> allul6p_c	Alternate Carbon Metabolism	-1000	1000	KPN_01125 or 16703_7_86_05226	No	Catalytic	ALLPI	R09030	rxn08113	RXN0-303	Accessory	0.727273	-	-	-	-	-	16703_7_86_05226	204.3	3.9e-60	178.13	K01808	-	-	2	-	-	-	-	-	Additional gene(s) were added to the gene-protein-rule (OR statement).
ALLTAMH2	Allantoate amidinohydrolase	alltt_c + h2o_c + 2.0 h_c --> co2_c + nh4_c + urdgci_c	Nitrogen Metabolism	0	1000	16703_5_22_01688	Yes	Catalytic	ALLTAMH2	-	-	-	Accessory	0.043564	16703_5_22_01688	80.196	99.272	b0516	iML1515	-	-	-	-	-	-	-	2	-	-	PMID: 20565126	-	-	Part of allantoin degradation pathway which is present in Klebsiella. Evidence of this specific catalytic protein in Klebsiella is unavailable.
ALLTN	Allantoinase	alltn_c + h2o_c --> alltt_c + h_c	Nitrogen Metabolism	0	1000	KPN_01787 or 16703_5_22_01692	No	Catalytic	ALLTN	R02424	rxn01748	-	Core	1	-	-	-	-	-	16703_5_22_01692	363.77	521	6.1e-156	K01466	-	-	2	-	-	-	-	-	Additional gene(s) were added to the gene-protein-rule (OR statement).
ALLTNRA	Allantoin Racemase	alltn__R_c <=> alltn_c	Nucleotide Metabolism	-1000	1000	KPN_01788	Yes	Catalytic	-	R03925	rxn02761	ALLANTOIN-RACEMASE-RXN	Core	0.99604	-	-	-	-	-	KPN_01788	363.4	2.5e-108	72.17	K16841	-	-	2	PMID: 15213119	PMID: 21616082	-	-	-	Structure available for this protein in Klebsiella for this very reaction. 99% Seq ID between Kp structure and KPN_01788.
ALLTNt2rpp	Allantoin transport in via proton symport (periplasm)	alltn_p + h_p <=> alltn_c + h_c	Transport, Inner Membrane	-1000	1000	16703_5_22_01694	Yes	Transport	ALLTNt2rpp	-	rxn05682	-	Accessory	0.041584	16703_5_22_01694	87.785	99.588	b0511	iML1515	-	-	-	-	-	-	-	2	PMID: 15213119	-	-	-	-	Evidence that Klebsiella can grow on this substrate and therefore import it into the cell.
ALLTNtex	Allantoin transport via diffusion (extracellular to periplasm)	alltn_e <=> alltn_p	Transport, Outer Membrane Porin	-1000	1000	KPN_00282 or KPN_01445 or KPN_02636	Yes	Transport	ALLTNtex	-	rxn08117	TRANS-RXN0-557	Core	1	KPN_00282; KPN_01445; KPN_02636	84.33; 76.471; 76.115	100; 101.558; 101.061	b0241; b1377; b2215	iML1515	-	-	-	-	-	-	-	4	PMID: 15213119	PMID: 21616082	-	-	-	Transport reaction for known Klebsiella growth substrate.
ALLULPE	Allulose 6-phosphate epimerase	allul6p_c <=> f6p_c	Alternate Carbon Metabolism	-1000	1000	KPN_01700 or KPN_01744	No	Catalytic	ALLULPE	R09031	rxn08118	RXN0-304	Accessory	0.899209	-	-	-	-	-	KPN_01744	356.3	1.1e-106	263.7	K17195	-	-	2	-	-	-	-	-	Additional gene(s) were added to the gene-protein-rule (OR statement).
ALPATE160pp_1	Apolipoprotein N acyltransferase phosphatidylethanolamine periplasm	apolpp_p + pe160_p --> 2agpe160_p + lpp_p	Unassigned	0	1000	KPN_00682 and KPN_02134	Yes	Catalytic	ALPATE160pp_1	-	-	-	Core	1	KPN_00682; KPN_02134	86.914; 97.436	99.805; 98.734	STM0666; STM1377	STM_v1_0	-	-	-	-	-	-	-	2	-	-	-	PMID: 21676878	-	Evidence in E. coli. Part of post-translational modification of bacterial lipoproteins.
ALPATG160pp_1	Apolipoprotein N acyltransferase phosphatidylglycerol periplasm	apolpp_p + pg160_p --> 2agpg160_p + lpp_p	Unassigned	0	1000	KPN_00682 and KPN_02134	Yes	Catalytic	ALPATG160pp_1	-	-	-	Core	1	KPN_00682; KPN_02134	86.914; 97.436	99.805; 98.734	STM0666; STM1377	STM_v1_0	-	-	-	-	-	-	-	2	-	-	-	PMID: 21676878	-	Evidence in E. coli. Part of post-translational modification of bacterial lipoproteins.
ALPHNH	Allophanate hydrolase	allphn_c + h2o_c + 3.0 h_c --> 2.0 co2_c + 2.0 nh4_c	Inorganic Ion Transport and Metabolism	0	1000	K_quasi_simil_SB610_05348 or K_quasi_simil_SB610_05617 or 16703_5_14_01295 or K_quasi_simil_SB610_05375	Yes	Catalytic	ALPHNH	R00005	rxn00002	ALLOPHANATE-HYDROLASE-RXN	Accessory	0.215842	-	-	-	-	-	K_quasi_simil_SB610_05348; K_quasi_simil_SB610_05617; 16703_5_14_01295; K_quasi_simil_SB610_05375	822.7; 820.8; 801.0; 835.7	4.7e-247; 1.8e-246; 1.7e-240; 5.5e-251	342.2	K01457	-	-	2	-	-	-	-	PMID: 15901697	Evidence in Pseudomonas.
ALR2x	Aldose reductase (methylglyoxal) (nadh)	h_c + mthgxl_c + nadh_c --> acetol_c + nad_c	Methylglyoxal Metabolism	0	1000	16703_5_14_01847 or CH0031R_C4PNMANXX_TAGGCATG-GTAAGGAG_L006_02548	Yes	Catalytic	ALR2x	R10718	rxn26144	RXN0-5213	Accessory	0.794059	16703_5_14_01847	84.308	99.085	b1771	iML1515	CH0031R_C4PNMANXX_TAGGCATG-GTAAGGAG_L006_02548	429	2.3e-128	355.5	K18471	-	-	2	-	-	-	PMID: 22074179	-	Evidence in E. coli.
ALR3	Aldose reductase (acetol)	acetol_c + h_c + nadph_c --> 12ppd__S_c + nadp_c	Pyruvate Metabolism	0	1000	Kqq_0001_BV	Yes	Catalytic	ALR3	-	-	-	Accessory	0.055446	Kqq_0001_BV	80.27	99.731	E2348C_RS11505	iE2348C_1286	-	-	-	-	-	-	-	2	-	-	-	PMID: 17158662	-	Evidence in Salmonella.
ALR4x	Aldose reductase (acetol)	h_c + lald__D_c + nadh_c --> 12ppd__R_c + nad_c	Glycerophospholipid Metabolism	0	1000	KPN_04241 or KPN_03494	No	Catalytic	ALR4x	R10717	rxn08122	-	Core	1	-	-	-	-	-	KPN_03494	577.1	2.5e-173	323.53	K00005	-	-	2	-	-	-	-	-	Additional gene(s) were added to the gene-protein-rule (OR statement).
AMAA	N-acetylmuramoyl-L-alanine amidase	h2o_c + acmama_c --> ala__L_c + acmam_c	Cell Wall/Membrane/Envelope Metabolism	0	1000	KPN_00900 or Klebsiella_variicola_INF345_02119 or KPN_02778 or KPN_03225 or KPN_04567	Yes	Catalytic	AMAA	R04112	rxn02875	-	Core	1	-	-	-	-	-	KPN_00900; Klebsiella_variicola_INF345_02119; KPN_02778; KPN_03225; KPN_04567	140.6; 207; 227; 243.5; 231.4	1.3E-40; 7.80E-61; 6.50E-67; 6.70E-72; 3.10E-68	51.97; 35.07; 35.07; 35.07; 35.07	K01447; K01448; K01448; K01448; K01448	-	-	2	-	-	-	-	PMID: 7921239	Evidence in Bacillus. K01447 contain an appropraite functional domain (PF01510.25) whereas K01448 contains PF01520.18 (using pfam-scan).
AMANAPEr	N-acetylmannosamine 6-phosphate epimerase	acmanap_c <=> acgam6p_c	Alternate Carbon Metabolism	-1000	1000	KPN_03626 or K_quasi_simil_SB610_00468	No	Catalytic	AMANAPEr	R02087	rxn01506	NANE-RXN	Core	1	-	-	-	-	-	K_quasi_simil_SB610_00468	316.7	3.9e-94	106.37	K01788	-	-	2	-	-	-	-	-	Additional gene(s) were added to the gene-protein-rule (OR statement).			group_8272 had an unknown functional domain and was removed. Otherwise had corresponding functional domains (PF00905.22 or PF00144.24 or PF13354.6).
AMID	GUANIDINOBUTANAMIDE-NH3-RXN	4gudbd_c + h2o_c --> 4gudbutn_c + nh4_c	Amino Acid Metabolism	0	1000	KPN_00900 or 16852_1_32_05312 or K_variicola_variicola_At-22_03211 or Klebsiella_variicola_KSB1_9F_02671 or KPN_01770 or Klebsiella_pneumoniae_INF201_05003 or Klebsiella_pneumoniae_KSB1_6F_04856 or Klebsiella_pneumoniae_INF341_01716 or K_quasi_simil_SB610_05358	Yes	Catalytic	AMID	R03180	rxn02275	GUANIDINOBUTANAMIDE-NH3-RXN	Core	1	KPN_00900	76.0	92.905	ECW_m0976	iEC1364_W	16852_1_32_05312; K_variicola_variicola_At-22_03211; Klebsiella_variicola_KSB1_9F_02671; KPN_01770; Klebsiella_pneumoniae_INF201_05003; group_2881; Klebsiella_pneumoniae_INF341_01716; K_quasi_simil_SB610_05358	394.1; 366.4; 362.0; 339.6; 321.2; 320.0; 313.3; 311.7	2.6e-117; 6.8e-109; 1.4e-107; 8.5e-101; 3.3e-95; 7.3e-95; 7.8e-93; 2.4e-92	300.07	K01426	-	-	4	-	PMID: 8636044	-	-	PMID: 3108030	Evidence of this protein in Klebsiella and Pseudomonas.
AMID2	Amidase	h2o_c + pad_c <=> nh4_c + pac_c	Phenylalanine metabolism	-1000	1000	Klebsiella_pneumoniae_INF201_05003 or K_variicola_variicola_At-22_03211 or K_quasi_simil_SB610_05358 or 16852_1_32_05312 or Klebsiella_variicola_KSB1_9F_02671 or Klebsiella_pneumoniae_INF341_01716	Yes	Catalytic	AMID2	R02540	rxn01843	RXN-12492	Accessory	0.2	-	-	-	-	-	Klebsiella_pneumoniae_INF201_05003; K_variicola_variicola_At-22_03211; K_quasi_simil_SB610_05358; 16852_1_32_05312; Klebsiella_variicola_KSB1_9F_02671; Klebsiella_pneumoniae_INF341_01716	321.2; 366.4; 311.7; 394.1; 362; 313.3	3.3E-95; 6.80E-109; 2.40E-92; 2.60E-117; 1.40E-107; 7.80E-93	300.07	K01426	-	-	4	-	PMID: 8636044	-	-	PMID: 3108030	Evidence of this protein in Klebsiella and Pseudomonas.
AMID3	Amidase	h2o_c + iad_c --> ind3ac_c + nh4_c	Amino Acid Metabolism	0	1000	KPN_00900 or 16852_1_32_05312 or K_variicola_variicola_At-22_03211 or Klebsiella_variicola_KSB1_9F_02671 or KPN_01770 or Klebsiella_pneumoniae_INF201_05003 or Klebsiella_pneumoniae_KSB1_6F_04856 or Klebsiella_pneumoniae_INF341_01716 or K_quasi_simil_SB610_05358	Yes	Catalytic	AMID3	R03096	rxn02222	RXNN-404	Core	1	KPN_00900	76.0	92.905	ECW_m0976	iEC1364_W	16852_1_32_05312; K_variicola_variicola_At-22_03211; Klebsiella_variicola_KSB1_9F_02671; KPN_01770; Klebsiella_pneumoniae_INF201_05003; group_2881; Klebsiella_pneumoniae_INF341_01716; K_quasi_simil_SB610_05358	394.1; 366.4; 362.0; 339.6; 321.2; 320.0; 313.3; 311.7	2.6e-117; 6.8e-109; 1.4e-107; 8.5e-101; 3.3e-95; 7.3e-95; 7.8e-93; 2.4e-92	300.07	K01426	-	-	4	-	PMID: 8636044	-	-	PMID: 3108030	Evidence of this protein in Klebsiella and Pseudomonas.
AMID5	R311-RXN	aa_c + h2o_c + h_c --> acryl_c + nh4_c	Amino Acid Metabolism	0	1000	KPN_00900 or 16852_1_32_05312 or K_variicola_variicola_At-22_03211 or Klebsiella_variicola_KSB1_9F_02671 or KPN_01770 or Klebsiella_pneumoniae_INF201_05003 or Klebsiella_pneumoniae_KSB1_6F_04856 or Klebsiella_pneumoniae_INF341_01716 or K_quasi_simil_SB610_05358	Yes	Catalytic	AMID5	R05551	rxn03839	R311-RXN	Core	1	KPN_00900	76.0	92.905	ECW_m0976	iEC1364_W	16852_1_32_05312; K_variicola_variicola_At-22_03211; Klebsiella_variicola_KSB1_9F_02671; KPN_01770; Klebsiella_pneumoniae_INF201_05003; group_2881; Klebsiella_pneumoniae_INF341_01716; K_quasi_simil_SB610_05358	394.1; 366.4; 362.0; 339.6; 321.2; 320.0; 313.3; 311.7	2.6e-117; 6.8e-109; 1.4e-107; 8.5e-101; 3.3e-95; 7.3e-95; 7.8e-93; 2.4e-92	300.07	K01426	-	-	4	-	PMID: 8636044	-	-	PMID: 3108030	Evidence of this protein in Klebsiella and Pseudomonas.
AMMQT8_2	S-adenosylmethione:2-demethylmenaquinone methyltransferase	2dmmq8_c + amet_c --> ahcys_c + h_c + mqn8_c	Oxidative Phosphorylation	0	1000	KPN_04329	Yes	Catalytic	AMMQT8_2	-	rxn10094	-	Core	1	KPN_04329	92.032	99.603	APECO1_RS21925	iAPECO1_1312	-	-	-	-	-	-	-	2	-	-	PMID: 30939149	PMID: 9045837	-	Evidence in E. coli but catalytic gene has been identified in Klebsiella via proteomics (LOCUS = UBIE_KLEP7).
AMPEP1	Aminopeptidase	h2o_c + gly_asn__L_c <=> asn__L_c + gly_c	Amino Acid Metabolism	-1000	1000	KPN_00181	Yes	Catalytic	AMPEP1	-	rxn12633	RXN0-6975	Core	1	KPN_00181	89.394	99.623	STM0215	iRR1083	-	-	-	-	-	-	-	2	-	-	-	PMID: 3027045; PMID: 10555963	-	Evidence in E. coli which includes a protein structure (1C24). KPN_00181 has 95.82% sequence identity and 99% coverage to E. coli protein structure 1C24.
AMPEP10	Aminopeptidase	h2o_c + gly_asp__L_c <=> asp__L_c + gly_c	Amino Acid Metabolism	-1000	1000	KPN_00181	Yes	Catalytic	AMPEP10	-	rxn12634	-	Core	1	KPN_00181	89.394	99.623	STM0215	iRR1083	-	-	-	-	-	-	-	2	-	-	-	PMID: 3027045; PMID: 10555963	-	Evidence in E. coli which includes a protein structure (1C24). KPN_00181 has 95.82% sequence identity and 99% coverage to E. coli protein structure 1C24.
AMPEP11	Aminopeptidase	h2o_c + gly_pro__L_c <=> gly_c + h_c + pro__L_c	Amino Acid Metabolism	-1000	1000	KPN_00181	Yes	Catalytic	AMPEP11	-	rxn12635	RXN0-6974	Core	1	KPN_00181	89.394	99.623	STM0215	iRR1083	-	-	-	-	-	-	-	2	-	-	-	PMID: 3027045; PMID: 10555963	-	Evidence in E. coli which includes a protein structure (1C24). KPN_00181 has 95.82% sequence identity and 99% coverage to E. coli protein structure 1C24.
AMPEP12	Aminopeptidase	h2o_c + ala_gln_c <=> ala__L_c + gln__L_c	Amino Acid Metabolism	-1000	1000	KPN_00181	Yes	Catalytic	AMPEP12	-	rxn12636	-	Core	1	KPN_00181	89.394	99.623	STM0215	iRR1083	-	-	-	-	-	-	-	2	-	-	-	PMID: 3027045; PMID: 10555963	-	Evidence in E. coli which includes a protein structure (1C24). KPN_00181 has 95.82% sequence identity and 99% coverage to E. coli protein structure 1C24.
AMPEP13	Aminopeptidase	h2o_c + ala_L_asp__L_c <=> ala__L_c + asp__L_c	Amino Acid Metabolism	-1000	1000	KPN_00181 or 16870_8_19_05199 or KPN_01674	Yes	Catalytic	AMPEP13	-	rxn12637	RXN0-6987	Core	1	KPN_00181	89.394	99.623	STM0215	iRR1083	-	-	-	-	-	KPN_00181; 16870_8_19_05199; KPN_01674	3.4.13.18	2	-	-	-	PMID: 3027045; PMID: 10555963	-	Evidence in E. coli which includes a protein structure (1C24). KPN_00181 has 95.82% sequence identity and 99% coverage to E. coli protein structure 1C24.	Present in the S. aureus model. Already being added to the model (210805) as group_9214 (PF00557.24). OR statement. Only two sequences contained the same functional domain on pfam.
AMPEP14	Aminopeptidase	h2o_c + met_L_ala__L_c <=> ala__L_c + met__L_c	Amino Acid Metabolism	-1000	1000	KPN_00181	Yes	Catalytic	AMPEP14	-	rxn12638	-	Core	1	KPN_00181	89.394	99.623	STM0215	iRR1083	-	-	-	-	-	-	-	2	-	-	-	PMID: 3027045; PMID: 10555963	-	Evidence in E. coli which includes a protein structure (1C24). KPN_00181 has 95.82% sequence identity and 99% coverage to E. coli protein structure 1C24.
AMPEP2	Aminopeptidase	h2o_c + ala_L_thr__L_c <=> ala__L_c + thr__L_c	Amino Acid Metabolism	-1000	1000	KPN_00181	Yes	Catalytic	AMPEP2	-	rxn12639	RXN0-6976	Core	1	KPN_00181	89.394	99.623	STM0215	iRR1083	-	-	-	-	-	-	-	2	-	-	-	PMID: 3027045; PMID: 10555963	-	Evidence in E. coli which includes a protein structure (1C24). KPN_00181 has 95.82% sequence identity and 99% coverage to E. coli protein structure 1C24.
AMPEP3	Aminopeptidase	h2o_c + gly_gln_c <=> gln__L_c + gly_c	Amino Acid Metabolism	-1000	1000	KPN_00181	Yes	Catalytic	AMPEP3	-	rxn12640	-	Core	1	KPN_00181	89.394	99.623	STM0215	iRR1083	-	-	-	-	-	-	-	2	-	-	-	PMID: 3027045; PMID: 10555963	-	Evidence in E. coli which includes a protein structure (1C24). KPN_00181 has 95.82% sequence identity and 99% coverage to E. coli protein structure 1C24.
AMPEP4	Aminopeptidase	h2o_c + L_alagly_c <=> ala__L_c + gly_c	Amino Acid Metabolism	-1000	1000	KPN_00181	Yes	Catalytic	AMPEP4	-	rxn12641	RXN0-6977	Core	1	KPN_00181	89.394	99.623	STM0215	iRR1083	-	-	-	-	-	-	-	2	-	-	-	PMID: 3027045; PMID: 10555963	-	Evidence in E. coli which includes a protein structure (1C24). KPN_00181 has 95.82% sequence identity and 99% coverage to E. coli protein structure 1C24.
AMPEP5	Aminopeptidase	h2o_c + ala_L_glu__L_c <=> ala__L_c + glu__L_c	Amino Acid Metabolism	-1000	1000	KPN_00181	Yes	Catalytic	AMPEP5	-	rxn12642	RXN0-6978	Core	1	KPN_00181	89.394	99.623	STM0215	iRR1083	-	-	-	-	-	-	-	2	-	-	-	PMID: 3027045; PMID: 10555963	-	Evidence in E. coli which includes a protein structure (1C24). KPN_00181 has 95.82% sequence identity and 99% coverage to E. coli protein structure 1C24.
AMPEP6	Aminopeptidase	h2o_c + ala_leu_c <=> ala__L_c + leu__L_c	Amino Acid Metabolism	-1000	1000	KPN_00181	Yes	Catalytic	AMPEP6	-	rxn12643	RXN0-6979	Core	1	KPN_00181	89.394	99.623	STM0215	iRR1083	-	-	-	-	-	-	-	2	-	-	-	PMID: 3027045; PMID: 10555963	-	Evidence in E. coli which includes a protein structure (1C24). KPN_00181 has 95.82% sequence identity and 99% coverage to E. coli protein structure 1C24.
AMPEP7	Aminopeptidase	h2o_c + ala_his_c <=> ala__L_c + his__L_c	Amino Acid Metabolism	-1000	1000	KPN_00181	Yes	Catalytic	AMPEP7	-	rxn12644	-	Core	1	KPN_00181	89.394	99.623	STM0215	iRR1083	-	-	-	-	-	-	-	2	-	-	-	PMID: 3027045; PMID: 10555963	-	Evidence in E. coli which includes a protein structure (1C24). KPN_00181 has 95.82% sequence identity and 99% coverage to E. coli protein structure 1C24.
AMPEP8	Aminopeptidase	h2o_c + gly_glu__L_c <=> glu__L_c + gly_c	Amino Acid Metabolism	-1000	1000	KPN_00181	Yes	Catalytic	AMPEP8	-	rxn12645	-	Core	1	KPN_00181	89.394	99.623	STM0215	iRR1083	-	-	-	-	-	-	-	2	-	-	-	PMID: 3027045; PMID: 10555963	-	Evidence in E. coli which includes a protein structure (1C24). KPN_00181 has 95.82% sequence identity and 99% coverage to E. coli protein structure 1C24.
AMPEP9	Aminopeptidase	h2o_c + gly_met_c <=> gly_c + met__L_c	Amino Acid Metabolism	-1000	1000	KPN_00181	Yes	Catalytic	AMPEP9	-	rxn12646	RXN0-6983	Core	1	KPN_00181	89.394	99.623	STM0215	iRR1083	-	-	-	-	-	-	-	3	-	-	-	PMID: 3027045; PMID: 10555963	-	Evidence in E. coli which includes a protein structure (1C24). KPN_00181 has 95.82% sequence identity and 99% coverage to E. coli protein structure 1C24.
AMPMS3	4-amino-2-methyl-5-phosphomethylpyrimidine synthetase	air_c + amet_c --> 4ampm_c + dad_5_c + for_c + 2.0 h_c + met__L_c + co_c	Cofactor biosynthesis: Thiamine (B1)	0	1000	KPN_04376	Yes	Catalytic	-	R03472	rxn02485	-	Core	1	-	-	-	-	-	KPN_04376	1160.7	0	579.47	K03147	-	-	2	-	-	PMID: 32257985	-	-	Evidence in thiamine biosynthesis in Klebsiella.
AMPN	AMP nucleosidase	amp_c + h2o_c --> ade_c + r5p_c	Nucleotide Salvage Pathway	0	1000	KPN_02445 or KPN_03138	No	Catalytic	AMPN	R00182	rxn15018	AMP-NUCLEOSID-RXN	Core	1	-	-	-	-	-	KPN_03138	787.9	5.3e-237	386.07	K06966	-	-	2	-	-	-	-	-	Additional gene(s) were added to the gene-protein-rule (OR statement).
ANHMK	1_6-anhydrous-N-Acetylmuramate kinase	anhm_c + atp_c + h2o_c --> acmum6p_c + adp_c + h_c	Murein Recycling	0	1000	KPN_01978 or Klebsiella_pneumoniae_INF237_05221 or 16870_7_82_04747	No	Catalytic	ANHMK	R12755	rxn08136	-	Core	1	-	-	-	-	-	Klebsiella_pneumoniae_INF237_05221; 16870_7_82_04747	499.3; 324.1	2E-149; 2.90E-96	77.53	K09001	-	-	2	-	-	-	-	-	Additional gene(s) were added to the gene-protein-rule (OR statement).			All contain the same functional domain (PF00696.28).
ANS2	Anthranilate synthase 2	chor_c + nh4_c --> anth_c + h_c + h2o_c + pyr_c	Amino Acid Metabolism	0	1000	KPN_01257 and (KPN_03746 or KPN_01256)	Yes	Catalytic	ANS2	R00985	rxn00726	-	Core	1	-	-	-	-	-	KPN_01257; KPN_03746; KPN_01256	519.8; 326.5; 769.1	2.2E-155; 2.00E-97; 4.30E-231	465.77; 241.67; 573.47	K01657; K01658; K13497	-	-	2	-	-	-	DOI: 10.1038/277486a0	-	Evidence in Enterobacteriaceae.
ANt	Acrylonitrile transport	an_e <=> an_c	Transport Outer Membrane	-1000	1000	KPN_SPONT	Yes	Transport	-	-	-	-	-	-	-	-	-	-	-	-	-	-	-	-	-	-	2	PMID: 1953306	-	-	-	-	Transport reaction for known Klebsiella growth substrate.
AOXPBDC	2-Amino-3-oxo-4-phosphonooxybutyrate decarboxylation (spontaneous)	2a3pp_c --> co2_c + 3a2oxpp_c + h_c	Cofactor biosynthesis: Vitamin B6	0	1000	KPN_00049	Yes	Catalytic	-	R07406	rxn05116	RXN-8447	Core	1	-	-	-	-	-	KPN_00049	513.9	1.4e-153	423.33	K00097	-	-	2	-	-	-	PMID: 12896974	-	Evidence in E. coli.
AOXSr	8-amino-7-oxononanoate synthase	ala__L_c + h_c + pmcoa_c <=> 8aonn_c + co2_c + coa_c	Cofactor and Prosthetic Group Biosynthesis	-1000	1000	KPN_00801 or KPN_03962	No	Catalytic	AOXSr	R03210	rxn02297	7KAPSYN-RXN	Core	1	-	-	-	-	-	KPN_03962	452.5	4e-135	451.87	K00652	-	-	2	-	-	-	-	-	Additional gene(s) were added to the gene-protein-rule (OR statement).
AOXSr2	8-amino-7-oxononanoate synthase	ala__L_c + pimACP_c --> 8aonn_c + ACP_c + co2_c	Cofactor and Prosthetic Group Biosynthesis	0	1000	KPN_00801 or KPN_03962	Yes	Catalytic	-	R10124	rxn21864	RXN-11484	Core	1	-	-	-	-	-	KPN_00801; KPN_03962	484.6; 452.5	8E-145; 4.00E-135	451.87	K00652	-	-	4	-	PMID: 31615653	-	PMID: 20693992; PMID: 26442940	-	Evidence in E. coli and part of biotin synthesis. One of the four protein components in gram-negative biotin ring assembly. Known Klebsiella growth substrate.
AP4AS	Ap4A synthetase	2.0 atp_c + h_c --> ap4a_c + ppi_c	Nucleotide Salvage Pathway	0	1000	KPN_00502	Yes	Catalytic	AP4AS	-	rxn26140	RXN0-5208	Core	1	KPN_00502	92.079	99.802	b4129	iML1515	-	-	-	-	-	-	-	2	-	-	-	PMID: 28516732	-	Damage metabolite in E. coli.
APAT2r	3-Aminopropanoate:2-oxoglutarate aminotransferase (c)	akg_c + ala_B_c <=> glu__L_c + msa_c	Carbohydrate Metabolism	-1000	1000	KPN_03825 or 16852_1_74_04800 or KPN_00255	Yes	Catalytic	-	R00908	rxn00657	RXN-2901	Core	1	-	-	-	-	-	KPN_03825; 16852_1_74_04800; KPN_00255	680.6; 654.3; 604.6	3.6E-204; 3.30E-196; 3.60E-181	603.37	K00823	-	-	4	-	https://doi.org/10.2210/pdb6WJ8/pdb	PMID: 21357483	PMID: 12446648	-	Evidence in E. coli but unpublished crystal structure available for Klebsiella. This has 99.8% seq ID with KPN_03825.
APCPT	ATP:pantothenoyl-L-cysteine 4'-phosphotransferase	atp_c + ptcys_c --> 4ppcys_c + adp_c	Pantothenate and CoA biosynthesis	0	1000	KPN_04352	Yes	Catalytic	-	R04391	rxn03047	-	Core	1	-	-	-	-	-	KPN_04352	515.1	1.7e-154	157.17	K00867	-	-	2	-	-	-	PMID: 1328157	-	Evidence in E. coli.
APCS	Aminopropylcadaverine synthase	15dap_c + ametam_c --> 5mta_c + h_c + na15dap_c	Arginine and Proline Metabolism	0	1000	KPN_00127	Yes	Catalytic	APCS	R08359	rxn12049	RXN0-5217	Core	1	KPN_00127	88.07	99.303	b0121	iML1515	-	-	-	-	-	-	-	2	-	-	-	-	PMID: 11731804	Bacterial crystal structure available (Thermotoga maritima).
APENTAMAH	5-aminopentanamide amidohydrolase (APENTAMAH)	h2o_c + 5apentam_c + h_c --> 5aptn_c + nh4_c	Lysine Metabolism	0	1000	Klebsiella_pneumoniae_INF357_04919	Yes	Catalytic	APENTAMAH	R02273	rxn01630	5-AMINOPENTANAMIDASE-RXN	Accessory	0.023762	-	-	-	-	-	Klebsiella_pneumoniae_INF357_04919	420.2	1.5e-125	282.67	K01506	-	-	2	-	-	-	-	PMID: 16237033	Evidence from Psuedomonas putida.
APG3PAT120	Acyl-phosphate:glycerol-3-phosphate acyltransferase (C12:0)	ddcap_c + glyc3p_c --> 1ddecg3p_c + h_c + pi_c	Glycerophospholipid Metabolism	0	1000	KPN_03463	Yes	Catalytic	APG3PAT120	R12241	-	-	Core	1	KPN_03463	87.317	99.515	b3059	iML1515	-	-	-	-	-	-	-	2	-	-	PMID: 29701307	PMID: 17645809	-	Direct evidence in E. coli and genomic evidence in Klebsiella (plsY).
APG3PAT140	Acyl-phosphate:glycerol-3-phosphate acyltransferase (C14:0)	glyc3p_c + ttdcap_c --> 1tdecg3p_c + h_c + pi_c	Glycerophospholipid Metabolism	0	1000	KPN_03463	Yes	Catalytic	APG3PAT140	R12241	-	-	Core	1	KPN_03463	87.317	99.515	b3059	iML1515	-	-	-	-	-	-	-	2	-	-	PMID: 29701307	PMID: 17645809	-	Direct evidence in E. coli and genomic evidence in Klebsiella (plsY).
APG3PAT141	Acyl-phosphate:glycerol-3-phosphate acyltransferase (C14:1)	glyc3p_c + ttdceap_c --> 1tdec7eg3p_c + h_c + pi_c	Glycerophospholipid Metabolism	0	1000	KPN_03463	Yes	Catalytic	APG3PAT141	R12241	-	-	Core	1	KPN_03463	87.317	99.515	b3059	iML1515	-	-	-	-	-	-	-	2	-	-	PMID: 29701307	PMID: 17645809	-	Direct evidence in E. coli and genomic evidence in Klebsiella (plsY).
APG3PAT160	Acyl-phosphate:glycerol-3-phosphate acyltransferase (C16:0)	glyc3p_c + hdcap_c --> 1hdecg3p_c + h_c + pi_c	Glycerophospholipid Metabolism	0	1000	KPN_03463	Yes	Catalytic	APG3PAT160	R12241	-	-	Core	1	KPN_03463	87.317	99.515	b3059	iML1515	-	-	-	-	-	-	-	2	-	-	PMID: 29701307	PMID: 17645809	-	Direct evidence in E. coli and genomic evidence in Klebsiella (plsY).
APG3PAT161	Acyl-phosphate:glycerol-3-phosphate acyltransferase (C16:1)	glyc3p_c + hdceap_c --> 1hdec9eg3p_c + h_c + pi_c	Glycerophospholipid Metabolism	0	1000	KPN_03463	Yes	Catalytic	APG3PAT161	R12241	-	-	Core	1	KPN_03463	87.317	99.515	b3059	iML1515	-	-	-	-	-	-	-	2	-	-	PMID: 29701307	PMID: 17645809	-	Direct evidence in E. coli and genomic evidence in Klebsiella (plsY).
APG3PAT180	Acyl-phosphate:glycerol-3-phosphate acyltransferase (C18:0)	glyc3p_c + ocdcap_c --> 1odecg3p_c + h_c + pi_c	Glycerophospholipid Metabolism	0	1000	KPN_03463	Yes	Catalytic	APG3PAT180	R12241	-	-	Core	1	KPN_03463	87.317	99.515	b3059	iML1515	-	-	-	-	-	-	-	2	-	-	PMID: 29701307	PMID: 17645809	-	Direct evidence in E. coli and genomic evidence in Klebsiella (plsY).
APG3PAT181	Acyl-phosphate:glycerol-3-phosphate acyltransferase (C18:1)	glyc3p_c + ocdceap_c --> 1odec11eg3p_c + h_c + pi_c	Glycerophospholipid Metabolism	0	1000	KPN_03463	Yes	Catalytic	APG3PAT181	R12241	-	-	Core	1	KPN_03463	87.317	99.515	b3059	iML1515	-	-	-	-	-	-	-	2	-	-	PMID: 29701307	PMID: 17645809	-	Direct evidence in E. coli and genomic evidence in Klebsiella (plsY).
APH120	Acylphosphatase (C12:0)	ddcap_c + h2o_c --> ddca_c + 2.0 h_c + pi_c	Glycerophospholipid Metabolism	0	1000	KPN_01004	Yes	Catalytic	-	R01515	rxn01103	-	Core	1	-	-	-	-	-	KPN_01004	111.5	1.2e-31	76.27	K01512	-	-	2	-	-	-	PMID: 17134700	-	Evidence in E. coli.
APH140	Acylphosphatase (C14:0)	h2o_c + ttdcap_c --> 2.0 h_c + pi_c + ttdca_c	Glycerophospholipid Metabolism	0	1000	KPN_01004	Yes	Catalytic	-	R01515	rxn01103	-	Core	1	-	-	-	-	-	KPN_01004	111.5	1.2e-31	76.27	K01512	-	-	2	-	-	-	PMID: 17134700	-	Evidence in E. coli.
APH141	Acylphosphatase (C16:1)	h2o_c + hdceap_c --> 2.0 h_c + hdcea_c + pi_c	Glycerophospholipid Metabolism	0	1000	KPN_01004	Yes	Catalytic	-	R01515	rxn01103	-	Core	1	-	-	-	-	-	KPN_01004	111.5	1.2e-31	76.27	K01512	-	-	2	-	-	-	PMID: 17134700	-	Evidence in E. coli.
APH160	Acylphosphatase (C16:0)	h2o_c + hdcap_c --> 2.0 h_c + hdca_c + pi_c	Glycerophospholipid Metabolism	0	1000	KPN_01004	Yes	Catalytic	-	R01515	rxn01103	-	Core	1	-	-	-	-	-	KPN_01004	111.5	1.2e-31	76.27	K01512	-	-	2	-	-	-	PMID: 17134700	-	Evidence in E. coli.
APH161	Acylphosphatase (C16:1)	h2o_c + hdceap_c --> 2.0 h_c + hdcea_c + pi_c	Glycerophospholipid Metabolism	0	1000	KPN_01004	Yes	Catalytic	-	R01515	rxn01103	-	Core	1	-	-	-	-	-	KPN_01004	111.5	1.2e-31	76.27	K01512	-	-	2	-	-	-	PMID: 17134700	-	Evidence in E. coli.
APH180	Acylphosphatase (C18:0)	h2o_c + ocdcap_c --> 2.0 h_c + ocdca_c + pi_c	Glycerophospholipid Metabolism	0	1000	KPN_01004	Yes	Catalytic	-	R01515	rxn01103	-	Core	1	-	-	-	-	-	KPN_01004	111.5	1.2e-31	76.27	K01512	-	-	2	-	-	-	PMID: 17134700	-	Evidence in E. coli.
APH181	Acylphosphatase (C18:1)	h2o_c + ocdceap_c --> 2.0 h_c + ocdcea_c + pi_c	Glycerophospholipid Metabolism	0	1000	KPN_01004	Yes	Catalytic	-	R01515	rxn01103	-	Core	1	-	-	-	-	-	KPN_01004	111.5	1.2e-31	76.27	K01512	-	-	2	-	-	-	PMID: 17134700	-	Evidence in E. coli.
APNPT	ATP:pantetheine 4'-phosphotransferase	atp_c + ptth_c --> adp_c + pan4p_c	Pantothenate and CoA biosynthesis	0	1000	KPN_04352	Yes	Catalytic	APNPT	R02971	rxn02128	PANTETHEINE-KINASE-RXN	Core	1	-	-	-	-	-	KPN_04352	515.1	1.7e-154	157.17	K00867	-	-	4	-	PMID: 23553820	-	-	-	KPN_04352 has 99% Seq identity with the Klebsiella protein structure.
APOLPPS	Lpp signal peptidase - murein	diglyceride_prolpp_c + h2o_c --> apolpp_p + lpp_sp_p	Murein Biosynthesis	0	1000	KPN_00022	Yes	Catalytic	APOLPPS	-	-	-	Core	1	KPN_00022	92.169	99.401	STM0047	STM_v1_0	-	-	-	-	-	-	-	2	-	-	PMID: 27408624	PMID: 6378662	-	Direct evidence in E. coli and genomic evidence in Klebsiella (lspA).
APPLDHr	Aminopropanol dehydrogenase reversible	aact_c + h_c + nadh_c <=> appl_c + nad_c	Glycine, Serine and threonine metabolism	-1000	1000	KPN_04241	No	Catalytic	APPLDHr	R03759	rxn02667	AMINOPROPDEHYDROG-RXN	Core	1	KPN_04241	89.373	99.728	b3945	iML1515	-	-	-	-	-	-	-	2	-	-	-	-	-	No gene-protein-rule previously associated with this reaction.
APRTO2_1	RXN-1	h2o2_c + h_p + n4abutn_c + nh4_c --> aprut_c + h2o_c + h_c + o2_c	Amino acid metabolism	0	1000	KPN_01467	Yes	Catalytic	APRTO2_1	-	-	-	Core	0.99802	KPN_01467	84.78	99.074	ECOLC_RS12150	iEC1349_Crooks	-	-	-	-	-	-	-	2	-	-	PMID: 179974	-	-	Evidence of this protein (studied regulation) in K. aerogenes.
APTNAT	5-aminopentanoate:2-oxoglutarate aminotransferase	akg_c + 5aptn_c <=> glu__L_c + oxptn_c	Lysine Metabolism	-1000	1000	KPN_00255 or KPN_03825	No	Catalytic	APTNAT	R02274	rxn01631	VAGL-RXN	Core	1	-	-	-	-	-	KPN_03825	639.9	4.5e-192	637.33	K07250	-	-	2	-	-	-	-	-	Additional gene(s) were added to the gene-protein-rule (OR statement).
ARABDI	L-fucose isomerase	arab__D_c <=> rbl__D_c	Alternate Carbon Metabolism	-1000	1000	16870_7_66_00948	Yes	Catalytic	ARABDI	R01577	rxn01152	META:DARABISOM-RXN	Core	1	16870_7_66_00948	92.028	88.906	b2802	iML1515	-	-	-	-	-	-	-	3	-	-	PMID: 36129299	-	-	Gene KO mutant evidence of reaction and protein in Klebsiella.
ARBabcpp	L-arabinose transport via ABC system (periplasm)	arab__L_p + atp_c + h2o_c --> adp_c + arab__L_c + h_c + pi_c	Transport, Inner Membrane	0	1000	KPN_02394 and KPN_02396 and Klebsiella_pneumoniae_INF361_01693	Yes	Transport	ARBabcpp	-	rxn05173	META:ABC-2-RXN	Core	0.99604	KPN_02394; KPN_02396; Klebsiella_pneumoniae_INF361_01693	91.544; 91.411; 87.103	81.437; 86.702; 99.802	b4460; b1901; b1900	iML1515	-	-	-	-	-	-	-	2	-	-	-	-	-	Transport reaction to complete the pathway from v1.
ARBTNS	Aerobactin synthase	n2cit6hll_c + n6an6hll_c + atp_c + fe3_c --> arbtn_fe3_c + amp_c + ppi_c + 4.0 h_c	Cofactor and Prosthetic Group Biosynthesis	0	1000	Klebsiella_pneumoniae_INF079_05146	Yes	Catalytic	-	R10091	rxn40000	RXN-13056	Accessory	0.033663	-	-	-	-	-	Klebsiella_pneumoniae_INF079_05146	917.7	5.4e-276	602.6	K03895	-	-	2	-	-	-	PMID: 3087960	-	Plasmid encoded gene in E. coli (iron-regulated aerobactin operon).
ARD_1	Acireductone dioxygenase	dhmtp_c + o2_c --> 4met2obut_c + for_c + h_c	Methionine Metabolism	0	1000	KPN_00643	No	Catalytic	ARD_1	R07364	rxn05092	R147-RXN	Core	0.998024	-	-	-	-	-	KPN_00643	116.8	2.4e-33	57.77	K08967	-	-	2	-	-	-	-	-	No gene-protein-rule previously associated with this reaction.
ARGDr	Arginine deiminase	arg__L_c + h2o_c --> citr__L_c + nh4_c	Alternate Carbon Metabolism	0	1000	Klebsiella_pneumoniae_INF151_05602	Yes	Catalytic	ARGDr	R00552	rxn00395	ARGININE-DEIMINASE-RXN	Accessory	0.00198	Klebsiella_pneumoniae_INF151_05602	91.133	99.754	ECED1_5105	iECED1_1282	-	-	-	-	-	-	-	2	-	-	-	-	PMID: 3103530	Evidence in Psuedomonas aerugisnosa. Bacterial adaptation to acid environments.
ARGMO	ARGININE-2-MONOOXYGENASE-RXN	arg__L_c + o2_c --> 4gudbd_c + co2_c + h2o_c	Unassigned	0	1000	KPN_03374	Yes	Catalytic	ARGMO	-	-	-	Core	1	KPN_03374	95.289	99.848	ECOLC_RS04125	iEC1349_Crooks	-	-	-	-	-	-	-	2	-	-	-	-	https://doi.org/10.1080/00021369.1989.10869438	Bacterial evidence.
ARHGDx	(R)-alpha-hydroxyglutarate dehydrogenase	nad_c + r2hglut_c <=> akg_c + h_c + nadh_c	Glycine and Serine Metabolism	-1000	1000	KPN_03348	Yes	Catalytic	ARHGDx	-	-	-	Core	1	KPN_03348	91.951	99.757	b2913	iML1515	-	-	-	-	-	-	-	2	-	-	-	PMID: 8550422	-	Evidence in E. coli.
ARMEPNS	Alpha-D-ribose 1-methylphosphonate 5-triphosphate synthase	atp_c + mepn_c --> ade_c + rpntp_c	Alternate Carbon Metabolism	0	1000	KPN_04494 and KPN_04498 and KPN_04497 and KPN_04499	Yes	Catalytic	ARMEPNS	R10185	rxn26456	RXN0-6732	Core	0.99604	KPN_04494; KPN_04498; KPN_04497; KPN_04499	85.398; 78.866; 85.593; 74.0	99.559; 99.487; 99.718; 99.338	b4096; b4100; b4099; b4101	iML1515	-	-	-	-	-	-	-	2	-	-	PMID: 9758795	PMID: 22089136	-	Evidence of the phn operon in K. aerogenes.
AROH	L-Arogenate hydro-lyase (decarboxylating; L-phenylalanine-forming)	Largn_c + h_c --> co2_c + h2o_c + phe__L_c	Phenylalanine, tyrosine and tryptophan biosynthesis	0	1000	KPN_02920	Yes	Catalytic	-	R00691	rxn00490	CARBOXYCYCLOHEXADIENYL-DEHYDRATASE-RXN	Core	1	-	-	-	-	-	KPN_02920	452.8; 302.2	3.7E-135; 1.40E-89	348; 288.2	K14170; K04518	-	-	2	-	-	-	PMID: 9497350	-	Evidence in E. coli.
ARSO4SH	Aryl-sulfate sulfohydrolase	h2o_c + arso4_c --> 2.0 h_c + so4_c + phenol_c	Sulfur metabolism	0	1000	KPN_00527	Yes	Catalytic	-	-	rxn48514	ARYLSULFAT-RXN	Accessory	0.843564	-	-	-	-	-	-	-	-	-	-	KPN_00527	3.1.6.1	4	-	PMID: 18558715	-	-	-	Protein structure exists for Klebsiella.
ASAD	Aspartate-semialdehyde dehydrogenase	aspsa_c + nadp_c + pi_c <=> 4pasp_c + h_c + nadph_c	Threonine and Lysine Metabolism	-1000	1000	KPN_03799 or KPN_01773 or KPN_02709	No	Catalytic	ASAD	R02291	rxn01643	ASPARTATE-SEMIALDEHYDE-DEHYDROGENASE-RXN	Core	1	-	-	-	-	-	KPN_01773; KPN_02709	303.3; 284.7	6.5E-90; 2.90E-84	226.7	K00133	-	-	2	-	-	-	-	-	Additional gene(s) were added to the gene-protein-rule (OR statement).
ASCBPL	L-ascorbate 6-phosphate lactonase	ascb6p_c + h2o_c --> 3dhgulnp_c + h_c	Alternate Carbon Metabolism	0	1000	KPN_04585 or Klebsiella_pneumoniae_KSB1_6G_05580	No	Catalytic	ASCBPL	R07677	rxn07492	RXN0-5214	Core	0.986166	-	-	-	-	-	Klebsiella_pneumoniae_KSB1_6G_05580	214.3	4e-63	149.03	K03476	-	-	2	-	-	-	-	-	Additional gene(s) were added to the gene-protein-rule (OR statement).
ASNNpp	L-asparaginase	asn__L_p + h2o_p --> asp__L_p + nh4_p	Alanine and Aspartate Metabolism	0	1000	KPN_01165 or KPN_01203 or 16703_7_53_04698 or K_quasivariicola_08A119_03439 or Klebsiella_pneumoniae_INF334_04996	No	Catalytic	ASNNpp	R00485	rxn00342	ASPARAGHYD-RXN	Core	1	-	-	-	-	-	KPN_01203; 16703_7_53_04698; K_quasivariicola_08A119_03439; Klebsiella_pneumoniae_INF334_04996	348.6; 326.4; 444.9; 389.0	1.8E-103; 9.2e-97; 1e-132; 8.4e-116	141.63; 141.63; 281.97; 281.97	K01424; K01424; K13051; K13051	-	-	2	-	-	-	-	-	Additional gene(s) were added to the gene-protein-rule (OR statement).
ASNTRS_1	Asparaginyl tRNA synthetase	asn__L_c + atp_c + trnaasn_c --> amp_c + asntrna_c + ppi_c	tRNA Charging	0	1000	KPN_00961	Yes	Catalytic	ASNTRS_1	R03648	rxn06434	-	Core	1	KPN_00961	93.991	99.786	STM1000	STM_v1_0	-	-	-	-	-	-	-	2	-	-	-	-	PMID: 33578647	There is a microbial version of this reaction but whether it has a specific or generate tRNA synthetase is dependent on the species. Unknown for Klebsiella.
ASPA2	3-sulfino-L-alanine 2-oxoglutarate aminotransferase	3sala_c + akg_c + h_c --> glu__L_c + 3snpyr_c	Cysteine metabolism	0	1000	16703_7_36_05038 or Klebsiella_variicola_KSB1_8J_01660 or Klebsiella_variicola_KSB2_3A_04143 or 16870_8_59_04080 or KPN_00955	Yes	Catalytic	-	R02619	rxn01906	3-SULFINOALANINE-AMINOTRANSFERASE-RXN	Core	1	-	-	-	-	-	16703_7_36_05038; Klebsiella_variicola_KSB1_8J_01660; Klebsiella_variicola_KSB2_3A_04143; 16870_8_59_04080; KPN_00955	560.3; 494.2; 532.5; 531.6; 654.1	8.3E-168; 8.90E-148; 2.20E-159; 4.20E-159; 1.40E-196	465.43; 465.43; 465.43; 465.43; 530.13	K00812; K00812; K00812; K00812; K00813	-	-	2	-	-	-	-	PMID: 18433445	Evidence in Bacillus and Campylobacter. Metabolites are already in the Kp model (V1)
ASPO1	L-aspartate oxidase	asp__L_c + h2o_c + o2_c --> h2o2_c + nh4_c + oaa_c	Alanine and Aspartate Metabolism	0	1000	KPN_02899	Yes	Catalytic	-	R00357	rxn00262	L-ASPARTATE-OXIDASE-RXN	Core	1	-	-	-	-	-	KPN_02899	753.9	2.8e-226	527.83	K00278	-	-	2	-	-	-	PMID: 10425677	-	Evidence in E. coli (protein structure).
ASPO2y	L-aspartate oxidase	asp__L_c + nadp_c --> 2.0 h_c + iasp_c + nadph_c	Nicotinate and nicotinamide metabolism	0	1000	KPN_03362	Yes	Catalytic	-	R07407	rxn05117	-	Accessory	0.40396	-	-	-	-	-	KPN_03362	167.1	1.3e-48	70.67	K06989	-	-	2	-	-	-	PMID: 28700220	PMID: 12496312	Evidence in E. coli which suggests this reaction is FAD dependent. However there is evidence outside of E. coli that this could also used NAD/NADH.
ASPR	Aspartate racemase	asp__D_c <=> asp__L_c	Alanine and aspartate metabolism	-1000	1000	KPN_03254 or 16870_8_36_00851 or Klebsiella_pneumoniae_INF078_05296	Yes	Catalytic	ASPR	R00491	rxn00348	ASPARTATE-RACEMASE-RXN	Core	1	KPN_03254	79.221	97.059	STM3015	iRR1083	16870_8_36_00851; Klebsiella_pneumoniae_INF078_05296	134.6; 130.2	1.1E-38; 2.30E-37	91.77	K01779	-	-	2	-	-	-	PMID: 27001440; PMID: 26555188	-	Evidence in E. coli (protein structure).
ASPTA	Aspartate transaminase	akg_c + asp__L_c <=> glu__L_c + oaa_c	Alanine and Aspartate Metabolism	-1000	1000	KPN_00645 or KPN_00955 or 16703_7_36_05038 or Klebsiella_variicola_KSB1_8J_01660 or Klebsiella_variicola_KSB2_3A_04143 or 16870_8_59_04080	No	Catalytic	ASPTA	R00355	rxn00260	ASPAMINOTRANS-RXN; RXN-13697	Core	1	-	-	-	-	-	16703_7_36_05038; Klebsiella_variicola_KSB1_8J_01660; Klebsiella_variicola_KSB2_3A_04143; 16870_8_59_04080	560.3; 494.2; 532.5; 531.6	8.3E-168; 8.90E-148; 2.20E-159; 4.20E-159	465.43	K00812	-	-	2	-	-	-	-	-	Additional gene(s) were added to the gene-protein-rule (OR statement).
ASPtpp	L-aspartate uptake via facillitated diffusion	asp__L_p <=> asp__L_c	Transport, Inner Membrane	-1000	1000	KPN_02239	Yes	Transport	ASPtpp	-	-	-	Core	1	KPN_02239	88.909	99.821	b1206	iML1515	-	-	-	-	-	-	-	2	-	-	-	-	-	Transport reaction to complete the pathway from v1.
AST	succinyl-CoA:L-arginine N2-succinyltransferase	arg__L_c + succoa_c --> coa_c + h_c + sucarg_c	Arginine and Proline Metabolism	0	1000	KPN_01222 or KPN_01494 or AH0360_C4PNMANXX_GTAGAGGA-AAGGAGTA_L006_04522 or 16852_1_8_04572 or Klebsiella_pneumoniae_KSB1_7G_05068	No	Catalytic	AST	R00832	rxn00601	ARGININE-N-SUCCINYLTRANSFERASE-RXN	Core	1	-	-	-	-	-	AH0360_C4PNMANXX_GTAGAGGA-AAGGAGTA_L006_04522; 16852_1_8_04572; Klebsiella_pneumoniae_KSB1_7G_05068	467.3; 474.7; 500.1	8.1E-140; 4.70E-142; 9.50E-150	168.9	K00673	-	-	2	-	-	-	-	-	Additional gene(s) were added to the gene-protein-rule (OR statement).
AU1abcpp	Gold Au 1 ABC transporter periplasm	atp_c + au_c + h2o_c --> adp_c + au_p + h_c + pi_c	Inorganic Ion Transport and Metabolism	0	1000	16703_5_13_05294	Yes	Transport	AU1abcpp	-	-	-	Accessory	0.00198	16703_5_13_05294	78.898	89.316	STM0353	STM_v1_0	-	-	-	-	-	-	-	2	-	-	-	PMID: 17244194	-	Evidence in Salmonella. Part of heavy metal resistance to gold.
BACOAT	Butanoyl-CoA Acetoacetate CoA-transferase	btcoa_c + acac_c --> but_c + aacoa_c	Amino acid metabolism	0	1000	(K_africana_200023T_02421 and K_africana_200023T_02422) or (Klebsiella_pneumoniae_kppr1.contigset_00309 and Klebsiella_pneumoniae_KSB2_1C_01466)	Yes	Catalytic	-	R01365	rxn00994	2.8.3.9-RXN	Accessory	0.051485	-	-	-	-	-	Klebsiella_pneumoniae_kppr1.contigset_00309; K_africana_200023T_02421; K_africana_200023T_02422; Klebsiella_pneumoniae_KSB2_1C_01466	338.3; 323.7; 342.3; 332.8	3.2E-101; 9.30E-97; 1.80E-102; 1.40E-99	297.93; 322.53	K01034; K01035	-	-	2	-	-	-	PMID: 3025185	-	Evidence in E. coli.
BDG2HCGHD	Beta-D-Glucosyl-2-coumarinate glucohydrolase	h2o_c + bdg2hc_c --> glc__D_c + h_c + 2coum_c	Stilbene, coumarine and lignin biosynthesis	0	1000	16870_7_82_04749 or AUSMDU00003506_S45_L999_02771 or KPN_02568 or Klebsiella_pneumoniae_INF079_01123	Yes	Catalytic	-	R04998	rxn03402	RXN-8036	Core	0.99802	-	-	-	-	-	16870_7_82_04749; AUSMDU00003506_S45_L999_02771; KPN_02568; Klebsiella_pneumoniae_INF079_01123	649.3; 685.2; 722.3; 519.3	1.9E-194; 2.50E-205; 1.50E-216; 3.40E-155	306.43	K05349	-	-	4	-	PMID: 12110692	-	-	-	Protein purification evidence in Klebsiella. Homotetramer = four identical subunits (OR statement).
BDH	3-HYDROXYBUTYRATE-DEHYDROGENASE-RXN	nad_c + bhb_c <=> acac_c + h_c + nadh_c	Synthesis and degradation of Ketones Bodies	-1000	1000	KPN_02057	Yes	Catalytic	-	R01361	rxn00992	3-HYDROXYBUTYRATE-DEHYDROGENASE-RXN	Core	0.986139	-	-	-	-	-	KPN_02057	260.5	3.6e-77	229.07	K00019	-	-	2	-	-	-	-	PMID: 33803253	No specific evidence in Kp but evidence in bacteria.
BFCL	Benzoylformate carboxy-lyase	bzf_c <=> bzal_c + co2_c	Xenobiotics Biodegradation	-1000	1000	16852_1_18_00212 or K_variicola_variicola_F2R9T_01295	Yes	Catalytic	-	R01764	rxn01294	BENZOYLFORMATE-DECARBOXYLASE-RXN	Accessory	0.146535	-	-	-	-	-	16852_1_18_00212; K_variicola_variicola_F2R9T_01295	586.7; 682.3	1.3E-175; 1.50E-204	398.07	K01576	-	-	2	-	-	-	-	PMID: 2271624	Evidence in Pseudomonas.
BGLA1	6-phospho-beta-glucosidase	6pgg_c + h2o_c --> g6p_c + glc__D_c	Alternate Carbon Metabolism	0	1000	KPN_01234 or KPN_03052 or 16870_8_26_03859 or KPN_03330	Yes	Catalytic	BGLA1	R00839	rxn00608	6-PHOSPHO-BETA-GLUCOSIDASE-RXN	Core	1	KPN_01234; KPN_03052; 16870_8_26_03859; KPN_03330	86.577; 86.498; 75.81; 93.16	99.555; 99.789; 99.570; 88.150	b1734; b2716; b3721; STM3051	iML1515; iRR1083	-	-	-	-	-	-	-	2	-	-	PMID: 36555647	PMID: 2179047	-	Evidence in E. coli and genomically identified in Klebsiella (bglA).
BHBtpp	Transport of (r)-3-hydroxybutanoate [extraorganism-cytosol](passive)	bhb_p + h_p --> bhb_c + h_c	Transport, Inner Membrane	0	1000	16703_5_1_00870	Yes	Transport	BHBtpp	-	-	-	Core	0.986139	16703_5_1_00870	88.985	99.785	ECIAI1_1487	iECIAI1_1343	-	-	-	-	-	-	-	2	PMID: 28181409	-	-	-	-	Transport reaction for known Klebsiella growth substrate.
BIRAH	Biuret Amidohydrolase	biuret_c + h2o_c --> allphn_c + nh4_c	Atrazine degradation	0	1000	Klebsiella_pneumoniae_INF319_05554 or 16870_7_27_05530 or Klebsiella_pneumoniae_INF319_05552	Yes	Catalytic	-	R05563	rxn03849	RXN-8930	Accessory	0.017822	-	-	-	-	-	Klebsiella_pneumoniae_INF319_05554; 16870_7_27_05530; Klebsiella_pneumoniae_INF319_05552	374.9; 256.2; 264.7	9.8E-112; 1.10E-75; 3.10E-78	246.93	K23359	-	-	2	-	-	-	-	PMID: 30399173	Biuret introduced to soil by fertilisers meaning plausible degradation reaction in environmental samples. Evidence in Psuedomonas.
BLACT	Beta lactamase	h2o_c + pencil_c --> h_c + pencilca_c	Penicillin Breakdown	0	1000	16870_8_1_04918 or K_pneumoniae_NJST258-1_05303 or K_pneumoniae_AR_0148_05297 or Klebsiella_pneumoniae_INF310_05760 or Klebsiella_pneumoniae_INF310_05448 or Klebsiella_pneumoniae_INF359_05092 or K_pneumoniae_AR_0107_05380 or K_pneumoniae_AR_0126_05286 or Klebsiella_variicola_INF345_05535 or KPN_01607 or Klebsiella_pneumoniae_INF310_05444 or 16870_8_84_05068 or Klebsiella_variicola_INF345_05530 or…	Yes	Catalytic	BLACT	R06363	rxn07099	-	Core	0.988119	16870_8_1_04918; K_pneumoniae_NJST258-1_05303	99.738; 100.0	99.738; 99.636	KPHM_05455; KPHM_05482	iKP_HM1190	K_pneumoniae_AR_0148_05297; Klebsiella_pneumoniae_INF310_05760; Klebsiella_pneumoniae_INF310_05448; Klebsiella_pneumoniae_INF359_05092; K_pneumoniae_AR_0107_05380; K_pneumoniae_AR_0126_05286; Klebsiella_variicola_INF345_05535; KPN_01607; Klebsiella_pneumoniae_INF310_05444; 16870_8_84_05068; Klebsiella_variicola_INF345_05530; Klebsiella_pneumoniae_INF359_05109; group_9924	269; 333.4; 305.1; 241.0; 237.2; 234.1; 232.3; 215.1; 213.3; 211.6; 207.9; 198.4; 181.3	1.6E-79; 1.80E-99; 7.80E-91; 3.8e-71; 5.4e-70; 4.7e-69; 1.6e-68; 2.7e-63; 9.5e-63; 3.1e-62; 4.1e-61; 3.3e-58; 4.8e-53	224.23; 290.3; 290.3; 89.73; 89.73; 89.73; 89.73; 89.73; 89.73; 89.73; 89.73; 89.73; 89.73	K01467; K17838; K17838; K17836; K17836; K17836; K17836; K17836; K17836; K17836; K17836; K17836; K17836	-	-	4	-	PMID: 17441734	PMID: 29563975	-	-	Klebsiella known to produce beta-lactamases to break down antibiotics.			Generic reaction that refers to CPL that's being added to the model. This protein is different. OR statement. Same functional domain (PF06007.11).
BLACTG	Beta Lactamase (Penicillin G)	h2o_c + peng_c --> bzpeng_c	Drug metabolism	0	1000	KPN_01607 or Klebsiella_variicola_INF345_05530 or Klebsiella_pneumoniae_INF359_05109 or K_pneumoniae_AR_0126_05286 or K_pneumoniae_AR_0107_05380 or Klebsiella_pneumoniae_INF359_05092 or Klebsiella_variicola_INF345_05535 or 16870_8_84_05068 or AUSMDU00003506_S45_L999_01795 or Klebsiella_pneumoniae_INF310_05444	Yes	Catalytic	-	R04318	rxn11599	-	Core	0.988119	-	-	-	-	-	-	-	-	-	-	KPN_01607; Klebsiella_variicola_INF345_05530; Klebsiella_pneumoniae_INF359_05109; K_pneumoniae_AR_0126_05286; K_pneumoniae_AR_0107_05380; Klebsiella_pneumoniae_INF359_05092; Klebsiella_variicola_INF345_05535; 16870_8_84_05068; AUSMDU00003506_S45_L999_01795; Klebsiella_pneumoniae_INF310_05444	3.5.2.6	4	-	PMID: 17441734	PMID: 29563975	-	-	Klebsiella known to produce beta-lactamases to break down antibiotics.
BMOCOS	Bis-molybdenum cofactor synthase	moco_c + mptamp_c --> amp_c + bmoco_c + cu2_c	Cofactor and Prosthetic Group Biosynthesis	0	1000	KPN_00860	Yes	Catalytic	BMOCOS	R09735	rxn16583	RXN-8348	Core	1	KPN_00860	80.292	99.757	b0827	iML1515	-	-	-	-	-	-	-	3	-	-	PMID: 1400180	PMID: 24003231	-	Know Klebsiella can produce this cofactor (gene KO mutants).
BPNT	3',5'-bisphosphate nucleotidase	h2o_c + pap_c --> amp_c + pi_c	Exchange	0	1000	KPN_04608	No	Catalytic	BPNT	R00188	rxn00137	325-BISPHOSPHATE-NUCLEOTIDASE-RXN	Core	1	KPN_04608	86.235	99.597	b4214	iML1515	-	-	-	-	-	-	-	2	-	-	-	-	-	No gene-protein-rule previously associated with this reaction.
BPNT2	3'-Phospho-5'-adenylyl sulfate 3'-phosphohydrolase	h2o_c + paps_c --> aps_c + pi_c	Sulfur metabolism	0	1000	KPN_04608	Yes	Catalytic	-	R00508	rxn00360	R163-RXN	Core	1	-	-	-	-	-	KPN_04608	282.6	1.3e-83	173.07	K01082	-	-	2	-	-	-	PMID: 1729235	-	Evidence in E. coli.
BPP	Benzoyl phosphate phosphohydrolase	bzp_c + h2o_c --> bz_c + pi_c + 3.0 h_c	Xenobiotics Biodegradation	0	1000	KPN_01004	Yes	Catalytic	-	R01421	rxn01034	-	Core	1	-	-	-	-	-	KPN_01004	111.5	1.2e-31	76.27	K01512	-	-	2	-	-	-	PMID: 17134700	-	Evidence in E. coli.
BSORy	Biotin sulfoxide reductase	btnso_c + h_c + nadph_c --> btn_c + h2o_c + nadp_c	Cofactor and Prosthetic Group Biosynthesis	0	1000	KPN_03909 or KPN_00642	No	Catalytic	BSORy	R10127	rxn08179	-	Core	1	-	-	-	-	-	KPN_00642	1189.9	0	1016.83	K08351	-	-	2	-	-	-	-	-	Additional gene(s) were added to the gene-protein-rule (OR statement).
BTCOARx	Butyryl-coA reductase (NADH)	btcoa_c + h_c + nadh_c --> btal_c + coa_c + nad_c	Butanoate metabolism	0	1000	16852_1_36_02226 or KPN_02199 or KPN_02118 or Klebsiella_pneumoniae_INF161_04888	Yes	Catalytic	-	R01172	rxn00869	BUTANAL-DEHYDROGENASE-RXN	Core	1	-	-	-	-	-	16852_1_36_02226; KPN_02199; KPN_02118; Klebsiella_pneumoniae_INF161_04888	773.1; 1427.7; 499.8; 493.8	1.8E-232; 0.00E+00; 5.60E-150; 3.80E-148	650.77; 645.4; 456.77; 456.77	K00132; K04072; K04073; K04073	-	-	2	-	-	-	PMID: 16782065	-	Evidence in E. coli.
BTNt2ipp	Biotin transport via proton symport (periplasm)	btn_p + h_p --> btn_c + h_c	Transport Inner Membrane	0	1000	-	Yes	Transport	-	-	-	-	-	-	-	-	-	-	-	-	-	-	-	-	-	-	1	-	PMID: 31615653	-	-	-	Transport reaction for known Klebsiella biosynthesis product. No genes associated with this reaction.
BTNtex	Biotin transport via diffusion (extracellular to periplasm)	btn_e <=> btn_p	Transport, Outer Membrane Porin	-1000	1000	KPN_02636 or KPN_01445 or KPN_00282	Yes	Transport	BTNtex	-	rxn29122	TRANS-RXN0-240	Core	1	KPN_02636; KPN_01445; KPN_00282	76.115; 76.471; 84.33	101.061; 101.558; 100	b2215; b1377; b0241	iML1515	-	-	-	-	-	-	-	4	-	PMID: 31615653	-	-	-	Transport reaction for known Klebsiella biosynthesis product.
BTS2	Biotin synthase (ala-L producing)	cys__L_c + dtbt_c <=> ala__L_c + btn_c + 2.0 h_c	Cofactor and Prosthetic Group Biosynthesis	-1000	1000	KPN_00800	Yes	Catalytic	BTS2	-	rxn10089	-	Core	1	KPN_00800	89.884	99.712	STM0794	iRR1083	-	-	-	-	-	-	-	4	-	PMID: 31615653	-	PMID: 20693992; PMID: 26442940	-	Evidence in E. coli that bioA is part of biotin assembly. Known biosynthesis in Klebsiella.
BTS5	Biotin synthase	2fe2s_c + amet_c + dtbt_c --> 2fe1s_c + btn_c + dad_5_c + h_c + met__L_c	Cofactor and Prosthetic Group Biosynthesis	0	1000	KPN_00800	Yes	Catalytic	BTS5	-	-	-	Core	1	KPN_00800	93.353	99.712	b0775	iML1515	-	-	-	-	-	-	-	4	-	PMID: 31615653	-	PMID: 20693992; PMID: 26442940	-	Evidence in E. coli that bioA is part of biotin assembly. Known biosynthesis in Klebsiella.
BUTCT	Acetyl-CoA:butyrate-CoA transferase	btcoa_c + ac_c <=> but_c + accoa_c	Alternate Carbon Metabolism	-1000	1000	(KPN_02054 and KPN_01538) or (K_africana_200023T_02421 and K_africana_200023T_02422) or (Klebsiella_pneumoniae_kppr1.contigset_00309 and Klebsiella_pneumoniae_KSB2_1C_01466)	No	Catalytic	BUTCT	R01179	rxn00875	R11-RXN	Core	0.986166	-	-	-	-	-	K_africana_200023T_02421; Klebsiella_pneumoniae_kppr1.contigset_00309; K_africana_200023T_02422; Klebsiella_pneumoniae_KSB2_1C_01466	338.3; 323.7; 342.3; 332.8	3.2E-101; 9.30E-97; 1.80E-102; 1.40E-99	297.93; 297.93; 322.53; 322.53	K01034; K01034; K01035; K01035	-	-	2	-	-	-	PMID: 3025185	-	Additional gene(s) were added to the gene-protein-rule (OR statement). Evidence in E. coli.
BUTt2rpp	Butyrate transport via proton symport reversible (periplasm)	but_p + h_p <=> but_c + h_c	Transport, Inner Membrane	-1000	1000	16870_8_36_02669	Yes	Transport	BUTt2rpp	-	rxn05683	-	Accessory	0.049505	16870_8_36_02669	95	99.773	b2223	iML1515	-	-	-	-	-	-	-	2	-	-	-	-	-	Transport reaction to complete the pathway from v1.
BWCOS	Tungsten bispterin cofactor synthase	mptamp_c + wco_c --> amp_c + bwco_c + cu2_c	Cofactor and Prosthetic Group Biosynthesis	0	1000	KPN_00860	Yes	Catalytic	BWCOS	-	-	-	Core	1	KPN_00860	80.292	99.757	b0827	iML1515	-	-	-	-	-	-	-	2	-	-	-	-	PMID: 32851830	Part of Bis-molybdenum cofactor synthesis (evidence of orthologs being found in bacteria).
BYXt	Bromoxynil transport	bxynil_e <=> bxynil_c	Transport Outer Membrane	-1000	1000	KPN_SPONT	Yes	Transport	-	-	-	-	-	-	-	-	-	-	-	-	-	-	-	-	-	-	2	PMID: 3530133	-	-	-	-	Transport reaction for known Klebsiella growth substrate.
BZALDH	Benzyl alcohol dehydrogenase	nad_c + bzalc_c --> h_c + nadh_c + bzal_c	Toluene Pathway	0	1000	Klebsiella_variicola_KSB2_3A_05265 or KPN_01945	Yes	Catalytic	BZALDH	R01763	rxn01293	BENZYL-ALC-DEHYDROGENASE-RXN	Accessory	0.944554	-	-	-	-	-	Klebsiella_variicola_KSB2_3A_05265; KPN_01945	547.2; 506.8	4E-164; 7.70E-152	374.83	K00055	-	-	2	-	-	PMID: 19187158	-	PMID: 11673437	xylB gene in P. putida. Evidence that Kp can degrade toluene.
BZHL	Benzamide hydro-lyase	bznt_c + h2o_c --> bzmd_c	Xenobiotics Biodegradation	0	1000	Klebsiella_variicola_KSB2_3A_02578 and Klebsiella_variicola_KSB2_3A_02579	Yes	Catalytic	-	R05596	rxn03875	-	Accessory	0.152475	-	-	-	-	-	Klebsiella_variicola_KSB2_3A_02578; Klebsiella_variicola_KSB2_3A_02579	359.1; 293.2	5.7E-107; 3.80E-87	257.1; 145.07	K01721; K20807	-	-	2	PMID: 1539979	-	-	-	-	Growth evidence in Klebsiella.
BZNTt	Benzonitrile transport	bznt_e <=> bznt_c	Transport Outer Membrane	-1000	1000	KPN_SPONT	Yes	Transport	-	-	-	-	-	-	-	-	-	-	-	-	-	-	-	-	-	-	2	PMID: 1539979	-	-	-	-	Transport reaction for known Klebsiella growth substrate.
C2OGAT	Cadaverine 2-oxoglutarate aminotransferase	15dap_c + akg_c --> 5ap_c + glu__L_c + h_c	Amino acid metabolism	0	1000	KPN_03501	Yes	Catalytic	-	R12214	-	-	Core	1	-	-	-	-	-	KPN_03501	669.8	2.8e-201	491.4	K09251	-	-	4	-	PMID: 27291676	-	-	-	Evidence that Cadaverine can be produced by Klebsiella.
C3C2P1OX	Cis-3-chloro-2-propene-1-ol Oxidoreductase	c3cl2p1l_c + nad_c --> c3clah_c + nadh_c + h_c	Chloroalkane and chloroalkene degradation	0	1000	Klebsiella_variicola_INF336_05720 or KPN_01952 or KPN_02199 or KPN_01853 or KPN_03491	Yes	Catalytic	-	R05234	rxn14089	-	Core	1	-	-	-	-	-	Klebsiella_variicola_INF336_05720; KPN_01952; KPN_02199; KPN_01853; KPN_03491	690.6; 713.3; 1427.7; 424.2; 559.9	5.1E-207; 7.00E-214; 0; 1.30E-126; 1.20E-167	632.17; 632.17; 645.4; 336.3; 522	K00121; K00121; K04072; K13953; K13954	-	-	2	-	-	-	PMID: 1731906	-	Evidence in E. coli.
C5MPPRH	cytidine-5'-monophosphate phosphoribohydrolase	cmp_c + h2o_c + 2.0 h_c --> csn_c + r5p__D_c	Nucleotide metabolism	0	1000	KPN_03138	Yes	Catalytic	-	R00510	rxn00362	RXN-14065	Core	0.99802	-	-	-	-	-	KPN_03138	787.9	5.3e-237	386.07	K06966	-	-	2	-	-	-	PMID: 27941785	-	Evidence in E. coli.
CADVOX	Cadaverine Oxidase	15dap_c + h2o_c + o2_c --> 5ap_c + nh4_c + h2o2_c + h_c	Tropane, piperidine and pyridine alkaloid biosynthesi	0	1000	KPN_01467	Yes	Catalytic	-	R06740	rxn04571	RXN-11784	Core	0.99802	-	-	-	-	-	KPN_01467	655.9	2e-196	522.3	K00276	-	-	2	-	-	-	-	PMID: 9405045	Protein already in the model as CADVtpp and DAPAT (same metabolite different reaction). Evidence in bacteria.
CAOpp	1,3-Diaminopropane oxidase (periplasm)	13dampp_p + o2_p + h2o_p --> aproa_p + nh4_p + h2o2_p	Carbohydrate metabolism	0	1000	KPN_01467	Yes	Catalytic	-	R03139	rxn02250	RXN-6381	Core	0.99802	-	-	-	-	-	KPN_01467	655.9	2e-196	522.3	K00276	-	-	2	-	-	-	-	PMID: 9405045	Evidence in bacteria.
CAT	Catalase	2.0 h2o2_c --> 2.0 h2o_c + o2_c	Cofactor and Prosthetic Group Metabolism	0	1000	KPN_01236 or KPN_01819 or 16703_7_37_05774	No	Catalytic	CAT	R00009	rxn00006	CATAL-RXN; RXN-12121	Core	1	-	-	-	-	-	16703_7_37_05774	748.6	1.4e-224	70.53	K03781	-	-	2	-	-	-	-	-	Additional gene(s) were added to the gene-protein-rule (OR statement).
CBLAT	Cob(I)alamin adenosyltransferase	atp_c + cbl1_c + h_c <=> adocbl_c + pppi_c	Cofactor and Prosthetic Group Biosynthesis	-1000	1000	KPN_01266 or KPN_02793 or K_quasi_quasi_SB98_05231	No	Catalytic	CBLAT	R01492	rxn01084	COBALADENOSYLTRANS-RXN	Core	1	KPN_01266; KPN_02793	83.163; 80.303	99.492; 97.778	STM1718; STM2467	iRR1083	K_quasi_quasi_SB98_05231	200.6	6.8e-59	49	K00798	-	-	2	-	-	-	-	-	Additional gene(s) were added to the gene-protein-rule (OR statement).
CBMD	Carbamate deaminase	cbm_c + 2.0 h_c --> co2_c + nh4_c	Nucleotide Salvage Pathway	0	1000	KPN_SPONT	Yes	Catalytic	-	-	-	-	-	-	-	-	-	-	-	-	-	-	-	-	-	-	1	-	-	-	-	-	Spontaneous reaction required for UAAH (R09980).
CBMKr	Carbamate kinase	atp_c + co2_c + nh4_c <=> adp_c + cbp_c + 2.0 h_c	Nitrogen Metabolism	-1000	1000	Klebsiella_pneumoniae_INF151_05601 or 16703_5_22_01683 or K_quasi_simil_SB610_05370 or Klebsiella_pneumoniae_INF151_02656	Yes	Catalytic	CBMKr	R00150	rxn00114	CARBAMATE-KINASE-RXN	Accessory	0.049505	Klebsiella_pneumoniae_INF151_05601; 16703_5_22_01683	85.099; 78.983	99.342; 98.993	STM4466; STM0532	iRR1083	K_quasi_simil_SB610_05370; Klebsiella_pneumoniae_INF151_02656	407.2; 401.4	1.9E-121; 1.10E-119	120.1	K00926	-	-	2	-	-	PMID: 33063690; PMID: 31307980	-	-	Catalytic protein/gene identified via genomic analysis in Klebsiella (arcC).
CBPt	Carbamyl Phosphate transport	cbp_e <=> cbp_p	Transport Outer Membrane	-1000	1000	-	Yes	Transport	-	-	-	-	-	-	-	-	-	-	-	-	-	-	-	-	-	-	2	PMID: 28375518	-	-	-	-	Transport reaction for known Klebsiella growth substrate.
CBPtpp	Carbamyl Phosphate transport (periplasm)	cbp_p <=> cbp_c	Transport Inner Membrane	-1000	1000	-	Yes	Transport	-	-	-	-	-	-	-	-	-	-	-	-	-	-	-	-	-	-	2	PMID: 28375518	-	-	-	-	Transport reaction for known Klebsiella growth substrate.
CCGS	7-cyano-7-carbaguanine synthase	atp_c + cdg_c + nh4_c --> adp_c + h2o_c + h_c + pi_c + preq0_c	Cofactor and Prosthetic Group Biosynthesis	0	1000	KPN_00406 or 16870_7_79_00547	Yes	Catalytic	CCGS	R09978	rxn16824	RXN-12093	Core	1	KPN_00406	91.304	97.458	b0444	iML1515	16870_7_79_00547	113.2	2.4e-32	97.97	K06920	-	-	2	-	-	PMID: 35174104	PMID: 16199558	-	Catalytic gene implied in Klebsiella (queC) but have direct evidence in E. coli.
CDGR	7-cyano-7-deazaguanine reductase	3.0 h_c + 2.0 nadph_c + preq0_c --> 2.0 nadp_c + preq1_c	Cofactor and Prosthetic Group Biosynthesis	0	1000	KPN_03137	Yes	Catalytic	CDGR	R07605	rxn07436	RXN0-4022	Core	0.99802	KPN_03137	84.397	100	b2794	iML1515	-	-	-	-	-	-	-	2	-	-	-	-	PMID: 19354300	Evidence in Bacillus.
CDGS	7-deaza-7-carboxyguanine synthase	cph4_c + h_c --> cdg_c + nh4_c	Cofactor and Prosthetic Group Biosynthesis	0	1000	KPN_03121	Yes	Catalytic	-	R10002	rxn39964	RXN0-6575	Core	1	-	-	-	-	-	KPN_03121	223.3	7.1e-66	84.4	K10026	-	-	2	-	-	-	PMID: 30341796	-	Evidence in E.coli via a protein structure. KPN_03121 has 91% Seq identity to the E. coli protein structure (6NHL) and contains the same functional domains (PF13394.6; PF04055.21). Prior reaction exists in V1 model (CPH4S).
CDI1D	D-chiro-inositol 1-dehydrogenase	1dinost_c + nad_c <=> 1kdinost_c + nadh_c + h_c	Carbohydrate metabolism	-1000	1000	KPN_04675 or KPN_00507 or 16870_7_82_02737	Yes	Catalytic	-	R09951	rxn16798	RXN-14148	Core	1	-	-	-	-	-	KPN_04675; KPN_00507; 16870_7_82_02737	329.8; 324; 317.2	6.7E-98; 3.80E-96; 4.30E-94	267.8	K00010	-	-	2	-	-	-	-	PMID: 16461681	Evidence in Bacillus.			The same protein and reaction as URIK2 except for different cofactors.
CELBpts	Cellobiose transport via PEPPyr PTS	cellb_e + pep_c --> 6pgg_c + pyr_c	Transport, Inner Membrane	0	1000	KPN_02762 and KPN_02763 and (KPN_03051 or (KPN_01232 and (KPN_01231 or Klebsiella_variicola_KSB2_3A_01375) and (KPN_01230 or Klebsiella_variicola_KSB2_3A_01374)))	Yes	Transport	CELBpts	-	rxn05518	-	Core	1	KPN_02762; KPN_02763; KPN_03051; KPN_01232; KPN_01231; Klebsiella_variicola_KSB2_3A_01375; KPN_01230; Klebsiella_variicola_KSB2_3A_01374	98.824; 95.826; 89.006; 82.609; 87.389; 81.336; 96.19; 76.238	59.441; 99.826; 96.926 99.138; 99.779; 96.659; 87.5; 96.190	b2415; b2416; b2715; b1736; b1737; NRG857_07580; b1738; NRG857_07585	iML1515; iNRG857_1313	-	-	-	-	-	-	-	3	-	-	PMID: 22566508	PMID: 2457575	-	Transport reaction for known Klebsiella growth substrate.
CELLS	Cellulose synthase UDP forming	h2o_c + 4.0 udpg_c --> 4.0 h_c + 4.0 udp_c + cell4_p	Cell Envelope Biosynthesis	0	1000	(KPN_03880 and KPN_03883 and KPN_03882) or (KPN_03893 and 16852_1_14_05388 and 16852_1_14_05239)	Yes	Catalytic	CELLS	R02889	rxn05800	13-BETA-GLUCAN-SYNTHASE-RXN; ALPHA-13-GLUCAN-SYNTHASE-RXN; CELLULOSE-SYNTHASE-UDP-FORMING-RXN; RXN-12419; RXN-16965; RXN-7668	Core	0.990099	-	-	-	-	-	KPN_03893; KPN_03883; KPN_03882; KPN_03880; 16852_1_14_05388; 16852_1_14_05239	874.9; 974.4; 764.3; 370.9; 373.2; 679.2	1E-262; 8.50E-293; 4.7e-229; 4.6e-110; 8.9e-111; 2.2e-203	285.23; 156.57; 189.97	K00694; K20541; K20543	-	-	3	-	-	PMID: 22566508	PMID: 11260463	-	Part of biofilm production in Klebsiella (KO mutant experiments), E. coli and Salmonella.
CH4t2pp	Methane Transport(periplasm)	ch4_c --> ch4_p	Transport Inner Membrane	0	1000	-	Yes	Transport	CH4t2pp	-	-	-	-	-	-	-	-	-	-	-	-	-	-	-	-	-	1	-	-	-	-	-	Required for Methylphosphonic acid growth simulations but initial matches to model iAPECO1_1312 produced non-specific hits.
CH4tex	Methane Transport(extracellular via diffusion)	ch4_e <=> ch4_p	Transport Outer Membrane	-1000	1000	-	Yes	Transport	CH4tex	-	-	-	-	-	-	-	-	-	-	-	-	-	-	-	-	-	1	-	-	PMID: 19670637; DOI:10.1016/j.ibiod.2017.09.019	-	-	Transport reaction for substrate that can be simulated by the model (secretion).
CHITOBpts	Chitobiose transport via PTS	chitob_p + pep_c --> chit6p_c + pyr_c	Transport, Inner Membrane	0	1000	KPN_01232 and KPN_01230 and KPN_01231 and KPN_02762 and KPN_02763	Yes	Transport	CHITOBpts	-	rxn27342	TRANS-RXN-155B	Core	0.99802	KPN_01232; KPN_01230; KPN_01231; KPN_02762; KPN_02763	82.609; 96.19; 87.389; 98.824; 96.0	99.138; 87.5; 99.779; 59.441; 99.826	B21_01693; B21_01695; B21_01694; B21_02276; B21_02277	iB21_1397	-	-	-	-	-	-	-	4	-	PMID: 36002585	-	-	-	Protein structure from Klebsiella which shows that Klebsiella can utilise/process this substrate. This means that it must have the ability to be imported in (ie: transport reactions are required).
CHITPH	Chitobiose-6-phosphate hydrolase	chit6p_c + h2o_c --> acgam6p_c + acgam_c	Alternate Carbon Metabolism	0	1000	KPN_01234	Yes	Catalytic	CHITPH	-	rxn30466	-	Core	0.99802	KPN_01234	87.248	99.555	APECO1_RS09295	iAPECO1_1312	-	-	-	-	-	-	-	2	-	-	PMID: 36002585	PMID: 2179047	-	Gene is part of operon that ChbG belongs to (which has protein evidence in Klebsiella).
CHMI	CHM isomerase	chm_c <=> opet_c	Unassigned	-1000	1000	KPN_04785	Yes	Catalytic	CHMI	-	-	-	Core	1	KPN_04785	82.54	99.213	ECW_m4710	iEC1364_W	-	-	-	-	-	-	-	2	-	-	PMID: 29430379	-	-	Catalytic protein implied in Klebsiella (hpaF) via genomic analysis.
CHMSDH	CHMS dehydrogenase	chms_c + h2o_c + nad_c --> chm_c + h_c + nadh_c	Unassigned	0	1000	KPN_04787	Yes	Catalytic	CHMSDH	-	-	-	Core	1	KPN_04787	98.156	99.8	ECD_RS22320	iEC1356_Bl21DE3	-	-	-	-	-	-	-	4	-	PMID: 2656390	-	PMID: 2656390	-	Protein has been purified in Klebsiella.
CHOD	Cholesterol Oxidase	o2_c + chsterol_c --> h2o2_c + chol4en3one_c	Cholesterol degradation	0	1000	AH0360_C4PNMANXX_GTAGAGGA-AAGGAGTA_L006_00550 or AH0360_C4PNMANXX_GTAGAGGA-AAGGAGTA_L006_00551	Yes	Catalytic	CHOD	R01459	rxn01064	CHOLESTEROL-OXIDASE-RXN	Accessory	0.00396	-	-	-	-	-	AH0360_C4PNMANXX_GTAGAGGA-AAGGAGTA_L006_00550; AH0360_C4PNMANXX_GTAGAGGA-AAGGAGTA_L006_00551	365.1; 338.7	1.2E-108; 1.20E-100	329.47	K03333	-	-	2	-	-	PMID: 31380298	-	PMID: 10194345	Protein structure from Streptomyces. Evidence in Klebsiella that it can interact with cholestorol (virulence).
CHOLATEtpp	Cholate transport via proton antiport	cholate_c + h_p --> cholate_p + h_c	Transport, Inner Membrane	0	1000	KPN_04767	Yes	Transport	CHOLATEtpp	-	-	-	Core	1	KPN_04787	98.156	99.796	ECD_RS22320	iEC1356_Bl21DE3	-	-	-	-	-	-	-	2	-	-	-	PMID: 24684269	-	Evidence in E. coli and catalyses a mechanism for bile salt resistance.
CHOLD	Choline dehydrogenase	chol_c + nad_c --> betald_c + h_c + nadh_c	Cofactor and Prosthetic Group Metabolism	0	1000	KPN_00584 or 16852_1_42_04889	Yes	Catalytic	-	R01025	rxn05921	-	Core	0.99802	KPN_00584	91.682	99.64	b0311	iML1515	16852_1_42_04889	654.7	3.6e-196	417.63	K00108	-	-	2	-	-	-	PMID: 3512525	-	Evidence in E. coli.
CHTBSptspp	Chitobiose transport via PEP:Pyr PTS (periplasm)	chtbs_p + pep_c --> chtbs6p_c + pyr_c	Transport, Inner Membrane	0	1000	KPN_01230 and KPN_01231 and KPN_01232 and KPN_02762 and KPN_02763	Yes	Transport	CHTBSptspp	-	-	-	Core	0.99802	KPN_01230; KPN_01231; KPN_01232; KPN_02762; KPN_02763	96.19; 87.389; 82.609; 98.824; 95.826	87.5; 99.779; 99.138; 59.441; 99.826	b1738; b1737; b1736; b2415; b2416	iML1515	-	-	-	-	-	-	-	4	-	PMID: 36002585	-	-	-	Protein structure from Klebsiella which shows that Klebsiella can utilise this substrate. This means that it must have the ability to be imported in (ie: transport reactions are required).
CHTBStex	Chitobiose transport via diffusion (extracellular to periplasm)	chtbs_e <=> chtbs_p	Transport, Outer Membrane Porin	-1000	1000	KPN_02636 or KPN_01445 or KPN_00282 or KPN_00703	Yes	Transport	CHTBStex	-	-	-	Core	1	KPN_02636; KPN_01445; KPN_00282; KPN_00703	76.115; 76.471; 84.33; 88.462	101.061; 101.558; 100; 100	b2215; b1377; b0241; b0681	iML1515	-	-	-	-	-	-	-	4	-	PMID: 36002585	-	-	-	Protein structure from Klebsiella which shows that Klebsiella can utilise this substrate. This means that it must have the ability to be imported in (ie: transport reactions are required).
CINNDO	Cinnamate dioxygenase	cinnm_c + h_c + nadh_c + o2_c --> cenchddd_c + nad_c	Alternate Carbon Metabolism	0	1000	GCF_003965875.1_ASM396587v1_genomic_01456 and GCF_003965875.1_ASM396587v1_genomic_01460 and GCF_003965875.1_ASM396587v1_genomic_01458 and GCF_003965875.1_ASM396587v1_genomic_01459	Yes	Catalytic	CINNDO	R06783	rxn04598	RXN-12072	Accessory	0.021782	GCF_003965875.1_ASM396587v1_genomic_01456; GCF_003965875.1_ASM396587v1_genomic_01460; GCF_003965875.1_ASM396587v1_genomic_01458; GCF_003965875.1_ASM396587v1_genomic_01459	68.17;91.391;83.495;83.14	99.501; 99.780; 97.170; 99.422	b2542; b2538; b2540; b2539	iML1515	-	-	-	-	-	-	-	2	-	-	-	PMID: 9603882	-	Evidence in E. coli.
CITCIa	Citramalate dehydratase	citm_c --> h2o_c + citac_c	Valine, Leucine and Isoleucine biosynthesis	0	1000	(K_quasi_quasi_18A069_01744 and K_quasi_quasi_18A069_01743) or (KPN_00078 and KPN_00077) or (16870_8_84_04763 and 16870_8_84_04762)	Yes	Catalytic	CITCIa	R03896	rxn02749	R-2-METHYLMALATE-DEHYDRATASE-RXN	Core	1	-	-	-	-	-	K_quasi_quasi_18A069_01744; 16870_8_84_04763; KPN_00078; K_quasi_quasi_18A069_01743; 16870_8_84_04762; KPN_00077	571.5; 572.8; 646.9; 233.9; 220; 303.9	3.2E-171; 1.30E-171; 4.70E-194; 4.30E-69; 7.30E-65; 1.90E-90	455.07; 455.07; 455.07; 131.33; 131.33; 131.33	K01703; K01703; K01703; K01704; K01704; K01704	-	-	2	-	-	-	PMID: 24657929	PMID: 24657929	Citramalate related to pathogenicity in Yersinia pestis and Psuedomonas.
CITCIb	3-methylmalate hydratase	h2o_c + citac_c <=> r3mmal_c	Valine, Leucine and Isoleucine biosynthesis	-1000	1000	(K_quasi_quasi_18A069_01744 and K_quasi_quasi_18A069_01743) or (KPN_00078 and KPN_00077) or (16870_8_84_04763 and 16870_8_84_04762)	Yes	Catalytic	CITCIb	R03898	rxn02751	-	Core	1	-	-	-	-	-	K_quasi_quasi_18A069_01744; 16870_8_84_04763; KPN_00078; K_quasi_quasi_18A069_01743; 16870_8_84_04762; KPN_00077	571.5; 572.8; 646.9; 233.9; 220; 303.9	3.2E-171; 1.30E-171; 4.70E-194; 4.30E-69; 7.30E-65; 1.90E-90	455.07; 455.07; 455.07; 131.33; 131.33; 131.33	K01703; K01703; K01703; K01704; K01704; K01704	-	-	2	-	-	-	PMID: 24657929	PMID: 24657929	Citramalate related to pathogenicity in Yersinia pestis and Psuedomonas.
CITL	Citrate lyase	cit_c --> ac_c + oaa_c	Citric Acid Cycle	0	1000	KPN_00056 and (KPN_00037 or 16870_8_36_04866 or 16870_8_45_02114) and (KPN_00035 or K_quasivariicola_08A119_00505 or Klebsiella_pneumoniae_INF358_04721) and (KPN_00036 or Klebsiella_pneumoniae_INF358_04722 or 16870_8_45_02113)	No	Catalytic	CITL	R00362	rxn00265	CITLY-RXN	Accessory	0.513834	-	-	-	-	-	16870_8_36_04866; 16870_8_45_02114; K_quasivariicola_08A119_00505; Klebsiella_pneumoniae_INF358_04721; Klebsiella_pneumoniae_INF358_04722; 16870_8_45_02113	800; 702.7; 358.3; 304.7; 113.5; 104.5	1.6E-240; 5.00E-211; 9.80E-107; 1.90E-90; 9.20E-33; 5.50E-30	372.13; 372.13; 159.27; 159.27; 70.73; 70.73	K01643; K01643; K01644; K01644; K01646; K01646	-	-	2	-	-	-	-	-	Additional gene(s) were added to the gene-protein-rule (OR statement).
CITt_kt	Citrate proton symport periplasm	cit_p + h_p --> cit_c + h_c	Transport, Inner Membrane	0	1000	OCCNDHPP_03496	Yes	Transport	CITt_kt	-	-	-	Accessory	0.724752	OCCNDHPP_03496	90.21	99.306	STM0689	STM_v1_0	-	-	-	-	-	-	-	2	-	-	-	-	-	Transport reaction to complete the pathway from v1.
CITt2	Citrate transport in via proton symport	cit_e + h_e --> cit_c + h_c	Transport Outer Membrane	0	1000	OCCNDHPP_03496	Yes	Transport	CITt2	-	rxn05211	-	Accessory	0.724752	OCCNDHPP_03496	90.21	99.306	STM0689	iRR1083	-	-	-	-	-	-	-	2	-	-	-	-	-	Transport reaction to complete the pathway from v1.
CITt4pp	Citrate transport via sodium symport periplasm	cit_p + 2.0 na1_p --> cit_c + 2.0 na1_c	Transport, Inner Membrane	0	1000	KPN_00033	Yes	Transport	CITt4pp	-	-	-	Accessory	0.518812	KPN_00033	93.243	99.329	STM0057	STM_v1_0	-	-	-	-	-	-	-	2	-	-	PMID: 2945569	-	-	Know Klebsiella imports citrate using a Na import system which this reaction encodes.
CITtex	Citrate transport via diffusion (extracellular to periplasm)	cit_e <=> cit_p	Transport, Outer Membrane Porin	-1000	1000	KPN_00282 or KPN_01445 or KPN_02636	Yes	Transport	CITtex	-	rxn08217	-	Core	1	KPN_00282; KPN_01445; KPN_02636	84.33; 76.471; 76.115	100; 101.558; 101.061	b0241; b1377; b2215	iML1515	-	-	-	-	-	-	-	2	-	-	PMID: 2945569	-	-	Know that Klebsiella can import citrate and therefore must be transported from the extracellular to periplasm environment.
CITtupp	Citrate transport periplasm	cit_p --> cit_c	Transport, Inner Membrane	0	1000	K_quasi_quasi_SB98_01440 and K_quasi_quasi_U41_01479 and K_quasi_quasi_U41_01478	Yes	Transport	CITtupp	-	rxn08217	-	Accessory	0.055446	K_quasi_quasi_SB98_01440; K_quasi_quasi_U41_01479; K_quasi_quasi_U41_01478	84.969; 75.524; 93.267	99.694; 99.306; 99.802	STM2786; STM2787; STM2788	STM_v1_0	-	-	-	-	-	-	-	2	-	-	PMID: 2945569	-	-	Know Klebsiella can import citrate. Given that this pathway is rare it may be a genuine alternative transporter.			All sequences except group_15300 had the correct functional domain (PF00186.19). group_15300 was excluded. Although the functional domain was correct the SSDSDSSSSDSSSSSSD repeat caused the low coverage and the sequence was removed as a result.
CLB6PH	Cellobiose hydrolase	cellb6p_c + h2o_c <=> g6p_c + glc__D_c	Alternate Carbon Metabolism	-1000	1000	KPN_02822 or 16870_8_26_05197 or KPN_02577 or 16870_8_26_03859 or Klebsiella_pneumoniae_KSB1_6F_04981 or KPN_03052 or AUSMDU00003500_S10_L001_04837 or Klebsiella_pneumoniae_INF358_03913 or Klebsiella_variicola_INF336_02320 or AH0360_C4PNMANXX_GTAGAGGA-AAGGAGTA_L006_04939 or KPN_03330 or AH0360_C4PNMANXX_GTAGAGGA-AAGGAGTA_L006_04975 or Klebsiella_pneumoniae_INF350_02470 or 16703_5_40_00918 or KPN_…	Yes	Catalytic	CLB6PH	R00839	rxn00608	6-PHOSPHO-BETA-GLUCOSIDASE-RXN	Core	1	KPN_02822	79.123	98.763	ECW_m1662	iCA1273	16870_8_26_05197; KPN_02577; 16870_8_26_03859; Klebsiella_pneumoniae_KSB1_6F_04981; KPN_03052; AUSMDU00003500_S10_L001_04837; Klebsiella_pneumoniae_INF358_03913; Klebsiella_variicola_INF336_02320; AH0360_C4PNMANXX_GTAGAGGA-AAGGAGTA_L006_04939; KPN_03330; AH0360_C4PNMANXX_GTAGAGGA-AAGGAGTA_L006_04975; Klebsiella_pneumoniae_INF350_02470; 16703_5_40_00918; KPN_01961; KPN_00847; 16703_7_12_04888; KPN…	776.7; 766.2; 763.1; 738.1; 857.8; 780; 764.8; 752.3; 710.5; 694.5; 691; 647.9; 625.5; 568.2; 571.2; 528.7; 529.6	4.2E-233; 6.50E-230; 5.40E-229; 2.10E-221; 1.20E-257; 4.10E-234; 1.70E-229; 1.00E-225; 4.60E-213; 3.20E-208; 3.50E-207; 3.80E-194; 2.30E-187; 4.80E-170; 6.00E-171; 4.50E-158; 2.30E-158	503.6	K01223	-	-	2	-	-	-	-	PMID: 31877028	Evidence of the alternative beta-glucosidase in Pseudomonas and other gram-negative bacteria (periplasm).
CLBH	Cellobiose hydrolase	cellb_c + h2o_c --> 2.0 glc__D_c	Alternate Carbon Metabolism	0	1000	KPN_02822 or 16870_7_82_04749 or AUSMDU00003506_S45_L999_02771 or KPN_02568 or Klebsiella_pneumoniae_INF079_01123 or 16703_7_12_04895 or KPN_01961	Yes	Catalytic	CLBH	R00306	rxn00222	-	Core	1	KPN_02822	79.123	98.763	EC55989_1668	iEC55989_1330	16870_7_82_04749; AUSMDU00003506_S45_L999_02771; KPN_02568; Klebsiella_pneumoniae_INF079_01123; 16703_7_12_04895; KPN_01961	649.3; 685.2; 722.3; 519.3; 530.7; 586.8	1.9E-194; 2.50E-205; 1.50E-216; 3.40E-155; 1.30E-158; 1.00E-175	306.43; 306.43; 306.43; 306.43; 306.43; 584.13	K05349; K05349; K05349; K05349; K05349; K05350	-	-	2	-	-	-	-	PMID: 31877028	Evidence of the alternative beta-glucosidase in Pseudomonas and other gram-negative bacteria (periplasm).
CLBptspp	Cellobiose transport via PEPPyr periplasm	cellb_p + pep_c --> cellb6p_c + pyr_c	Transport, Inner Membrane	0	1000	KPN_02762 and KPN_02763 and (KPN_03051 or (KPN_01232 and (KPN_01231 or Klebsiella_variicola_KSB2_3A_01375) and (KPN_01230 or Klebsiella_variicola_KSB2_3A_01374)))	Yes	Transport	CLBptspp	-	-	-	Core	1	KPN_02762; KPN_02763; KPN_03051; KPN_01232; KPN_01231; Klebsiella_variicola_KSB2_3A_01375; KPN_01230; Klebsiella_variicola_KSB2_3A_01374	98.824; 95.826; 89.006; 82.609; 87.389; 81.336; 96.19; 76.238	59.441; 99.826; 96.926 99.138; 99.779; 96.659; 87.5; 96.190	b2415; b2416; b2715; b1736; b1737; NRG857_07580; b1738; NRG857_07585	iML1515; iNRG857_1313	-	-	-	-	-	-	-	2	-	-	PMID: 22566508	-	-	Reaction is encoded by the PTS system. Original gene-protein-rule was incomplete so using the gene-protein-rule from CELBpts as this is complete.
CLBtex	Cellobiose transport transport via diffusion extracellular to periplasm	cellb_e <=> cellb_p	Transport, Outer Membrane	-1000	1000	KPN_00282 or KPN_01445 or KPN_02636	Yes	Transport	CLBtex	-	-	-	Core	1	KPN_00282; KPN_01445; KPN_02636	84.33; 76.471; 76.115	100; 101.558; 101.061	b0241; b1377; b2215	iML1515	-	-	-	-	-	-	-	2	-	-	PMID: 22566508	-	-	Part of Klebsiella biofilm meaning this substrate needs to at least be exported.
CLIPAabctex	Cold lipid A transport via ABC system (periplasm to extracellular)	atp_c + h2o_c + lipa_cold_p --> adp_c + h_c + lipa_cold_e + pi_c	Lipopolysaccharide Biosynthesis / Recycling	0	1000	KPN_04667 and KPN_04666 and KPN_03609 and KPN_03611 and KPN_03610 and KPN_00051 and KPN_00673	Yes	Transport	CLIPAabctex	-	-	-	Core	1	KPN_04667; KPN_04666; KPN_03609; KPN_03611; KPN_03610; KPN_00051; KPN_00673	93.056; 85.205; 85.34; 95.851; 83.051; 82.316; 69.898	99.723; 99.727; 99.479; 99.587; 97.253; 100.383; 99.492	b4262; b4261; b3199; b3201; b3200; b0054; b0641	iML1515	-	-	-	-	-	-	-	2	-	-	-	PMID: 18375759; PMID: 17362200	-	Exchange reaction already present in iYL1228/V1. Evidence in E. coli. LPS modification genes generally conserved in gram-negative bacteria.
CLIPAt1ex	cold Lipid A periplasm transport via vector periplasm to extracellular	LptA_p + lipa_cold_p --> lipa_cold_LptA_p	Transport	0	1000	(KPN_03611 and KPN_04666 and KPN_04667) or (KPN_03611 and KPN_04666 and KPN_04667 and KPN_03609)	Yes	Transport	CLIPAt1ex	-	-	-	Core	1	KPN_03611; KPN_04666; KPN_04667; KPN_03611; KPN_04666; KPN_04667; KPN_03609	95.851; 85.205; 93.056; 95.851; 85.205; 93.056; 85.34	99.587; 99.727; 99.723; 99.587; 99.727; 99.723; 99.479	ECOLC_RS02655; ECOLC_RS20180; ECOLC_RS20175; ECOLC_RS02655; ECOLC_RS20180; ECOLC_RS20175; ECOLC_RS02665	iEC1349_Crooks	-	-	-	-	-	-	-	4	-	PMID: 27161977	-	PMID: 17056748; PMID: 17362200	-	Exchange reaction already present in iYL1228/V1. Evidence in E. coli. LPS modification genes generally conserved in gram-negative bacteria with Klebsiella protein structure available.
CLIPAt2ex	cold Lipid A transport via vector periplasm to extracellular	lipa_cold_LptA_p --> LptA_p + lipa_cold_e	Transport	0	1000	KPN_00051 and KPN_00673	Yes	Transport	CLIPAt2ex	-	-	-	Core	1	KPN_00051; KPN_00673	82.316; 70.408	100.383; 99.492	ECOLC_RS19330; ECOLC_RS16175	iEC1349_Crooks	-	-	-	-	-	-	-	4	-	PMID: 27161977	-	PMID: 18424520; PMID: 17362200	-	Exchange reaction already present in iYL1228/V1. Evidence in E. coli. LPS modification genes generally conserved in gram-negative bacteria and Klebsiella structure available.
CLPNS120pp	Cardiolipin synthase (periplasmic_ n-C12:0)	2.0 pg120_p <=> clpn120_p + glyc_p	Glycerophospholipid Metabolism	-1000	1000	KPN_00817 or KPN_02190 or Klebsiella_variicola_KSB1_10B_05341	No	Catalytic	CLPNS120pp	R07390	rxn08226	-	Core	1	-	-	-	-	-	Klebsiella_variicola_KSB1_10B_05341	432.4	7.3e-129	255.57	K06131	-	-	2	-	-	-	-	-	Additional gene(s) were added to the gene-protein-rule (OR statement).
CLPNS140pp	Cardiolipin synthase (periplasmic_ n-C14:0)	2.0 pg140_p <=> clpn140_p + glyc_p	Glycerophospholipid Metabolism	-1000	1000	KPN_00817 or KPN_02190 or Klebsiella_variicola_KSB1_10B_05341	No	Catalytic	CLPNS140pp	R07390	rxn08227	-	Core	1	-	-	-	-	-	Klebsiella_variicola_KSB1_10B_05341	432.4	7.3e-129	255.57	K06131	-	-	2	-	-	-	-	-	Additional gene(s) were added to the gene-protein-rule (OR statement).
CLPNS141pp	Cardiolipin synthase (periplasmic_ n-C14:1)	2.0 pg141_p <=> clpn141_p + glyc_p	Glycerophospholipid Metabolism	-1000	1000	KPN_00817 or KPN_02190 or Klebsiella_variicola_KSB1_10B_05341	No	Catalytic	CLPNS141pp	R07390	rxn08228	-	Core	1	-	-	-	-	-	Klebsiella_variicola_KSB1_10B_05341	432.4	7.3e-129	255.57	K06131	-	-	2	-	-	-	-	-	Additional gene(s) were added to the gene-protein-rule (OR statement).
CLPNS160pp	Cardiolipin synthase (periplasmic_ n-C12:0)	2.0 pg160_p <=> clpn160_p + glyc_p	Glycerophospholipid Metabolism	-1000	1000	KPN_00817 or KPN_02190 or Klebsiella_variicola_KSB1_10B_05341	No	Catalytic	CLPNS160pp	R07390	rxn08229	-	Core	1	-	-	-	-	-	Klebsiella_variicola_KSB1_10B_05341	432.4	7.3e-129	255.57	K06131	-	-	2	-	-	-	-	-	Additional gene(s) were added to the gene-protein-rule (OR statement).
CLPNS161pp	Cardiolipin synthase (periplasmic_ n-C16:1)	2.0 pg161_p <=> clpn161_p + glyc_p	Glycerophospholipid Metabolism	-1000	1000	KPN_00817 or KPN_02190 or Klebsiella_variicola_KSB1_10B_05341	No	Catalytic	CLPNS161pp	R07390	rxn08230	-	Core	1	-	-	-	-	-	Klebsiella_variicola_KSB1_10B_05341	432.4	7.3e-129	255.57	K06131	-	-	2	-	-	-	-	-	Additional gene(s) were added to the gene-protein-rule (OR statement).
CLPNS180pp	Cardiolipin synthase (periplasmic_ n-C18:0)	2.0 pg180_p <=> clpn180_p + glyc_p	Glycerophospholipid Metabolism	-1000	1000	KPN_00817 or KPN_02190 or Klebsiella_variicola_KSB1_10B_05341	No	Catalytic	CLPNS180pp	R07390	rxn08231	-	Core	1	-	-	-	-	-	Klebsiella_variicola_KSB1_10B_05341	432.4	7.3e-129	255.57	K06131	-	-	2	-	-	-	-	-	Additional gene(s) were added to the gene-protein-rule (OR statement).
CLPNS181pp	Cardiolipin synthase (periplasmic_ n-C18:1)	2.0 pg181_p <=> clpn181_p + glyc_p	Glycerophospholipid Metabolism	-1000	1000	KPN_00817 or KPN_02190 or Klebsiella_variicola_KSB1_10B_05341	No	Catalytic	CLPNS181pp	R07390	rxn08232	-	Core	1	-	-	-	-	-	Klebsiella_variicola_KSB1_10B_05341	432.4	7.3e-129	255.57	K06131	-	-	2	-	-	-	-	-	Additional gene(s) were added to the gene-protein-rule (OR statement).
CMDDH6	Cyclomaltodextrin dextrin-hydrolase (N=6)	acdextrin_c + h2o_c --> mdextrin6_c	Alternate Carbon Metabolism	0	1000	16870_8_44_05056	Yes	Catalytic	CMDDH6	R03122	rxn06316	-	Accessory	0.005941	-	-	-	-	-	16870_8_44_05056	634.3	7.3e-190	470.17	K01208	-	-	4	-	PMID: 8599539	-	-	-	Protein purification evidence in K. oxytoca suggested that Cyclodextrin can be broken down into maltose and maltotriose.
CMDDH8	Cyclomaltodextrin dextrin-hydrolase (N=8)	gcdextrin_c + h2o_c --> mdextrin8_c	Alternate Carbon Metabolism	0	1000	16870_8_44_05056	Yes	Catalytic	CMDDH8	R03122	rxn06316	-	Accessory	0.005941	-	-	-	-	-	16870_8_44_05056	634.3	7.3e-190	470.17	K01208	-	-	4	-	PMID: 8599539	-	-	-	Protein purification evidence in K. oxytoca suggested that Cyclodextrin can be broken down into maltose and maltotriose.
CMDGT6	Cyclomaltodextrin glucanotransferase (N=6)	6.0 glycogen_c --> acdextrin_c	Alternate Carbon Metabolism	0	1000	AUSMDU00003507_S55_L999_05038	Yes	Catalytic	-	R11260	-	-	Accessory	0.005941	-	-	-	-	-	AUSMDU00003507_S55_L999_05038	684.9	1.9e-205	481.2	K00701	-	-	4	-	PMID: 8599539	-	-	-	Evidence in Klebsiella that this pathway can be utilised.
CMDGT8	Cyclomaltodextrin glucanotransferase (N=8)	8.0 glycogen_c --> gcdextrin_c	Alternate Carbon Metabolism	0	1000	AUSMDU00003507_S55_L999_05038	Yes	Catalytic	-	R11260	-	-	Accessory	0.005941	-	-	-	-	-	AUSMDU00003507_S55_L999_05038	684.9	1.9e-205	481.2	K00701	-	-	4	-	PMID: 8599539	-	-	-	Evidence in Klebsiella that this pathway can be utilised.
CMHMI	5 carboxymethyl 2 hydroxymuconate delta isomerase	5cmhm_c <=> 5cohe_c	Tyrosine metabolism	-1000	1000	KPN_04785 or 16870_7_23_00537	No	Catalytic	CMHMI	R04379	rxn03040	5.3.3.10-RXN	Core	1	-	-	-	-	-	16870_7_23_00537	97.8	1.2e-27	51.6	K01826	-	-	2	-	-	-	-	-	Additional gene(s) were added to the gene-protein-rule (OR statement).
[truncated: 1,132 more rows]

## Sheet: Table S4 - Key
Column Name in Summary Table	Description
[truncated: 11 more rows]

[truncated: 6 more sheets: Table S4 - Summary Table, Table S5 - Phenotype Validation, Table S6 - Aerobic Accuracy, Table S6 - Aerobic Tables, Table S7 - Anaerobic Accuracy, Table S7 - Anaerobic Tables]
